# Supplementary material for: Molecular signatures of aneuploidy-driven adaptive evolution
Source: Nat Commun. 2020 Jan 30;11:588. doi: 10.1038/s41467-019-13669-2 (PMC6992709; doi:10.1038/s41467-019-13669-2)
Supplement: Supplementary file 4 — Supplementary Data 1 [file 41467_2019_13669_MOESM4_ESM.xlsx]

## Sheet: Supplementary Data 1
disome	strain	chromosome	pos	gene	mut_from	mut_to	mut_class	mut_details
D1	1	chrIV	570138	YDR059C	A	C	Promoter	.
D1	1	chrXIII	866111	YMR300C	A	T	Nonsense	Y:327:*
D1	1	chrII	393611	YBR078W	T	C	nonSynonym	L:53:S
D1	1	chrV	398415	YER118C	T	C	nonSynonym	H:214:R
D1	1	chrIX	113042	YIL129C	C	G	nonSynonym	A:66:P
D1	1	chrI	45447	YAL054C	G	A	Promoter	.
D1	1	chrX	745680	.	GGTGTGGGTGTGGGTGTGT	G	Intergenic	.
D1	1	chrIV	1516815	.	C	A	Intergenic	.
D1	1	chrI	21346	YAL064W	T	C	Promoter	.
D1	2	chrIX	370184	YIR006C	A	T	Promoter	.
D1	2	chrVII	639673	YGR077C	G	GAA	CDSindel	.
D1	2	chrVII	982248	YGR245C	G	A	Promoter	.
D1	2	chrI	198562	.	G	A	Intergenic	.
D1	2	chrXVI	181366	YPL193W	CT	C	Promoter	.
D1	2	chrI	206351	YAR050W	T	C	Synonym	A:1423:A
D1	2	chrI	69849	YAL039C	C	A	Promoter	.
D1	3	chrXI	184526	YKL139W	TG	T	CDSindel	.
D1	3	chrXIV	64596	YNL301C	T	TA	Promoter	.
D1	3	chrXIV	781628	YNR075C-A	C	G	Promoter	.
D1	3	chrV	402831	.	C	A	Intergenic	.
D1	3	chrII	453382	.	C	CT	Intergenic	.
D1	3	chrI	190173	YAR035W	A	C	Promoter	.
D1	3	chrI	101450	YAL025C	TA	T	Promoter	.
D2	1	chrX	59077	YJL200C	T	A	Promoter	.
D2	1	chrXI	309691	YKL068W	A	T	Promoter	.
D2	1	chrXII	348919	YLR105C	GT	G	Promoter	.
D2	1	chrII	43138	YBL095W	C	A	Promoter	.
D2	1	chrVIII	508824	YHR205W	A	ATT	Promoter	.
D2	1	chrVIII	532465	.	A	G	Intergenic	.
D2	1	chrXVI	212934	.	T	A	Intergenic	.
D2	1	chrXII	646379	YLR256W	G	A	Promoter	.
D2	1	chrXIV	603716	YNL016W	CAAT	C	CDSindel	.
D2	1	chrII	700356	YBR239C	A	ATAT	Promoter	.
D2	2	chrIV	892513	YDR214W	AAT	AAA	Promoter	.
D2	2	chrII	499557	.	ATGC	A	Intergenic	.
D2	2	chrIX	261225	YIL048W	TGAA	TTGAA	Promoter	.
D2	2	chrIX	261233	YIL048W	A	AT	Promoter	.
D2	2	chrXV	200380	YOL068C	C	T	Synonym	K:500:K
D2	2	chrII	504355	YBR134W	CCA	C	CDSindel	.
D2	3	chrIX	241032	YIL066C	G	GA	Promoter	.
D2	3	chrXIV	6636	YNL338W	CA	C	CDSindel	.
D2	3	chrVII	323363	.	T	TTG	Intergenic	.
D2	3	chrXII	687886	tV(AAC)L	C	A	NCgene	.
D2	3	chrXIII	746126	.	GA	G	Intergenic	.
D2	3	chrXVI	62178	.	A	AC	Intergenic	.
D2	3	chrX	25	.	C	A	Intergenic	.
D2	3	chrIV	363759	YDL051W	T	C	Promoter	.
D2	3	chrVII	614342	YGR061C	C	T	nonSynonym	D:542:N
D2	3	chrX	330220	YJL057C	T	G	Promoter	.
D2	3	chrXV	116049	YOL105C	A	C	Promoter	.
D2	3	chrXVI	569476	YPR007C	G	T	nonSynonym	Q:635:K
D2	3	chrII	650261	YBR213W	C	CAT	Promoter	.
D2	3	chrII	684840	YBR233W-A	A	AT	Promoter	.
D2	3	chrII	723663	YBR255W	C	CA	Promoter	.
D2	3	chrII	704438	YBR242W	T	TA	Promoter	.
D5	1	chrII	203070	YBL013W	A	T	nonSynonym	N:339:Y
D5	1	chrII	457187	YBR108W	T	A	nonSynonym	F:789:Y
D5	1	chrII	496539	YBR130C	C	G	nonSynonym	E:111:Q
D5	1	chrII	648362	YBR212W	A	C	Synonym	T:159:T
D5	1	chrIV	786089	YDR165W	G	C	nonSynonym	D:407:H
D5	1	chrXIII	763141	.	A	G	Intergenic	.
D5	1	chrV	138217	.	A	G	Intergenic	.
D5	1	chrV	404483	YER122C	G	T	Promoter	.
D5	1	chrVIII	483642	YHR188C	C	A	nonSynonym	A:66:S
D5	1	chrX	366764	YJL041W	C	G	nonSynonym	L:288:V
D5	1	chrXI	601279	YKR086W	G	A	nonSynonym	A:475:T
D5	1	chrXII	303780	YLR086W	C	A	nonSynonym	T:513:N
D5	1	chrXVI	481905	YPL037C	G	A	Promoter	.
D5	1	chrV	268355	YER056C	C	A	Promoter	.
D5	2	chrI	12171	YAL064W-B	G	A	Synonym	P:42:P
D5	2	chrI	12190	YAL064W-B	A	G	Synonym	L:48:L
D5	2	chrVI	91294	YFL023W	C	T	Synonym	N:103:N
D5	2	chrVII	128549	YGL197W	T	A	Synonym	L:1284:L
D5	2	chrX	154573	YJL138C	T	A	nonSynonym	Y:40:F
D5	2	chrXIII	719170	YMR224C	A	C	nonSynonym	V:495:G
D5	2	chrV	187521	YER016W	C	CGGA	Promoter	.
D5	3	chrV	382298	YER110C	A	AT	Promoter	.
D5	3	chrXI	463261	.	CT	C,CTT	Intergenic	.
D5	3	chrIV	688060	YDR119W	G	GAA	Promoter	.
D5	3	chrXIII	49867	YML110C	C	G	Promoter	.
D5	3	chrV	382298	YER110C	A	ATTT	Promoter	.
D8	1	chrII	71678	YBL081W	G	A	Promoter	.
D8	1	chrII	700335	YBR239C	C	CAT	Promoter	.
D8	1	chrIII	187478	YCR033W	T	A	nonSynonym	N:330:K
D8	1	chrIII	279257	YCR092C	A	G	Synonym	N:188:N
D8	1	chrIV	734619	YDR140W	A	C	nonSynonym	K:161:T
D8	1	chrIV	1384961	.	G	A	Intergenic	.
D8	1	chrVI	98606	.	C	T	Intergenic	.
D8	1	chrVII	794505	.	AT	A	Intergenic	.
D8	1	chrVI	234342	YFR040W	C	G	nonSynonym	P:34:R
D8	1	chrIX	380526	YIR013C	C	T	Promoter	.
D8	1	chrX	172995	YJL130C	A	G	Promoter	.
D8	1	chrXI	590544	YKR080W	A	G	Synonym	A:50:A
D8	1	chrXIV	765019	YNR070W	T	A	Promoter	.
D8	1	chrXVI	32116	YPL270W	G	T	Synonym	G:545:G
D8	1	chrVIII	48215	YHL028W	GCAA	G	Promoter	.
D8	1	chrVIII	493075	YHR196W	C	G	Nonsense	S:382:*
D8	2	chrV	209706	YER027C	T	A	nonSynonym	Y:176:F
D8	2	chrV	547669	YER178W	G	T	nonSynonym	A:285:S
D8	2	chrVI	227478	YFR037C	CT	C	CDSindel	.
D8	2	chrXIII	53669	YML109W	T	G	nonSynonym	V:677:G
D8	2	chrXIV	746409	YNR063W	G	GCG	Promoter	.
D8	2	chrXV	288227	tY(GUA)O	G	T	NCgene	.
D8	2	chrXV	400134	YOR035C	A	C	Promoter	.
D8	2	chrXV	760013	YOR223W	G	T	nonSynonym	G:78:W
D8	2	chrXV	766333	YOR227W	C	T	nonSynonym	A:1170:V
D8	2	chrVIII	81858	YHL011C	C	CAA	Promoter	.
D8	2	chrVIII	141540	YHR018C	C	A	Promoter	.
D8	2	chrVIII	214250	YHR054C	G	T	Promoter	.
D8	3	chrI	14262	YAL064C-A	C	T	Promoter	.
D8	3	chrIV	704472	YDR127W	T	A	Promoter	.
D8	3	chrVIII	133122	.	T	TTG	Intergenic	.
D8	3	chrV	140399	YEL009C	C	G	Promoter	.
D8	3	chrVII	982254	YGR245C	G	A,*	Promoter	.
D8	3	chrXII	179781	YLR019W	C	G	Promoter	.
D8	3	chrVIII	1672	YHL050C	A	G	nonSynonym	K:547:E
D8	3	chrVIII	553366	YHR215W	G	A	Synonym	P:44:P
D8	3	chrVIII	555421	YHR216W	T	C	nonSynonym	C:344:R
D9	1	chrV	522987	YER169W	A	T	Promoter	.
D9	1	chrI	73433	YAL037C-A	A	G	nonSynonym	I:3:M
D9	1	chrXII	1022092	YLR442C	C	A	Nonsense	E:54:*
D9	1	chrIX	137906	YIL119C	GA	G	Promoter	.
D9	1	chrIX	341904	YIL008W	C	CGG	Promoter	.
D9	2	chrI	101281	YAL025C	C	CA	Promoter	.
D9	2	chrXI	65861	YKL201C	A	G	nonSynonym	F:536:L
D9	2	chrXI	594034	YKR082W	A	G	nonSynonym	M:404:V
D9	2	chrXIII	907712	YMR317W	A	G	nonSynonym	N:117:D
D9	2	chrXIV	68888	YNL298W	T	A	Promoter	.
D9	2	chrIX	241032	YIL066C	G	GAA	Promoter	.
D9	2	chrIX	341212	YIL009W	T	A	nonSynonym	H:623:Q
D9	3	chrVII	417368	YGL043W	G	T	Promoter	.
D9	3	chrXI	169025	YKL149C	AT	A	Promoter	.
D9	3	chrXII	407389	YLR132C	C	T	nonSynonym	G:256:E
D9	3	chrIII	82418	.	A	T	Intergenic	.
D9	3	chrXIII	168863	tY(GUA)M1	G	T	NCgene	.
D9	3	chrIX	250288	YIL056W	A	G	Synonym	D:99:D
D10	2	chrVII	807496	YGR159C	T	G	nonSynonym	E:54:A
D10	2	chrVII	1011074	YGR258C	AAAAAAG	A	Promoter	.
D10	2	chrVIII	124686	YHR009C	T	TCTGTC	CDSindel	.
D10	2	chrI	102593	YAL024C	C	CCTGT	CDSindel	.
D10	2	chrIII	108345	YCL005W	A	T	nonSynonym	S:109:C
D10	2	chrIII	162418	YCR024C	T	C	Promoter	.
D10	2	chrIV	456082	YDR004W	T	TCTGTC	CDSindel	.
D10	2	chrIV	480612	YDR017C	C	T	Synonym	R:552:R
D10	2	chrIV	715893	YDR130C	G	GCTGTC	CDSindel	.
D10	2	chrV	235030	YER042W	A	G	nonSynonym	M:32:V
D10	2	chrVII	653712	YGR088W	A	C	Promoter	.
D10	2	chrVII	833760	YGR168C	C	G	nonSynonym	K:241:N
D10	2	chrIX	260654	YIL049W	A	T	nonSynonym	Q:166:L
D10	2	chrX	74942	YJL190C	CG	C	CDSindel	.
D10	2	chrX	94080	YJL176C	TTGTG	T	CDSindel	.
D10	2	chrXI	52584	YKL205W	GT	G	CDSindel	.
D10	2	chrXI	290669	YKL078W	CG	C	CDSindel	.
D10	2	chrXII	544857	YLR196W	A	ACTGTCTC	CDSindel	.
D10	2	chrXII	1047448	YLR454W	A	T	nonSynonym	T:1151:S
D10	2	chrXIII	307416	YMR017W	T	TCTG	Promoter	.
D10	2	chrXIV	84081	YNL292W	A	C	Promoter	.
D10	2	chrXV	224493	YOL055C	G	GC	CDSindel	.
D10	2	chrXV	666399	YOR177C	T	TGTC	CDSindel	.
D10	2	chrXVI	697587	YPR078C	T	G	nonSynonym	K:227:Q
D10	2	chrX	196083	YJL115W	CT	C	Promoter	.
D10	2	chrX	252563	YJL094C	A	C	nonSynonym	I:627:R
D10	2	chrX	489535	YJR031C	G	T	Synonym	T:426:T
D10	2	chrX	673100	YJR133W	C	T	Synonym	A:37:A
D10	2	chrX	712663	YJR151C	G	A	Nonsense	C:137:*
D10	3	chrXII	687563	YLR272C	A	T	Promoter	.
D10	3	chrII	542158	YBR150C	T	A	nonSynonym	H:779:L
D10	3	chrXII	855262	YLR365W	C	T	Synonym	L:22:L
D10	3	chrVII	817580	.	T	C	Intergenic	.
D10	3	chrXVI	856558	.	A	T	Intergenic	.
D10	3	chrXII	731839	.	A	T	Intergenic	.
D10	3	chrXIV	191644	YNL242W	T	A	Synonym	V:107:V
D10	3	chrXIV	303425	YNL178W	T	TA	Promoter	.
D10	3	chrXV	492858	YOR091W	G	C	Promoter	.
D10	3	chrX	80414	YJL186W	C	A	nonSynonym	A:87:E
D10	3	chrX	358212	YJL044C	GT	G	Promoter	.
D10	3	chrX	400138	YJL020C	GG	G	CDSindel	.
D10	3	chrX	424928	YJL005W	G	T	Promoter	.
D10	3	chrX	543009	tY(GUA)J2	C	A	NCgene	.
D10	3	chrX	667224	YJR131W	GTA	G	Promoter	.
D10	3	chrX	122439	YJL158C	G	A	Synonym	A:169:A
D10	3	chrXII	304423	YLR086W	C	T	Synonym	C:727:C
D10	3	chrVI	228569	YFR037C	GA	G	CDSindel	.
D10	3	chrVIII	510493	YHR205W	G	T	nonSynonym	W:377:C
D11	1	chrVIII	325212	YHR105W	G	T	nonSynonym	Q:149:H
D11	1	chrXV	522811	YOR108W	G	GAA	Promoter	.
D11	1	chrX	745609	.	T	A	Intergenic	.
D11	1	chrII	643273	.	C	CTGAGA	Intergenic	.
D11	1	chrVII	817556	.	GTT	G	Intergenic	.
D11	1	chrVIII	229199	YHR065C	GA	G	Promoter	.
D11	1	chrXI	4682	YKL222C	G	T	Synonym	G:313:G
D11	1	chrXI	131428	YKL168C	A	G	nonSynonym	S:679:P
D11	1	chrXI	351247	YKL046W	G	C	Promoter	.
D11	1	chrXII	292040	YLR081W	AAT	A	Promoter	.
D11	1	chrX	543009	tY(GUA)J2	C	A	NCgene	.
D11	1	chrXV	1000974	YOR353C	A	AT	Promoter	.
D11	1	chrXII	1051112	YLR454W	T	C	nonSynonym	F:2372:S
D11	1	chrXIII	908275	YMR317W	G	A	Synonym	T:303:T
D11	2	chrII	761076	YBR279W	CT	C	Promoter	.
D11	2	chrXI	431256	YKL006W	T	TCGGATCCCCGG,TCG	Promoter	.
D11	2	chrXIV	154923	YNL261W	GA	G	Promoter	.
D11	2	chrI	36071	YAL060W	C	CCTG	CDSindel	.
D11	2	chrI	207710	YAR050W	G	AT	CDSindel	.
D11	2	chrIV	434926	.	T	G	Intergenic	.
D11	2	chrIV	748590	.	GT	AG	Intergenic	.
D11	2	chrV	335709	.	G	C	Intergenic	.
D11	2	chrVIII	294458	.	T	C	Intergenic	.
D11	2	chrXII	799614	.	TT	AG	Intergenic	.
D11	2	chrII	761084	YBR279W	T	TAAC	Promoter	.
D11	2	chrX	543009	tY(GUA)J2	C	A	NCgene	.
D11	2	chrXI	127082	YKL171W	T	C	Promoter	.
D11	2	chrXII	130659	YLL010C	A	ACGAACACGAAT	Promoter	.
D11	2	chrII	696424	YBR238C	A	C	nonSynonym	N:293:K
D11	2	chrVII	713749	YGR110W	T	C	nonSynonym	L:14:S
D11	2	chrXI	143513	YKL164C	GAGG	CAG	Promoter	.
D11	2	chrXIII	763158	YMR247C	A	G	Promoter	.
D11	3	chrIV	601560	YDR077W	TC	T	CDSindel	.
D11	3	chrVIII	216262	YHR056C	C	A	nonSynonym	G:525:C
D11	3	chrX	571003	YJR072C	C	A	nonSynonym	E:374:D
D11	3	chrXI	647297	YKR102W	T	C	Synonym	C:314:C
D11	3	chrXII	242926	YLR048W	C	T	Synonym	T:112:T
D11	3	chrXII	940043	YLR410W	C	CCTG	CDSindel	.
D11	3	chrXIV	539335	YNL048W	T	TCTGTC	CDSindel	.
D11	3	chrXV	573589	YOR132W	C	T	nonSynonym	P:139:S
D11	3	chrXVI	212925	YPL177C	G	T,*	Promoter	.
D11	3	chrXVI	342679	YPL110C	C	A	Synonym	L:687:L
D12	1	chrVIII	338404	YHR114W	A	T	nonSynonym	T:108:S
D12	1	chrXV	522839	YOR108W	ATT	A	Promoter	.
D12	1	chrVIII	173178	YHR032W	T	A	Promoter	.
D12	1	chrXII	64722	YLL039C	A	C	Synonym	G:314:G
D12	1	chrVIII	1930	.	A	G	Intergenic	.
D12	1	chrIII	315517	.	CTA	C	Intergenic	.
D12	1	chrXII	204043	YLR030W	GA	G	CDSindel	.
D12	1	chrXV	624076	YOR153W	G	T	nonSynonym	D:1413:Y
D12	2	chrXII	199542	YLR028C	A	C	Ext	*:592:E
D12	2	chrVII	272290	YGL125W	T	TTATA	Promoter	.
D12	2	chrXII	119909	YLL015W	T	A	nonSynonym	I:1448:N
D12	2	chrXII	199539	.	C	CGAA	Intergenic	.
D12	2	chrIX	57273	.	T	G	Intergenic	.
D12	2	chrXII	129214	.	C	CAA	Intergenic	.
D12	2	chrXII	651024	.	G	A	Intergenic	.
D12	2	chrXIV	459386	YNL088W	T	A	Synonym	T:56:T
D12	2	chrXII	86742	YLL027W	C	A	Promoter	.
D12	3	chrXIII	433068	YMR082C	GA	G	Promoter	.
D12	3	chrII	586967	YBR179C	CT	C	CDSindel	.
D12	3	chrIII	302451	YCR100C	CT	C	Promoter	.
D12	3	chrIV	266188	YDL109C	A	G	Synonym	G:338:G
D12	3	chrVIII	101469	YHL003C	A	T	nonSynonym	Y:139:N
D12	3	chrXII	368592	YLR109W	G	A	Promoter	.
D12	3	chrIV	497602	YDR027C	G	C	Promoter	.
D12	3	chrX	138298	YJL149W	T	C	nonSynonym	I:317:T
D12	3	chrXII	741116	YLR305C	C	T	Synonym	A:916:A
D12	3	chrXII	628911	YLR247C	A	G	nonSynonym	W:1482:R
D12	3	chrIX	128662	YIL123W	C	A	nonSynonym	S:171:Y
D12	3	chrXIII	502784	YMR118C	G	A	Promoter	.
D12	3	chrIV	758096	YDR150W	A	C	nonSynonym	E:1079:D
D13	1	chrVII	1075393	YGR289C	C	G	nonSynonym	G:141:R
D13	1	chrIX	254903	YIL053W	CT	C	Promoter	.
D13	1	chrX	358238	.	G	T	Intergenic	.
D13	1	chrXV	805330	YOR254C	T	C	nonSynonym	D:565:G
D13	1	chrVII	806359	YGR158C	TAA	TA	Promoter	.
D13	1	chrVIII	343388	YHR117W	C	T	nonSynonym	A:347:V
D13	1	chrVIII	511642	YHR205W	T	A	nonSynonym	F:760:L
D13	1	chrXIII	355775	YMR044W	T	C	nonSynonym	I:130:T
D13	3	chrI	208121	YAR053W	A	G	Promoter	.
D13	3	chrIV	384040	YDL039C	T	A	Synonym	T:14:T
D13	3	chrVII	700000	YGR106C	ATTT	AT	Promoter	.
D13	3	chrIV	169915	YDL160C-A	TA	T	Promoter	.
D13	3	chrVIII	125832	YHR010W	G	GA	Promoter	.
D13	3	chrX	639820	YJR115W	A	C	Promoter	.
D13	3	chrXIV	118987	YNL275W	G	GA	Promoter	.
D13	3	chrXII	1911	YLL067C	A	T	Synonym	T:797:T
D13	3	chrVII	735812	.	T	TTG	Intergenic	.
D13	3	chrVII	736029	.	A	G	Intergenic	.
D13	3	chrVII	324057	.	T	A	Intergenic	.
D13	3	chrXII	220717	.	G	A	Intergenic	.
D13	3	chrXIII	851734	YMR290C	AAG	A	Promoter	.
D13	3	chrXIII	251661	YML009C	GA	G	Promoter	.
D13	3	chrXIII	587638	YMR164C	CT	C	CDSindel	.
D13	3	chrXIII	646855	YMR192W	CAT	C	Promoter	.
D13	3	chrXIII	687366	YMR209C	GT	G	Promoter	.
D13	3	chrXIII	779300	YMR256C	CT	C	Promoter	.
D13	3	chrXIII	851743	YMR290C	C	A	Promoter	.
D13	3	chrXIII	908173	YMR317W	C	CTCA	CDSindel	.
D13	3	chrXII	64158	YLL039C	G	A	Synonym	A:350:A
D13	3	chrIV	758288	YDR150W	C	A	nonSynonym	D:1207:E
D14	2	chrIV	1265352	YDR395W	T	G	nonSynonym	L:677:V
D14	2	chrXII	5730	YLL066W-B	T	C	Synonym	L:42:L
D14	2	chrXII	5741	YLL066W-B	T	C	nonSynonym	F:46:S
D14	2	chrXII	5756	YLL066W-B	C	T	nonSynonym	T:51:I
D14	2	chrXIV	500936	YNL066W	G	T	Promoter	.
D14	2	chrX	17442	YJL221C	G	C	Synonym	P:365:P
D14	2	chrXVI	503430	YPL025C	T	A	Promoter	.
D14	2	chrXIV	722274	.	CA	AA	Intergenic	.
D14	2	chrXIV	781791	YNR076W	G	A	Promoter	.
D14	3	chrXII	636526	YLR249W	C	T	Promoter	.
D14	3	chrXIV	622880	YNL004W	A	C	Promoter	.
D14	3	chrXIV	622882	YNL004W	C	G	Promoter	.
D14	3	chrXV	36675	YOL153C	C	T	Promoter	.
D14	3	chrXV	505524	YOR096W	GCGA	G	Promoter	.
D14	3	chrXV	944470	YOR334W	C	T	Promoter	.
D14	3	chrXVI	933715	YPR198W	C	A	Promoter	.
D14	3	chrVII	586602	YGR047C	C	G	nonSynonym	L:956:F
D14	3	chrXII	876257	YLR378C	G	C	nonSynonym	Q:308:E
D14	3	chrXII	947019	YLR411W	G	A	Promoter	.
D14	3	chrXII	947105	YLR411W	T	A	Promoter	.
D14	3	chrXIV	725406	.	A	G	Intergenic	.
D14	3	chrXV	526112	YOR109W	G	A	nonSynonym	A:279:T
D14	3	chrIX	432125	YIR039C	C	G	Promoter	.
D14	3	chrXIV	417548	YNL111C	T	C	Promoter	.
D15	1	chrIII	44540	YCL047C	G	C	Promoter	.
D15	1	chrII	321662	YBR042C	T	C	Promoter	.
D15	1	chrIV	1080789	YDR309C	A	T	Promoter	.
D15	1	chrVII	57082	YGL234W	G	A	nonSynonym	E:201:K
D15	1	chrVII	730995	YGR120C	G	GAG	Promoter	.
D15	1	chrXIII	553415	YMR144W	G	C	Synonym	S:18:S
D15	1	chrXIV	235879	.	TAG	GAT	Intergenic	.
D15	1	chrXVI	317913	YPL123C	C	T	nonSynonym	G:345:R
D15	1	chrVII	613166	YGR061C	C	G	nonSynonym	G:934:R
D15	1	chrVIII	508786	YHR205W	T	C	Promoter	.
D15	1	chrXV	230053	YOL053W	A	T	Promoter	.
D15	1	chrXV	426624	YOR051C	G	A	Promoter	.
D15	1	chrXV	426633	YOR051C	C	A	Promoter	.
D15	2	chrII	130011	YBL047C	T	C	nonSynonym	E:677:G
D15	2	chrVII	612640	YGR061C	C	T	Nonsense	W:1109:*
D15	2	chrVII	859134	YGR183C	T	C	nonSynonym	N:44:D
D15	2	chrXIII	237842	YML017W	C	A	nonSynonym	H:298:N
D15	2	chrXIII	868529	YMR301C	C	A	nonSynonym	G:367:C
D15	2	chrXV	123512	YOL103W	A	T	Promoter	.
D15	2	chrXV	123522	YOL103W	T	C	Promoter	.
D15	2	chrXV	326890	YOR001W	C	T	nonSynonym	A:20:V
D15	2	chrXV	755321	YOR220W	G	T	Promoter	.
D15	2	chrIX	174678	YIL102C	T	C	Synonym	A:70:A
D15	2	chrXV	537056	YOR114W	TTA	T	Promoter	.
D15	3	chrV	3733	YEL077C	A	G	nonSynonym	F:122:S
D15	3	chrXVI	912294	YPR188C	G	C	nonSynonym	D:62:E
D15	3	chrXVI	185395	YPL190C	CTGT	C	CDSindel	.
D15	3	chrVIII	562590	YHR219C-A	G	T	Promoter	.
D15	3	chrXV	216898	YOL060C	AT	A	Promoter	.
D15	3	chrIX	387143	.	C	CAA	Intergenic	.
D15	3	chrXV	216933	YOL060C	C	G	Promoter	.
D15	3	chrXV	216936	YOL060C	C	G	Promoter	.
D15	3	chrXV	444498	YOR063W	A	AT	Promoter	.
D16	2	chrV	5109	YEL075W-A	T	TTGGTA	CDSindel	.
D16	2	chrI	75114	YAL036C	G	A	nonSynonym	H:347:N
D16	2	chrIV	169908	YDL160C-A	A	G	Promoter	.
D16	2	chrIV	281029	YDL101C	A	G	nonSynonym	S:274:P
D16	2	chrX	693040	YJR140C	A	T	Nonsense	L:886:*
D16	2	chrXVI	344938	YPL110C	C	G	Promoter	.
D16	2	chrXVI	430683	YPL063W	G	T	nonSynonym	A:249:S
D16	2	chrXII	421527	.	T	G	Intergenic	.
D16	2	chrXV	2299	YOL166C	C	A	Promoter	.
D16	2	chrXVI	212920	.	T	A	Intergenic	.
D16	2	chrX	543009	tY(GUA)J2	C	A	NCgene	.
D16	2	chrXVI	425252	YPL067C	C	A	Ext	*:199:L
D16	2	chrXVI	615257	YPR026W	TA	T	Promoter	.
D16	3	chrVII	613510	YGR061C	C	T	nonSynonym	G:819:D
D16	3	chrVII	613991	YGR061C	C	A	Nonsense	E:659:*
D16	3	chrX	270085	YJL087C	A	G	nonSynonym	S:801:P
D16	3	chrXI	121330	YKL174C	C	A	nonSynonym	A:303:S
D16	3	chrXIII	132252	YML071C	T	C	Promoter	.
D16	3	chrXIV	415070	YNL112W	TC	T	CDSindel	.
D16	3	chrVI	4768	YFL064C	C	A	Promoter	.
D16	3	chrII	299581	YBR030W	T	C	Synonym	D:430:D
D16	3	chrV	189218	YER016W	T	A	Synonym	G:314:G
D16	3	chrXVI	212901	.	TA	T	Intergenic	.
D16	3	chrVIII	340058	.	TTA	T	Intergenic	.
D16	3	chrVII	1000949	YGR254W	C	A	Synonym	A:8:A
D16	3	chrXVI	68776	YPL255W	A	C	nonSynonym	D:351:A
D16	3	chrXVI	85402	YPL246C	CA	C	Promoter	.
D16	3	chrXVI	381848	YPL089C	GTA	G	Promoter	.
D16	3	chrXVI	648520	YPR041W	GA	G	Promoter	.
D16	3	chrXVI	857205	YPR159W	C	A	Promoter	.
