# Supplementary material for: Molecular signatures of aneuploidy-driven adaptive evolution
Source: Nat Commun. 2020 Jan 30;11:588. doi: 10.1038/s41467-019-13669-2 (PMC6992709; doi:10.1038/s41467-019-13669-2)
Supplement: Supplementary file 5 — Supplementary Data 2 [file 41467_2019_13669_MOESM5_ESM.xlsx]

## Sheet: Commonly mutated genes
Genes commonly mutated in more than one evolved disomic line
Strain	Gene	Mutation	Protein Function
D10-2	FMP27	Thr1151Ser	Putative protein of unknown function
D11-1	FMP27	Phe2372Leu
D12-1	UBI4	His220Pro	Ubiquitin
D13-3	UBI4	Asp32Asn
D9-2	YMR317W	Asn117Asp	Putative protein of unknown function
D11-1	YMR317W	Thr304Lys
D12-3	NUM1	Glu823Ala	Component of the mitochondria-ER-cortex-ancor
D13-3	NUM1	Asp887Glu
D5-1	SMC4	Thr513Asn	Subunit of the condensin complex
D10-3	SMC4	Cys727Trp
D8-2	RSC8	Δ227478(CT->C)	Component of the RSC chromatin remodeling complex
D10-3	RSC8	Δ228569(GA->G)
D13-1	SCH9	Phe760leu	Functional ortholog of mammalian S6 kinase
D10-3	SCH9	Trp377Cys

## Sheet: Genes with common promoter mut
Genes with mutations in the promoter region in more than one evolved disomic line
Strain	Gene	Mutation	Protein Function
D1-2	SDA1	982248 (G->A)	Required for actin organization and involved in ribosome biogenesis
D8-3	SDA1	982254(G->A)
D1-3	MAK16	Δ101450(TA->T)	Required for maturation of 25S and 5.8S rRNAs;
D9-2	MAK16	+101281(C->CA)
D2-2	RNR3	+241032(G->GAA)	Isoform of large subunit of ribonucleotide-diphosphate reductase
D9-2	RNR3	+241064(T->TTAT)
D2-1	SCH9	+508824(A->ATTTTT)	Functional ortholog of mammalian S6 kinase
D15-1	SCH9	508786(T->C)
D2-1	ERT1	+700356(A->ATAT)	Transcriptional regulator
D8-1	ERT1	+700335(C->CATATA)
D13-3	MHF2	Δ169915(TA->T)	Component of the heterotetrameric MHF histone-fold complex
D16-2	MHF2	169908(A->G)

## Sheet: Transcription factors
XBP1	YIL101C
GCR1	YPL075W
LEU3	YLR451W
HSF1	YGL073W
MOT3	YMR070W
