# Supplementary material for: Molecular signatures of aneuploidy-driven adaptive evolution
Source: Nat Commun. 2020 Jan 30;11:588. doi: 10.1038/s41467-019-13669-2 (PMC6992709; doi:10.1038/s41467-019-13669-2)
Supplement: Supplementary file 6 — Supplementary Data 3 [file 41467_2019_13669_MOESM6_ESM.xlsx]

## Sheet: SCH9-OEXP
	R1	R2	R3	mean	stdev	p-value
D1-SCH9	108.288	111.926	114.29	111.501	3.02381
D1-SCH9(W377C)	101.884	105.62	105.186	104.23	2.04304	0.0260269
D1-SCH9(F760L)	170.201	181.902	184.873	178.992	7.75655	0.000149262
D2-SCH9	127.945	134.624	140.298	134.289	6.18325
D2-SCH9(W377C)	126.775	120.293	117.759	121.609	4.64999	0.0469216
D2-SCH9(F760L)	137.461	148.619	127.059	137.713	10.7826	0.658179
D5-SCH9	110.98	93.1316	117.85	107.32	12.759
D5-SCH9(W377C)	110.689	105.62	99.4827	105.264	5.61155	0.810886
D5-SCH9(F760L)	106.115	114.763	132.207	117.695	13.2909	0.384612
D9-SCH9	112.872	102.151	127.584	114.202	12.7686
D9-SCH9(W377C)	119.493	103.885	102.685	108.688	9.37663	0.579057
D9-SCH9(F760L)	112.872	129.029	117.128	119.676	8.37457	0.767023
D10-SCH9	119.493	135.57	140.298	131.787	10.9065
D10-SCH9(W377C)	116.025	107.354	102.845	108.741	6.69847	0.0355731
D10-SCH9(F760L)	134.23	119.493	134.057	129.26	8.45918	0.807062
D12-SCH9	134.057	129.896	146.077	136.676	8.40263
D12-SCH9(W377C)	118.547	120.533	106.687	115.255	7.48678	0.0300246
D12-SCH9(F760L)	106.115	103.885	117.601	109.2	7.35991	0.013049
D14-SCH9	113.89	127.059	130.696	123.882	8.8418
D14-SCH9(W377C)	109.738	128.95	121.226	119.972	9.66708	0.632467
D14-SCH9(F760L)	133.897	123.654	120.07	125.874	7.17544	0.776985
D15-SCH9	138.218	129.896	143.765	137.293	6.98091
D15-SCH9(W377C)	126.775	110.034	108.221	115.01	10.229	0.035646
D15-SCH9(F760L)	142.61	134.624	127.815	135.016	7.40502	0.718143
D16-SCH9	116.655	119.493	122.614	119.587	2.98038
D16-SCH9(W377C)	116.025	109.088	107.487	110.867	4.53799	0.0497149
D16-SCH9(F760L)	114.763	112.804	127.584	118.384	8.02757	0.819685
WT-SCH9	117.601	91.2482	101.656	103.502	13.273
WT-SCH9(W377C)	126.113	131.976	120.104	126.065	5.93604	0.0547832
WT-SCH9(F760L)	132.207	121.573	125.735	126.505	5.35882	0.0496389
