# Supplementary material for: Molecular signatures of aneuploidy-driven adaptive evolution
Source: Nat Commun. 2020 Jan 30;11:588. doi: 10.1038/s41467-019-13669-2 (PMC6992709; doi:10.1038/s41467-019-13669-2)
Supplement: Supplementary file 7 — Supplementary Data 4 [file 41467_2019_13669_MOESM7_ESM.xlsx]

## Sheet: exps.corrected
gene	D1.a	D1.1	D1.2	D1.3	D2.a	D2.1	D2.2	D2.3	D5.a	D5.1	D5.2	D5.3	D8.a	D8.1	D8.2	D8.3	D9.a	D9.1	D9.2	D9.3	D10.a	D10.1	D10.2	D10.3	D11.a	D11.1	D11.2	D12.a	D12.1	D12.2	D12.3	D13.a	D13.1	D13.2	D13.3	D14.a	D11.3	D14.3	D15.a	D15.1	D15.2	D15.3	D16.a	D16.3	WT.w
YAL068C	56.7733	44.9377	93.5385	149.401	31.292	13.7248	28.3043	63.9841	7.8301	18.5534	24.8126	41.7689	52.6957	63.0464	50.9668	83.3611	107.293	25.7898	104.822	74.2473	35.4645	29.1131	50.7044	18.7029	6.32883	18.9842	22.6696	18.8632	5.40276	25.5476	12.6825	27.4204	9.37853	56.1307	29.3889	21.8429	7.79727	48.7858	21.9822	33.9866	17.0023	12.5888	13.2781	13.4447	44.7285
YAL067C	53.6193	50.5549	56.1231	166.64	26.8217	22.8747	45.2869	14.2187	15.6602	46.3835	8.27085	50.1227	28.1044	49.0361	28.3149	48.6273	26.8232	51.5797	46.5876	21.2135	19.7025	21.8348	54.6047	14.9623	107.59	34.1715	47.8581	70.7371	70.2359	6.38689	42.275	63.9809	23.4463	56.1307	35.2667	26.2114	74.074	27.8776	65.9466	12.745	56.6744	20.9814	26.5562	45.7121	3.72738
YAL064W	44.157	16.8516	9.35385	80.4468	4.47028	9.14987	5.66086	14.2187	15.6602	18.5534	37.2188	66.8303	21.0783	16.3454	11.326	6.94676	21.4586	51.5797	17.4704	3.53559	3.9405	7.27827	11.701	11.2217	12.6577	15.1873	7.55654	28.2948	21.611	25.5476	16.91	13.7102	9.37853	16.8392	5.87778	21.8429	7.79727	6.96941	10.9911	29.7382	39.6721	4.19628	4.42603	10.7558	22.3643
YAL063C-A	100.93	129.196	187.077	155.147	40.2325	32.0245	16.9826	28.4374	54.8107	41.7451	95.1148	50.1227	45.6696	53.7062	79.2817	59.0475	53.6465	51.5797	128.116	49.4982	51.2265	50.9479	58.505	33.6652	37.973	56.9525	52.8958	70.7371	86.4442	44.7083	46.5024	22.8503	37.5141	39.2915	52.9001	39.3172	54.5809	55.7552	79.1359	42.4832	56.6744	62.9442	101.799	77.9794	74.5476
YAL063C	397.413	466.228	467.693	448.203	205.633	201.297	124.539	206.171	180.092	273.663	289.48	142.014	302.122	275.536	218.025	159.775	225.315	134.107	151.41	212.135	157.62	160.122	195.017	100.996	221.509	193.638	120.905	216.927	162.083	153.285	156.417	228.503	220.395	258.201	129.311	174.743	140.351	174.235	215.425	182.678	141.686	172.047	203.597	225.871	227.37
YAL062W	164.012	101.11	187.077	149.401	62.584	41.1744	39.626	56.8748	70.4709	60.2985	99.2503	83.5379	91.3392	84.0618	62.2927	83.3611	37.5525	41.2637	81.5283	42.4271	70.929	61.8653	101.409	89.7738	18.9865	102.514	70.5277	113.179	97.2497	57.482	59.1849	31.9905	51.5819	39.2915	76.4112	34.9486	27.2904	41.8164	41.7662	50.9798	51.0069	46.159	70.8165	110.247	74.5476
YAL061W	157.704	174.133	130.954	91.9391	53.6434	45.7494	39.626	56.8748	70.4709	23.1917	62.0314	66.8303	31.6174	44.366	28.3149	45.1539	37.5525	20.6319	58.2345	49.4982	63.048	21.8348	46.804	33.6652	63.2883	34.1715	35.2638	70.7371	21.611	19.1607	8.45499	59.4109	37.5141	5.61307	23.5111	34.9486	15.5945	48.7858	35.1715	46.7315	28.3372	46.159	66.3904	80.6683	41.0012
YAL060W	2939.6	2853.54	1983.02	1620.43	813.591	571.867	945.363	1030.86	1973.19	1618.78	1596.27	1186.24	1057.43	1036.76	716.366	600.895	531.1	804.643	669.697	1216.24	1036.35	1142.69	1068.69	740.634	1025.27	1108.68	1103.25	1329.86	1253.44	1213.51	989.234	1800.61	1303.62	662.343	764.112	1397.94	810.916	703.91	1855.3	938.879	838.78	960.947	1323.38	1121.29	1625.14
YAL059W	346.948	308.947	205.785	252.833	187.752	164.698	107.556	241.718	140.942	231.917	181.959	150.368	147.548	247.515	288.812	243.137	187.763	294.004	186.35	381.843	177.322	243.822	366.632	295.505	253.153	269.575	261.96	249.938	205.305	261.863	308.607	141.672	150.056	185.231	423.2	253.377	280.702	250.899	129.695	186.926	192.693	222.403	163.763	244.694	205.006
YAL058W	37.8489	61.7893	74.8308	40.2234	40.2325	36.5995	28.3043	49.7654	15.6602	0	20.6771	41.7689	24.5913	35.0258	16.9889	38.2072	32.1879	10.3159	23.2938	42.4271	7.88099	36.3913	15.6013	22.4435	6.32883	49.3588	17.6319	33.0107	21.611	6.38689	4.2275	22.8503	28.1356	22.4523	11.7556	21.8429	23.3918	13.9388	32.9733	25.4899	34.0046	33.5702	13.2781	21.5116	0
YAL056C-A	69.3896	112.344	46.7693	34.4772	58.1137	36.5995	39.626	28.4374	31.3204	55.6602	33.0834	58.4765	28.1044	51.3711	42.4723	20.8403	42.9172	30.9478	64.058	28.2847	35.4645	58.2261	35.103	29.9246	44.3018	18.9842	30.2262	23.579	37.8193	51.0951	25.365	22.8503	46.8926	44.9046	29.3889	34.9486	11.6959	76.6635	30.7751	50.9798	22.6697	54.5516	70.8165	32.2673	33.5464
YAL056W	1148.08	1050.42	1010.22	925.138	594.548	402.594	526.46	476.326	399.335	463.835	533.47	492.873	474.261	445.995	424.723	482.8	498.912	464.217	506.64	395.986	480.741	527.674	425.137	490.015	417.703	512.572	465.987	514.023	513.262	600.368	524.209	616.959	426.723	533.242	440.834	502.386	366.471	522.705	509.987	518.295	504.402	562.301	455.881	465.187	506.923
YAL055W	952.53	808.878	720.247	1086.03	362.093	338.545	537.781	319.921	399.335	310.769	425.949	451.104	642.887	424.979	353.936	392.492	364.796	459.059	535.758	406.593	449.217	396.666	374.432	374.058	436.689	432.839	362.714	353.686	378.193	491.791	460.797	484.427	431.412	432.207	299.767	419.383	307.992	390.287	483.608	458.819	521.404	444.805	340.804	475.943	421.194
YAL054C	182.936	151.665	205.785	333.279	107.287	146.398	186.808	127.968	109.621	78.8519	124.063	108.599	182.678	98.0721	96.2706	79.8877	48.2818	67.0536	128.116	67.1762	118.215	87.3392	101.409	123.439	101.261	106.311	65.49	108.464	59.4304	114.964	109.915	91.4013	126.61	72.9699	76.4112	117.951	105.263	83.6329	123.1	97.7114	119.016	75.533	61.9644	77.9794	67.0928
YAL053W	3453.71	3342.24	3255.14	3413.24	1627.18	1628.68	1539.75	1592.49	1354.61	1549.21	1947.79	1545.45	2624.25	2229.97	2335.98	2792.6	2011.74	1635.08	1985.8	1796.08	1737.76	2070.67	1696.65	2300.45	1829.03	2008.52	1994.93	2254.16	1842.34	1583.95	1813.6	2042.82	2654.12	2565.17	1974.94	1673.16	1348.93	1665.69	2613.68	2017.95	1972.27	2404.47	1876.64	2390.47	1587.86
YAL051W	558.271	516.783	523.816	494.173	210.103	187.572	237.756	241.718	187.922	180.896	227.448	233.906	147.548	247.515	257.665	166.722	268.232	273.372	267.879	208.6	232.489	221.987	187.216	179.548	183.536	231.607	229.215	216.927	199.902	191.607	147.962	196.513	229.774	258.201	158.7	174.743	175.438	271.807	228.615	212.416	204.028	247.58	216.875	274.272	208.733
YAL049C	715.975	674.065	636.062	695.29	362.093	311.096	339.651	369.686	289.714	227.279	334.97	267.321	404	261.526	325.621	382.072	396.984	309.478	361.054	328.81	394.05	360.274	354.931	332.911	335.428	337.918	299.743	320.675	307.957	447.083	300.152	420.446	370.452	443.433	370.3	332.012	350.877	306.654	433.049	407.839	272.037	352.487	402.769	406.031	357.828
YAL048C	63.0815	78.6409	102.892	57.462	44.7028	27.4496	11.3217	49.7654	46.9806	9.2767	49.6251	33.4151	31.6174	21.0155	28.3149	20.8403	10.7293	30.9478	29.1173	14.1424	31.524	32.7522	7.80067	37.4058	18.9865	26.5778	7.55654	33.0107	27.0138	19.1607	8.45499	31.9905	32.8248	39.2915	11.7556	13.1057	27.2904	62.7247	15.3875	29.7382	22.6697	16.7851	22.1301	16.1337	14.9095
YAL047C	249.172	353.884	495.754	293.056	169.871	196.722	186.808	156.406	187.922	273.663	165.417	125.307	151.061	182.134	218.025	215.35	177.033	82.5275	221.291	194.457	137.917	127.37	128.711	93.5144	151.892	136.686	151.131	165.053	151.277	204.381	109.915	132.532	131.299	185.231	146.945	152.9	152.047	167.266	107.713	131.698	119.016	163.655	101.799	166.715	115.549
YAL046C	883.141	876.285	795.078	678.051	536.434	475.793	475.512	611.404	399.335	412.813	603.772	593.119	519.931	385.283	458.701	521.007	477.453	438.427	588.169	512.66	468.919	491.283	639.655	534.902	556.937	622.68	549.108	443.286	621.317	466.243	634.124	484.427	614.293	561.307	605.412	550.44	604.288	432.103	584.726	518.295	498.734	453.198	597.514	674.925	521.833
YAL044W-A	141.933	168.516	102.892	160.894	102.816	86.9238	62.2694	127.968	93.9612	120.597	82.7085	116.953	101.878	70.0515	107.597	125.042	69.7404	113.475	139.763	102.532	106.393	94.6175	66.3057	71.0709	63.2883	110.108	93.1973	94.3162	27.0138	108.577	97.2324	150.812	103.164	106.648	58.7778	61.16	120.858	83.6329	96.7216	63.7248	85.0115	62.9442	123.929	99.491	78.2749
YAL044C	7743.25	7420.33	6426.1	6412.76	3491.29	3312.25	3549.36	3846.16	5958.71	6623.56	5371.92	4644.7	4247.27	4170.4	4066.02	3917.97	3605.04	5121.86	4181.24	5840.79	4523.69	4072.19	4270.87	4021.12	4822.57	6040.76	6586.78	3296.35	4786.85	4969	5297.05	3473.25	4384.46	3575.53	3414.99	4311.78	4947.37	4272.25	4306.31	3279.7	3712.17	4280.2	5545.81	5923.75	4450.49
YAL043C	886.295	1011.1	804.431	649.32	572.196	484.943	611.373	483.436	595.088	584.432	558.283	618.18	389.948	527.721	628.59	382.072	525.735	526.113	448.406	590.443	382.228	425.779	487.542	523.681	405.045	508.776	654.9	457.433	518.665	453.469	490.389	406.736	426.723	376.076	452.589	511.123	401.559	376.348	419.86	424.832	311.709	339.898	433.751	462.499	387.647
YAL042W	2365.56	2134.54	2282.34	1792.81	1457.31	1212.36	1120.85	1379.21	1338.95	1451.8	1517.7	1177.88	1215.51	1230.57	1265.67	1351.14	1523.56	1294.65	1409.28	1541.52	1359.47	1346.48	1482.13	1279.28	1234.12	1290.92	1397.96	1268.55	1345.29	1641.43	1111.83	1371.02	1266.1	1184.36	1128.53	1319.31	1294.35	1066.32	1145.27	1168.29	1065.48	1208.53	1177.32	1500.43	1379.13
YAL041W	1501.34	1578.44	1403.08	1040.06	782.299	974.461	701.946	789.138	783.01	881.286	719.564	843.732	783.409	737.876	688.051	632.155	590.111	701.483	710.461	721.26	713.23	702.353	663.057	695.747	689.842	785.944	647.343	749.813	578.095	875.004	600.304	767.771	792.485	606.212	505.489	790.712	752.436	620.277	784.764	556.53	640.42	646.227	686.035	790.55	659.746
YAL040C	1703.2	1359.36	1534.03	1074.54	862.764	1212.36	1239.73	1030.86	837.821	626.177	814.679	785.256	758.818	607.113	707.872	798.877	745.686	593.166	838.577	770.758	760.516	545.87	717.662	650.86	563.266	550.541	649.862	811.119	756.386	779.201	659.489	813.472	506.44	449.046	552.512	581.02	366.471	439.073	1165.06	811.429	629.085	805.685	734.721	639.969	629.927
YAL039C	927.298	747.089	776.37	741.259	478.32	503.243	424.564	447.889	368.015	412.813	562.418	317.444	530.47	396.959	424.723	378.598	354.067	577.692	384.348	555.087	327.061	360.274	401.735	516.199	525.293	573.322	609.561	419.707	388.999	402.374	410.067	539.268	506.44	420.98	440.834	349.486	417.154	432.103	833.125	573.523	481.732	516.142	451.455	599.635	555.379
YAL038W	835.83	426.908	804.431	396.488	339.741	205.872	367.956	184.843	305.374	102.044	260.532	175.429	274.018	221.83	300.138	180.616	284.326	237.266	227.115	113.139	327.061	458.531	741.064	235.656	234.167	318.934	372.789	429.139	280.944	89.4165	372.02	781.481	145.367	280.654	152.822	196.586	179.337	195.143	250.597	237.906	204.028	352.487	119.503	96.802	130.458
YAL037C-B	2422.33	2370.46	2553.6	1562.97	1828.35	1752.2	1652.97	1571.17	1566.02	1484.27	1525.97	1478.62	1422.78	1569.15	1585.63	1556.07	1609.39	1707.29	2026.56	2047.11	1741.7	1481.13	1844.86	1623.41	1721.44	1196	1309.8	1759	2058.45	2401.47	1847.42	1658.93	1828.81	1622.18	1927.91	1638.21	1723.2	1338.13	1094.71	1542.14	1445.2	1099.42	1690.74	1046	1770.5
YAL037C-A	1958.68	1864.91	2301.05	1522.74	679.483	1367.91	1166.14	1109.06	1190.18	978.692	1091.75	1236.36	1412.24	1062.45	937.222	1132.32	1367.98	892.328	1688.8	1205.64	1292.48	1211.83	1154.5	1305.46	1284.75	759.366	1193.93	1013.9	1669.45	1641.43	1530.35	827.182	1012.88	1167.52	1063.88	913.032	931.773	1101.17	945.234	1176.78	1065.48	856.04	1770.41	1210.03	1617.68
YAL037W	126.163	106.727	187.077	120.67	71.5245	64.0491	45.2869	127.968	62.6408	60.2985	53.7606	16.7076	45.6696	44.366	39.6408	69.4676	80.4697	51.5797	58.2345	56.5694	82.7504	65.5044	89.7077	74.8115	50.6306	34.1715	60.4523	37.7265	37.8193	38.3214	59.1849	41.1306	32.8248	67.3569	58.7778	30.58	62.3781	97.5717	39.5679	50.9798	68.0092	46.159	79.6685	59.1568	59.638
YAL036C	1990.22	1915.47	1646.28	1844.53	1493.07	1505.15	1211.42	1258.35	1456.4	2026.96	1319.2	1244.71	1433.32	1396.36	1735.7	1889.52	1180.22	1624.76	1549.04	1884.47	1619.54	1633.97	1751.25	1645.85	1455.63	1461.78	1909.29	1504.34	1653.24	1679.75	1788.23	1224.78	1463.05	1352.75	1845.62	1507.16	1614.03	1616.9	1112.3	1198.03	1280.84	1464.5	1239.29	1473.54	1092.12
YAL035W	7554.01	6622.69	6697.36	5447.39	4474.75	4895.18	5604.25	4009.67	4596.27	5719.08	3903.84	4318.91	4299.97	4656.09	4688.94	4043.01	3132.95	4430.69	3890.07	4168.46	3924.74	4316.01	4465.88	4185.7	3632.75	3675.33	4397.91	4753.53	4149.32	4157.87	4941.94	3372.71	3943.67	3648.5	3973.38	3922.98	3345.03	3930.75	3066.52	3058.79	3536.48	4003.25	4071.95	5044.46	3574.56
YAL034C-B	649.739	690.917	617.354	344.772	335.271	361.42	345.312	362.577	297.544	412.813	388.73	350.859	379.409	450.665	416.229	413.332	321.879	469.375	442.582	487.911	453.157	352.996	347.13	504.978	455.676	353.105	367.752	499.876	475.443	338.505	511.527	324.475	323.559	342.397	358.545	362.592	382.066	334.531	338.526	301.631	311.709	369.272	340.804	521.655	406.284
YAL034W-A	510.96	432.525	402.216	407.98	192.222	251.621	367.956	227.499	281.884	157.704	235.719	217.198	238.887	203.149	206.699	246.61	150.21	185.687	244.585	215.671	287.656	272.935	222.319	220.694	322.77	174.654	191.432	212.211	302.555	268.25	202.92	223.933	309.491	269.428	99.9223	279.589	261.208	216.052	263.786	284.637	215.363	193.029	265.562	164.026	290.735
YAL034C	517.268	381.97	430.277	247.086	236.925	196.722	186.808	156.406	234.903	180.896	248.126	150.368	203.757	249.85	212.362	177.142	209.221	154.739	174.704	144.959	114.274	112.813	191.116	153.364	145.563	117.702	219.14	179.201	183.694	140.512	211.375	283.344	220.395	269.428	170.456	196.586	155.945	111.51	257.192	186.926	136.018	172.047	181.467	198.982	167.732
YAL033W	428.954	438.142	308.677	402.234	286.098	269.921	294.365	177.734	328.864	473.112	239.855	242.26	224.835	291.881	305.801	208.403	321.879	268.214	326.113	289.918	354.645	269.296	335.429	291.765	246.824	296.153	297.224	320.675	302.555	261.863	262.105	242.214	215.706	235.749	288.011	218.429	378.167	223.021	226.417	288.886	192.693	302.132	243.432	293.095	294.463
YAL032C	138.779	196.602	280.616	126.416	67.0542	36.5995	79.252	106.64	70.4709	129.874	66.1668	108.599	91.3392	72.3866	82.1131	93.7813	107.293	92.8434	98.9987	77.7829	90.6314	80.0609	54.6047	104.736	69.6171	60.7493	98.235	47.1581	70.2359	95.8034	109.915	41.1306	60.9604	89.8092	105.8	83.0029	77.9727	118.48	92.3252	76.4698	68.0092	75.533	115.077	91.4241	55.9107
YAL031W-A	236.556	235.923	130.954	212.609	156.46	137.248	118.878	113.75	125.282	166.981	161.282	133.661	137.009	109.747	113.26	128.515	134.116	113.475	145.586	116.674	149.739	98.2566	113.11	108.477	120.248	129.092	123.423	99.032	124.263	70.2558	114.142	191.943	135.989	123.488	117.556	148.531	128.655	125.449	112.109	123.201	141.686	142.673	154.911	102.18	115.549
YAL031C	91.4681	219.071	205.785	137.909	53.6434	27.4496	73.5911	127.968	39.1505	41.7451	33.0834	33.4151	38.6435	56.0412	62.2927	31.2604	91.199	46.4217	34.9407	31.8203	39.405	18.1957	54.6047	33.6652	31.6441	15.1873	32.745	61.3055	32.4166	25.5476	25.365	22.8503	14.0678	44.9046	29.3889	30.58	23.3918	62.7247	30.7751	21.2416	17.0023	8.39255	35.4082	24.2005	29.819
YAL030W	1422.49	1364.98	1328.25	1246.92	822.532	727.415	860.45	909.997	767.35	589.07	955.284	852.086	793.948	656.149	730.524	805.824	938.813	804.643	966.693	852.077	1016.65	855.196	850.273	837.889	721.486	599.899	780.842	806.403	1085.95	1092.16	1221.75	786.051	886.271	802.669	817.012	773.237	690.058	710.879	923.252	934.63	770.771	910.592	1110.93	879.285	849.842
YAL029C	2548.49	2612	2441.36	2045.65	1452.84	1541.75	1703.92	1237.03	1166.69	1103.93	1422.59	1294.84	1247.13	1190.88	1393.09	1215.68	1362.62	1320.44	1339.39	1106.64	1205.79	1233.67	1095.99	1204.47	1284.75	1196	1198.97	1254.4	1593.81	1654.21	1555.72	1293.33	1256.72	1347.14	987.468	1323.68	1434.7	1547.21	1523.37	1329.72	1473.53	1359.59	1460.59	1411.7	1285.95
YAL028W	164.012	202.22	205.785	166.64	31.292	68.624	62.2694	71.0935	93.9612	74.2136	90.9794	83.5379	77.287	60.7113	67.9557	69.4676	112.658	82.5275	75.7049	63.6406	23.643	54.587	35.103	52.3681	82.2748	94.9208	70.5277	42.4423	81.0414	95.8034	67.6399	63.9809	56.2712	50.5177	82.289	113.583	66.2768	146.358	79.1359	42.4832	62.3418	41.9628	70.8165	67.2236	115.549
YAL027W	85.16	190.985	93.5385	91.9391	40.2325	18.2997	28.3043	21.328	15.6602	32.4684	37.2188	50.1227	59.7218	56.0412	62.2927	45.1539	32.1879	61.8956	34.9407	67.1762	23.643	47.3087	46.804	26.184	50.6306	56.9525	47.8581	80.1687	37.8193	25.5476	50.7299	45.7007	56.2712	33.6784	29.3889	39.3172	38.9863	34.847	35.1715	29.7382	62.3418	25.1777	17.7041	37.6452	52.1833
YAL026C-A	293.329	348.267	308.677	321.787	192.222	182.997	175.487	199.062	227.073	162.342	190.23	116.953	179.165	196.144	178.384	218.823	225.315	118.633	238.762	183.851	149.739	134.648	187.216	187.029	132.905	132.889	136.018	193.348	183.694	166.059	164.872	141.672	178.192	162.779	94.0445	161.637	144.249	188.174	134.091	178.429	170.023	180.44	212.449	180.159	152.822
YAL026C	510.96	578.573	645.416	511.412	227.984	164.698	305.686	234.609	289.714	208.726	153.011	250.614	245.913	189.139	229.35	201.456	219.95	206.319	215.468	144.959	228.549	291.131	152.113	201.991	253.153	231.607	153.65	150.906	237.721	166.059	211.375	306.194	140.678	196.458	105.8	205.323	241.715	229.99	175.858	242.154	192.693	239.188	150.485	177.47	182.642
YAL025C	627.661	629.127	561.231	660.813	371.033	443.769	396.26	369.686	446.316	519.495	301.886	459.458	375.896	424.979	424.723	486.273	257.503	520.955	308.643	339.416	264.013	484.005	409.535	568.567	329.099	345.512	465.987	315.959	453.832	364.053	541.119	415.876	323.559	415.367	487.856	375.697	319.688	487.858	261.588	297.382	328.711	436.413	358.508	537.789	331.737
YAL024C	706.513	763.941	991.509	902.153	393.385	466.643	532.121	433.67	305.374	445.281	289.48	467.812	256.452	319.902	334.116	270.924	230.68	237.266	279.526	275.776	197.025	276.574	198.917	261.84	221.509	220.216	332.488	268.801	280.944	293.797	253.65	223.933	164.124	202.071	158.7	161.637	280.702	292.715	228.615	229.409	283.372	255.973	340.804	271.583	335.464
YAL023C	4475.63	4510.62	4078.28	3712.04	2042.92	2534.51	1981.3	1834.21	1706.96	1428.61	1918.84	2748.4	2424	2036.16	2242.54	2507.78	3481.65	2052.87	3441.66	2170.85	1532.85	1455.65	1946.27	1623.41	2601.15	1636.43	1828.68	1716.55	1885.56	2305.67	1568.4	1439.57	2002.32	2845.83	1575.25	1563.95	1508.77	1846.89	855.107	1767.3	1603.88	1477.09	2345.8	2554.5	1997.87
YAL022C	1495.03	1348.13	1047.63	1074.54	576.666	585.592	622.694	646.951	900.462	538.048	616.179	634.888	692.07	548.737	518.162	607.841	713.498	536.428	570.698	632.87	689.587	735.105	729.363	733.153	537.95	520.166	639.787	730.95	599.706	689.785	553.802	667.23	759.661	662.343	670.067	952.349	600.389	564.522	650.673	586.268	589.413	621.049	575.384	508.211	723.111
YAL021C	394.259	404.439	523.816	373.503	187.752	338.545	209.452	142.187	164.432	190.172	136.469	350.859	129.983	170.459	172.721	229.243	112.658	144.423	116.469	155.566	193.084	174.678	144.312	168.326	335.428	239.2	161.206	212.211	167.486	140.512	164.872	292.484	178.192	202.071	152.822	157.269	167.641	104.541	158.272	174.181	147.353	222.403	168.189	196.293	175.187
YAL020C	287.021	179.751	308.677	212.609	134.108	118.948	96.2346	156.406	148.772	171.619	144.74	200.491	122.957	95.7371	141.574	131.988	134.116	67.0536	139.763	169.708	133.977	58.2261	132.611	134.661	126.577	132.889	130.98	169.769	156.68	210.767	147.962	105.112	107.853	78.583	99.9223	192.217	152.047	97.5717	112.109	186.926	102.014	125.888	132.781	126.38	137.913
YAL019W	1413.03	1578.44	1253.42	1229.69	715.245	951.587	883.094	732.263	970.933	1076.1	578.96	701.718	860.696	882.649	1112.77	899.605	659.851	912.96	663.873	784.901	575.313	767.857	698.16	751.856	715.158	656.852	818.625	844.13	686.15	791.975	858.182	690.08	604.915	987.901	793.501	541.703	729.044	689.971	553.951	739.208	753.769	835.059	708.165	720.637	715.656
YAL018C	56.7733	95.4926	140.308	160.894	49.1731	18.2997	11.3217	35.5467	54.8107	27.8301	37.2188	41.7689	14.0522	25.6856	8.49446	41.6806	59.0111	51.5797	40.7642	28.2847	3.9405	14.5565	23.402	22.4435	18.9865	60.7493	22.6696	56.5897	10.8055	12.7738	16.91	9.14013	23.4463	16.8392	11.7556	13.1057	11.6959	20.9082	35.1715	55.2282	22.6697	62.9442	22.1301	26.8894	26.0916
YAL017W	719.129	584.19	888.616	522.904	339.741	297.371	277.382	270.155	156.602	194.811	252.261	517.935	235.374	291.881	266.16	194.509	246.774	263.056	238.762	251.027	362.526	232.905	210.618	205.732	240.495	277.169	201.508	391.412	248.527	281.023	228.285	388.456	389.209	246.975	329.156	441.226	272.904	313.623	426.455	322.872	408.055	335.702	287.692	338.807	313.1
YAL016C-B	353.256	314.564	261.908	241.34	80.4651	118.948	130.2	170.624	101.791	37.1068	177.823	150.368	115.931	135.433	84.9446	97.2546	107.293	113.475	180.527	141.424	122.155	101.896	113.11	115.958	132.905	102.514	100.754	155.622	118.861	127.738	97.2324	123.392	192.26	145.94	82.289	157.269	116.959	160.296	173.659	208.168	119.016	130.085	194.745	174.781	186.369
YAL016W	2608.42	2381.7	2011.08	1781.32	1211.45	1345.03	1262.37	1286.79	1276.31	1414.7	1472.21	1094.35	1377.11	1200.22	1271.34	1330.3	1249.96	1237.91	1257.87	1516.77	1493.45	1339.2	1252.01	1384.01	1177.16	1374.45	1415.59	1457.18	1480.36	1149.64	1369.71	1416.72	1720.96	1453.79	1193.19	1782.38	1146.2	1359.03	1545.35	1474.17	1229.83	1191.74	1279.12	1239.6	1211.4
YAL015C	665.51	567.338	598.647	591.858	330.801	306.521	390.599	391.014	250.563	375.706	388.73	300.736	379.409	331.577	368.093	263.977	418.442	350.742	355.231	342.952	382.228	338.439	276.924	317.949	341.757	360.699	347.601	372.549	410.61	383.214	283.242	324.475	365.762	319.945	299.767	362.592	362.573	313.623	415.463	361.107	351.381	415.431	411.621	400.653	324.282
YAL014C	637.123	415.674	420.923	476.934	223.514	311.096	294.365	255.937	281.884	227.279	326.699	292.382	288.07	266.196	252.002	257.03	327.243	263.056	326.113	282.847	307.359	269.296	308.126	276.803	316.441	258.185	390.421	264.085	253.93	268.25	279.015	260.494	295.424	235.749	299.767	222.797	214.425	250.899	252.795	293.134	226.697	226.599	411.621	373.763	283.281
YAL013W	454.187	539.252	664.124	436.711	210.103	320.245	220.773	284.374	148.772	361.791	235.719	167.076	179.165	224.165	246.339	232.716	128.751	206.319	238.762	240.42	256.132	211.07	206.718	216.953	196.194	242.997	196.47	273.517	275.541	185.22	173.327	297.054	159.435	151.553	158.7	266.483	187.134	195.143	228.615	140.195	147.353	155.262	292.118	233.938	164.005
YAL012W	1955.53	1320.04	1786.59	1132	1077.34	1043.09	1018.95	853.122	1143.19	1080.74	1166.19	1278.13	1099.58	901.329	1112.77	923.919	965.636	505.481	885.165	866.219	941.779	1040.79	1240.31	1140.88	1158.18	835.303	1395.44	1980.64	1048.14	958.034	511.527	786.051	567.401	583.76	811.134	987.297	592.592	418.164	925.45	577.771	385.386	469.983	1270.27	1489.68	1136.85
YAL011W	810.597	707.768	785.724	804.468	447.028	361.42	328.33	483.436	399.335	412.813	339.105	442.751	358.331	396.959	396.408	458.486	402.348	438.427	355.231	406.593	374.347	352.996	284.724	351.614	398.716	337.918	408.053	330.107	416.012	434.309	350.882	191.943	187.571	252.588	235.111	358.223	241.715	369.379	296.76	314.376	294.707	386.057	451.455	572.745	380.193
YAL010C	432.108	376.353	458.339	310.295	232.455	160.123	147.182	199.062	187.922	213.364	260.532	233.906	252.939	182.134	192.541	204.929	198.492	263.056	209.644	229.813	200.965	141.926	230.12	194.51	253.153	216.419	249.366	216.927	291.749	185.22	228.285	242.214	229.774	241.362	164.578	240.272	222.222	160.296	222.02	259.148	232.365	268.562	199.171	266.206	231.097
YAL009W	214.477	252.774	243.2	172.386	102.816	118.948	107.556	135.078	180.092	162.342	140.605	91.8916	151.061	135.433	113.26	128.515	96.5636	67.0536	87.3518	74.2473	126.096	120.091	128.711	149.623	132.905	132.889	161.206	122.611	183.694	178.833	80.3224	173.663	131.299	112.261	205.722	131.057	128.655	146.358	156.074	97.7114	187.025	167.851	106.225	110.247	171.459
YAL008W	346.948	505.549	439.631	270.071	250.336	132.673	158.504	248.827	39.1505	153.065	190.23	175.429	126.47	177.464	172.721	107.675	144.845	128.949	116.469	141.424	118.215	127.37	156.013	138.401	107.59	125.295	110.829	165.053	205.305	114.964	207.147	420.446	201.638	162.779	276.256	200.954	202.729	223.021	248.399	229.409	204.028	188.832	137.207	282.339	126.731
YAL007C	5481.78	4763.39	5331.7	5246.28	2539.12	3046.91	3158.76	2822.41	2349.03	2588.2	2497.8	2021.62	2641.81	2549.87	2678.59	3612.32	5547.04	2893.62	4664.58	3164.35	2699.24	2787.58	2718.53	2270.53	2911.26	2452.75	2556.63	2871.93	3247.06	3078.48	3195.99	2317.02	3198.08	4002.12	2803.7	2446.4	3040.93	3645	1967.41	3271.21	2907.39	2756.95	2872.49	2479.21	2400.43
YAL005C	10947.8	9897.52	9587.7	9848.98	7939.22	6322.56	9380.04	7834.5	5849.09	6155.09	8246.04	6357.23	7805.99	7530.54	7180.65	5144.08	5048.13	4894.91	5945.74	6459.52	7510.59	7707.69	5460.47	5150.77	5442.79	7293.71	7423.04	4687.51	5986.26	4802.94	6561.07	7115.59	6897.91	5495.2	3861.7	6482.96	4077.97	6307.31	9577.64	5964.64	5707.11	6134.96	10914.6	12576.2	6742.83
YAL003W	20697	22283.5	19138	19588.8	11908.8	11341.3	11514.2	13450.9	9411.78	12639.5	9759.61	12054.5	13943.3	16975.8	16867.2	16370	15718.4	12972.3	12561.2	20333.2	14209.4	12704.2	17937.6	12186.8	15227.2	11500.6	11380.1	16590.2	22453.9	18004.7	15553	17087.5	12487.5	11664	15911.2	15106.5	20300.2	12384.6	12171.5	10145	11839.3	10620.8	10865.9	11366.2	10846.7
YAL002W	791.673	713.386	738.954	591.858	451.499	430.044	339.651	327.03	305.374	338.599	310.157	534.642	344.279	415.639	368.093	333.444	343.337	299.162	395.995	318.203	232.489	276.574	257.422	265.581	284.797	288.559	385.383	320.675	345.777	287.41	308.607	292.484	276.667	280.654	288.011	244.64	346.978	285.746	303.354	314.376	260.702	243.384	371.786	330.74	346.646
YAL001C	1570.73	1303.19	1375.02	1430.8	648.191	695.39	798.181	710.935	649.898	672.561	707.158	568.057	639.374	770.567	654.074	534.901	681.31	613.798	611.462	636.406	673.825	578.622	530.446	557.346	778.446	489.791	508.807	613.055	588.901	549.273	591.849	603.249	520.508	544.468	411.445	519.86	682.261	585.43	580.33	573.523	606.416	616.853	557.68	478.632	533.015
YAR002W	1403.56	1291.96	1038.28	1137.75	737.597	727.415	594.39	682.497	829.991	788.519	818.815	634.888	646.4	810.262	801.311	819.718	895.896	670.536	873.518	965.216	768.397	753.301	842.472	864.073	784.775	679.633	800.993	730.95	745.581	625.916	921.594	648.949	806.553	931.77	764.112	864.977	690.058	689.971	655.069	696.724	651.755	780.507	898.484	798.617	719.384
YAR002C-A	5450.24	4937.53	4209.23	4665.91	2436.3	2749.54	2468.13	2673.12	2505.63	3098.42	3697.07	2798.52	3678.16	3234.04	3117.47	3678.31	5600.69	3388.78	4792.7	3270.42	3581.91	3653.69	4025.15	3938.83	3626.42	3227.31	3324.88	3249.19	3679.28	3576.66	4092.22	2911.13	4135.93	5051.77	3685.37	3761.34	4074.07	4077.1	2538.94	3708.78	3423.13	3243.72	3430.17	3455.29	3265.18
YAR003W	119.855	151.665	140.308	97.6853	40.2325	50.3243	39.626	99.5309	39.1505	32.4684	45.4897	58.4765	66.7479	77.0567	56.6298	48.6273	96.5636	61.8956	69.8814	45.9626	35.4645	47.3087	31.2027	41.1463	50.6306	37.9683	47.8581	42.4423	37.8193	83.0296	46.5024	41.1306	28.1356	112.261	41.1445	91.74	35.0877	55.7552	90.127	55.2282	51.0069	29.3739	53.1124	45.7121	67.0928
YAR007C	2848.13	2915.33	2385.23	2039.9	1345.55	1317.58	1369.93	1564.06	1252.82	1447.16	1468.08	1395.08	1243.62	1450.07	1438.4	1177.48	1174.86	1444.23	1030.75	1562.73	1190.03	1357.4	1392.42	1473.79	1164.5	1716.17	1541.53	1339.29	1253.44	1526.47	1517.67	1220.21	1458.36	1375.2	1146.17	1205.73	1493.18	1275.4	1191.43	1240.51	1365.85	1720.47	1345.51	1613.37	1293.4
YAR008W	782.21	881.902	645.416	620.589	335.271	384.295	345.312	490.545	313.204	426.728	512.793	375.92	446.157	392.288	472.858	371.652	327.243	479.691	372.701	558.623	429.514	436.696	382.233	553.605	341.757	375.886	546.59	377.265	378.193	447.083	448.115	319.905	482.994	398.528	470.223	445.594	456.14	327.562	373.697	467.315	459.062	449.002	469.159	446.365	395.102
YAR009C	5412.39	6207.02	4031.51	3964.88	5257.05	4506.31	6017.49	4542.87	11964.4	10218.3	3035.4	4820.13	7307.14	4665.43	4519.05	6550.79	3057.85	2413.93	3791.07	3952.79	5556.1	4632.62	5448.77	3632.1	8569.23	5387.7	6450.77	9417.47	9622.31	9982.71	3804.75	3422.98	2396.21	2088.06	1910.28	7430.94	9341.12	4774.04	10815.2	2939.84	2368.99	2303.76	3323.95	4495.92	3302.46
YAR010C	192.399	735.854	299.323	160.894	286.098	324.82	328.33	426.561	610.748	667.922	144.74	367.567	347.792	361.933	433.218	486.273	236.044	165.055	203.821	258.098	291.597	236.544	522.645	201.991	1126.53	394.871	327.45	782.824	750.984	779.201	135.28	406.736	112.542	174.005	329.156	445.594	768.031	425.134	1664.05	267.644	345.714	201.421	137.207	344.185	197.551
YAR014C	1009.3	904.371	879.262	683.797	594.548	535.267	611.373	561.639	399.335	714.306	397.001	601.473	723.687	609.448	586.118	434.172	359.431	340.426	477.523	512.66	327.061	502.2	436.838	433.907	734.144	482.198	556.665	636.634	626.72	479.017	591.849	612.389	384.52	460.272	423.2	546.072	631.579	515.736	509.987	433.329	459.062	528.731	420.473	497.455	529.288
YAR015W	41.003	5.61721	37.4154	310.295	902.997	796.039	713.268	895.778	1385.93	1196.69	1042.13	885.501	1233.08	1183.87	1347.79	1486.61	729.592	1072.86	838.577	1141.99	1201.85	1120.85	1216.9	1466.31	1107.55	1101.08	1209.05	1315.71	1215.62	1564.79	1559.95	708.36	834.689	864.413	958.079	1703.74	935.672	1122.07	881.486	955.872	787.774	1086.84	902.91	1080.96	37.2738
YAR018C	324.87	264.009	318.031	465.442	661.602	599.317	554.764	497.654	751.69	946.223	674.075	442.751	685.044	749.551	880.593	875.292	488.183	727.273	640.58	717.724	760.516	640.488	924.379	871.554	696.171	630.274	692.683	962.025	794.206	1028.29	942.731	447.867	468.926	752.152	628.923	1026.61	674.464	662.094	672.655	565.027	583.746	704.974	584.236	744.838	257.189
YAR019C	422.646	415.674	458.339	407.98	165.4	192.147	203.791	255.937	266.223	125.235	128.198	167.076	172.139	207.819	195.373	184.089	203.857	175.371	197.997	194.457	193.084	185.596	179.415	175.807	164.55	288.559	211.583	231.075	259.332	178.833	215.602	233.073	257.909	213.297	158.7	205.323	214.425	250.899	200.038	233.658	266.369	176.244	199.171	164.026	208.733
YAR020C	31.5407	28.086	46.7693	28.731	22.3514	9.14987	0	21.328	15.6602	18.5534	28.948	16.7076	10.5391	18.6804	14.1574	10.4201	10.7293	10.3159	17.4704	7.07118	11.8215	14.5565	15.6013	14.9623	12.6577	26.5778	12.5942	14.1474	21.611	12.7738	0	13.7102	9.37853	22.4523	23.5111	26.2114	0	6.96941	15.3875	12.745	17.0023	25.1777	13.2781	21.5116	3.72738
YAR023C	41.003	84.2581	46.7693	40.2234	17.8811	13.7248	5.66086	42.6561	7.8301	27.8301	45.4897	58.4765	14.0522	30.3557	28.3149	10.4201	37.5525	25.7898	29.1173	24.7491	27.5835	29.1131	23.402	18.7029	18.9865	22.781	25.1885	18.8632	21.611	19.1607	25.365	31.9905	28.1356	22.4523	35.2667	34.9486	19.4932	13.9388	39.5679	42.4832	39.6721	33.5702	13.2781	34.9563	48.4559
YAR027W	545.655	421.291	402.216	442.457	236.925	196.722	158.504	149.296	140.942	222.641	260.532	175.429	224.835	268.531	285.98	284.817	289.691	201.161	256.232	212.135	303.418	385.748	234.02	209.472	240.495	227.81	256.922	301.812	183.694	210.767	249.422	251.354	262.599	291.88	170.456	314.537	206.628	264.837	356.112	314.376	249.367	239.188	354.082	282.339	260.916
YAR028W	72.5437	50.5549	28.0616	74.7006	35.7623	27.4496	56.6086	28.4374	15.6602	32.4684	62.0314	108.599	70.2609	56.0412	70.7872	41.6806	26.8232	77.3695	40.7642	56.5694	63.048	69.1435	54.6047	78.5521	50.6306	68.343	60.4523	66.0213	59.4304	63.8689	67.6399	59.4109	65.6497	50.5177	52.9001	74.2657	50.6822	41.8164	57.1537	67.9731	62.3418	50.3553	57.5384	67.2236	37.2738
YAR030C	69.3896	84.2581	56.1231	63.2082	40.2325	36.5995	33.9651	28.4374	46.9806	41.7451	45.4897	25.0614	52.6957	37.3608	39.6408	31.2604	53.6465	46.4217	23.2938	31.8203	39.405	29.1131	62.4054	33.6652	63.2883	41.7652	55.4146	75.4529	32.4166	44.7083	33.82	27.4204	37.5141	44.9046	11.7556	43.6857	35.0877	13.9388	35.1715	25.4899	22.6697	33.5702	70.8165	37.6452	44.7285
YAR031W	167.166	185.368	168.369	212.609	71.5245	73.199	101.895	135.078	148.772	185.534	194.365	167.076	144.035	142.438	181.215	163.249	112.658	123.791	168.88	116.674	110.334	131.009	117.01	134.661	177.207	208.826	241.809	103.748	151.277	102.19	118.37	77.6911	145.367	106.648	111.678	109.214	222.222	90.6023	140.686	127.45	124.684	172.047	123.929	161.337	74.5476
YAR033W	233.401	297.712	243.2	189.624	67.0542	77.7739	79.252	106.64	101.791	125.235	124.063	83.5379	133.496	93.402	135.911	100.728	107.293	108.317	116.469	113.139	86.6909	105.535	167.714	108.477	183.536	102.514	108.31	169.769	108.055	83.0296	143.735	187.373	112.542	72.9699	135.189	144.163	136.452	104.541	92.3252	63.7248	73.6767	125.888	84.0946	115.625	78.2749
YAR035W	66.2356	67.4065	46.7693	74.7006	17.8811	32.0245	84.9129	35.5467	31.3204	18.5534	49.6251	75.1841	66.7479	70.0515	25.4834	59.0475	37.5525	67.0536	58.2345	45.9626	55.167	58.2261	58.505	67.3304	56.9595	64.5461	50.3769	61.3055	10.8055	38.3214	38.0475	18.2803	42.2034	50.5177	29.3889	26.2114	58.4795	55.7552	32.9733	38.2349	28.3372	50.3553	30.9822	56.4678	26.0916
YAR035C-A	82.0059	67.4065	74.8308	91.9391	40.2325	36.5995	67.9303	42.6561	101.791	55.6602	111.657	41.7689	108.904	67.7165	28.3149	69.4676	75.105	118.633	46.5876	84.8541	74.8695	58.2261	42.9037	97.255	50.6306	64.5461	85.6408	51.8739	64.8331	31.9345	33.82	13.7102	23.4463	11.2261	5.87778	30.58	62.3781	41.8164	37.3697	29.7382	34.0046	46.159	39.8343	96.802	41.0012
YAR042W	747.516	988.629	1131.82	781.483	402.325	448.344	486.834	376.795	297.544	417.451	334.97	434.397	393.461	569.752	566.298	437.646	262.868	324.952	506.64	473.769	327.061	323.883	304.226	228.175	506.306	402.464	408.053	344.254	426.818	421.535	270.56	292.484	290.734	218.91	176.334	266.483	452.241	390.287	305.552	254.899	249.367	360.88	358.508	333.429	227.37
YAR050W	119.855	112.344	168.369	149.401	58.1137	59.4742	28.3043	92.4215	86.1311	88.1286	128.198	100.245	80.8001	112.082	87.7761	100.728	85.8343	72.2115	52.4111	63.6406	47.286	32.7522	66.3057	44.8869	88.6036	72.1398	65.49	84.8845	97.2497	44.7083	54.9574	109.682	126.61	78.583	82.289	69.8972	66.2768	55.7552	90.127	72.2214	45.3395	75.533	92.9466	77.9794	85.7297
YAR053W	25.2326	16.8516	18.7077	34.4772	26.8217	18.2997	5.66086	21.328	23.4903	13.915	8.27085	16.7076	28.1044	32.6907	39.6408	17.3669	32.1879	20.6319	34.9407	21.2135	31.524	40.0305	11.701	33.6652	25.3153	18.9842	27.7073	18.8632	21.611	31.9345	21.1375	13.7102	14.0678	0	52.9001	17.4743	23.3918	20.9082	26.3786	33.9866	22.6697	25.1777	44.2603	40.3342	14.9095
YAR064W	135.625	123.579	102.892	126.416	71.5245	36.5995	62.2694	28.4374	54.8107	41.7451	62.0314	108.599	66.7479	84.0618	82.1131	72.941	48.2818	51.5797	52.4111	24.7491	47.286	21.8348	62.4054	59.8492	56.9595	37.9683	78.0842	56.5897	48.6248	63.8689	25.365	4.57007	14.0678	22.4523	11.7556	48.0543	35.0877	20.9082	28.5768	33.9866	28.3372	37.7665	39.8343	53.7789	67.0928
YAR068W	28.3867	33.7033	56.1231	28.731	13.4108	4.57494	5.66086	0	54.8107	46.3835	16.5417	33.4151	21.0783	21.0155	8.49446	17.3669	10.7293	20.6319	23.2938	10.6068	15.762	14.5565	3.90034	44.8869	18.9865	34.1715	22.6696	0	21.611	6.38689	0	9.14013	9.37853	5.61307	29.3889	17.4743	23.3918	6.96941	8.79288	8.49664	0	4.19628	8.85206	16.1337	7.45476
YAR071W	53.6193	28.086	28.0616	80.4468	35.7623	9.14987	22.6434	21.328	15.6602	9.2767	16.5417	58.4765	175.652	140.103	121.754	222.296	5.36465	5.15797	23.2938	7.07118	19.7025	18.1957	11.701	11.2217	50.6306	30.3747	15.1131	9.43162	21.611	31.9345	12.6825	4.57007	37.5141	16.8392	29.3889	0	23.3918	6.96941	13.1893	0	17.0023	12.5888	4.42603	8.06683	11.1821
YBL113C	249.172	179.751	233.846	281.564	281.628	219.597	260.399	241.718	148.772	120.597	215.042	150.368	228.348	224.165	164.226	194.509	182.398	185.687	168.88	155.566	204.906	203.791	218.419	198.251	164.55	178.451	115.867	193.348	264.735	274.636	194.465	214.793	131.299	123.488	117.556	91.74	163.743	104.541	160.47	161.436	96.3464	92.3181	239.006	220.493	171.459
YBL112C	12.6163	22.4688	102.892	57.462	17.8811	18.2997	5.66086	35.5467	39.1505	23.1917	16.5417	16.7076	21.0783	23.3505	22.6519	13.8935	10.7293	15.4739	23.2938	10.6068	7.88099	0	19.5017	14.9623	44.3018	7.59366	12.5942	14.1474	32.4166	31.9345	29.5925	13.7102	4.68926	11.2261	0	21.8429	3.89863	34.847	13.1893	8.49664	0	8.39255	8.85206	37.6452	18.6369
YBL111C	12.6163	22.4688	56.1231	80.4468	22.3514	13.7248	33.9651	42.6561	31.3204	9.2767	4.13543	16.7076	0	23.3505	2.83149	27.787	0	10.3159	5.82345	7.07118	7.88099	14.5565	7.80067	11.2217	6.32883	18.9842	7.55654	33.0107	10.8055	0	12.6825	9.14013	18.7571	28.0654	5.87778	21.8429	19.4932	13.9388	13.1893	12.745	28.3372	8.39255	17.7041	13.4447	11.1821
YBL109W	37.8489	11.2344	0	22.9848	31.292	54.8992	22.6434	14.2187	15.6602	13.915	16.5417	25.0614	28.1044	16.3454	33.9779	6.94676	5.36465	20.6319	17.4704	14.1424	27.5835	18.1957	19.5017	33.6652	37.973	11.3905	12.5942	28.2948	16.2083	19.1607	29.5925	9.14013	4.68926	0	41.1445	0	11.6959	20.9082	21.9822	33.9866	17.0023	4.19628	8.85206	21.5116	7.45476
YBL108C-A	22.0785	22.4688	18.7077	63.2082	26.8217	9.14987	33.9651	42.6561	7.8301	27.8301	28.948	25.0614	0	28.0206	16.9889	24.3137	32.1879	41.2637	69.8814	17.6779	0	7.27827	15.6013	7.48115	6.32883	11.3905	10.0754	9.43162	5.40276	0	8.45499	0	4.68926	5.61307	17.6334	0	19.4932	6.96941	4.39644	0	5.66744	0	22.1301	8.06683	33.5464
YBL107W-A	34.6948	11.2344	37.4154	45.9696	22.3514	13.7248	62.2694	42.6561	93.9612	46.3835	41.3543	41.7689	59.7218	30.3557	36.8093	62.5208	64.3757	25.7898	46.5876	42.4271	51.2265	58.2261	31.2027	26.184	107.59	41.7652	52.8958	75.4529	54.0276	102.19	29.5925	31.9905	23.4463	44.9046	23.5111	65.5286	81.8713	41.8164	43.9644	33.9866	17.0023	25.1777	39.8343	43.0231	37.2738
YBL107C	201.861	213.454	271.262	298.802	536.434	667.941	520.799	540.311	109.621	338.599	252.261	183.783	407.513	254.52	283.149	267.45	300.42	273.372	267.879	190.922	236.43	265.657	226.219	321.69	322.77	326.528	251.885	193.348	302.555	197.994	274.787	219.363	196.949	353.624	188.089	196.586	424.951	278.776	257.192	297.382	283.372	234.991	212.449	333.429	216.188
YBL106C	182.936	174.133	196.431	218.355	362.093	379.72	283.043	327.03	164.432	111.32	181.959	233.906	200.244	259.191	192.541	135.462	257.503	211.477	186.35	215.671	193.084	131.009	175.515	205.732	227.838	159.467	166.244	193.348	167.486	197.994	181.782	114.252	182.881	207.684	199.845	200.954	222.222	306.654	145.082	267.644	136.018	163.655	212.449	204.36	219.915
YBL105C	482.573	556.104	346.093	678.051	1005.81	864.663	1064.24	760.7	414.995	519.495	521.064	392.628	495.339	490.361	475.69	257.03	418.442	412.637	442.582	438.413	287.656	371.192	397.834	329.171	367.072	387.277	528.958	424.423	416.012	395.987	346.655	402.166	487.683	404.141	387.934	423.752	315.789	432.103	329.733	378.1	391.053	360.88	517.845	459.81	339.191
YBL104C	274.404	376.353	224.492	350.518	648.191	741.14	588.729	789.138	321.034	389.621	268.803	476.166	274.018	268.531	297.306	277.87	284.326	371.374	273.702	314.667	275.835	309.326	312.027	280.543	354.414	311.34	392.94	292.38	340.374	261.863	304.38	237.643	309.491	303.106	305.645	297.063	315.789	292.715	285.768	280.389	334.379	310.524	385.065	389.897	212.461
YBL103C	110.393	134.813	130.954	149.401	196.692	123.523	198.13	177.734	86.1311	60.2985	70.3023	25.0614	94.8522	60.7113	59.4612	83.3611	42.9172	56.7376	128.116	67.1762	78.8099	83.7001	42.9037	63.5898	107.59	83.5303	85.6408	103.748	86.4442	76.6427	76.0949	91.4013	75.0282	78.583	41.1445	83.0029	58.4795	69.6941	79.1359	101.96	102.014	113.299	137.207	77.9794	74.5476
YBL102W	1059.77	1039.18	1010.22	959.615	2011.63	1761.35	2117.16	2004.84	1119.7	1145.67	1108.29	910.563	818.54	964.376	843.783	1059.38	745.686	768.537	821.107	873.29	1190.03	1386.51	1037.49	1189.5	1088.56	1230.17	1201.49	1202.53	1042.73	1175.19	1306.3	1371.02	970.677	886.866	911.056	1406.68	1126.7	717.849	976.009	1138.55	1020.14	1170.76	1062.25	1024.49	1218.85
YBL101C	482.573	393.205	486.4	425.219	902.997	759.439	820.824	931.325	297.544	375.706	397.001	334.151	351.305	413.304	444.544	316.078	439.901	428.111	489.17	332.345	464.979	440.335	323.728	302.987	462.004	383.48	463.468	443.286	405.207	440.696	469.252	461.577	417.344	381.689	264.5	445.594	417.154	236.96	505.59	339.866	425.058	369.272	442.603	422.164	458.467
YBL100W-C	31.5407	61.7893	84.1847	68.9544	80.4651	41.1744	113.217	56.8748	31.3204	46.3835	45.4897	66.8303	28.1044	37.3608	39.6408	34.7338	53.6465	41.2637	58.2345	53.0338	15.762	18.1957	27.3023	14.9623	44.3018	41.7652	62.9712	37.7265	21.611	44.7083	21.1375	27.4204	23.4463	11.2261	11.7556	4.36857	27.2904	34.847	30.7751	25.4899	45.3395	25.1777	35.4082	13.4447	41.0012
YBL100W-B	652.893	1112.21	860.555	1040.06	1113.1	974.461	1352.94	782.028	1127.53	1113.2	409.407	1520.39	2933.39	1144.17	1172.24	1278.2	1416.27	330.11	908.458	632.87	933.898	800.609	1333.91	684.525	2866.96	960.599	1166.23	1919.33	1809.92	1175.19	401.612	1110.53	665.875	696.021	1005.1	969.823	2339.18	717.849	1356.3	760.449	685.76	407.039	508.993	742.149	663.473
YBL100C	722.283	1123.44	841.847	609.097	1658.47	1340.46	1658.63	1357.89	508.957	459.196	467.303	1069.28	488.313	548.737	537.983	354.285	461.36	479.691	413.465	643.477	488.622	480.366	468.04	452.61	322.77	523.963	481.1	353.686	475.443	434.309	372.02	859.173	689.322	370.463	534.878	380.066	397.661	348.47	804.548	412.087	816.111	511.946	610.792	742.149	536.742
YBL099W	7582.39	5690.23	5406.53	5889.85	10362.1	11551.7	13982.3	11104.8	4815.51	3849.83	6583.6	5012.27	5241.46	4987.67	4705.93	4251.42	4055.67	5467.44	4367.59	7247.96	6119.59	6419.43	4668.7	5592.16	3664.39	5235.83	5156.08	3970.71	4457.28	5013.71	6189.05	6992.2	6902.59	6269.8	5107.79	4897.17	3641.32	5011	9362.22	6720.84	5962.14	7435.8	5966.29	6582.54	7175.2
YBL098W	157.704	174.133	196.431	218.355	286.098	242.472	158.504	220.39	140.942	83.4903	169.553	91.8916	172.139	133.098	118.922	191.036	171.669	103.159	197.997	106.068	275.835	163.761	276.924	157.104	227.838	303.747	125.942	259.369	248.527	223.541	135.28	109.682	121.921	174.005	135.189	183.48	233.918	167.266	151.677	144.443	204.028	75.533	269.988	177.47	238.552
YBL097W	369.027	252.774	448.985	270.071	339.741	338.545	724.59	412.342	391.505	218.002	173.688	200.491	235.374	303.557	206.699	170.196	144.845	139.265	197.997	187.386	78.8099	280.213	132.611	153.364	202.523	193.638	229.215	146.19	156.68	159.672	177.555	228.503	164.124	235.749	188.089	148.531	222.222	216.052	195.642	174.181	170.023	130.085	278.84	158.648	197.551
YBL096C	618.199	808.878	645.416	689.544	1099.69	1125.43	1890.73	1258.35	1190.18	510.218	363.918	484.52	548.035	483.355	438.881	350.811	289.691	376.532	279.526	314.667	543.789	753.301	347.13	392.76	544.279	489.791	589.41	462.149	405.207	364.053	528.437	493.567	450.169	303.106	270.378	406.277	448.343	348.47	303.354	488.557	311.709	558.105	504.567	381.83	451.013
YBL095W	22.0785	39.3205	28.0616	45.9696	26.8217	50.3243	62.2694	21.328	62.6408	18.5534	24.8126	8.35379	14.0522	25.6856	14.1574	24.3137	16.0939	25.7898	0	17.6779	31.524	18.1957	19.5017	26.184	0	26.5778	22.6696	4.71581	10.8055	25.5476	16.91	13.7102	9.37853	11.2261	5.87778	17.4743	19.4932	6.96941	39.5679	16.9933	5.66744	8.39255	30.9822	45.7121	14.9095
YBL094C	403.721	365.119	364.8	402.234	661.602	645.066	486.834	554.529	297.544	250.471	405.272	258.967	266.992	312.897	220.856	270.924	396.984	314.636	489.17	388.915	354.645	287.492	347.13	216.953	291.126	296.153	309.818	353.686	340.374	338.505	329.745	319.905	342.316	364.85	399.689	249.009	393.762	264.837	305.552	369.604	453.395	310.524	469.159	333.429	428.648
YBL093C	214.477	174.133	215.139	252.833	272.687	393.444	300.025	454.998	211.413	185.534	177.823	150.368	168.626	228.835	186.878	232.716	278.962	221.793	256.232	173.244	161.56	207.431	280.824	123.439	189.865	163.264	176.319	249.938	178.291	217.154	266.332	155.382	187.571	303.106	182.211	218.429	230.019	257.868	156.074	174.181	209.695	239.188	172.615	204.36	231.097
YBL092W	8768.33	8599.95	8016.25	6711.56	19459.1	22467.5	19484.7	19429.9	9599.71	10427	11711.5	10049.6	10008.7	10834.6	10170.7	11788.7	9838.76	12229.5	11594.5	12321.5	11805.7	10848.3	12648.8	12280.3	10961.5	10057.8	10423	12256.4	13425.9	13949	14373.5	9738.81	12712.6	10906.2	11526.3	11380.1	13267	11520.4	8537.88	9014.93	10320.4	10545.2	9706.28	9462.4	11148.6
YBL091C-A	179.782	303.329	159.016	160.894	241.395	315.671	243.417	426.561	140.942	143.789	194.365	208.845	108.904	144.773	124.585	142.409	160.939	123.791	110.646	162.637	130.036	127.37	191.116	168.326	139.234	167.061	125.942	132.043	259.332	166.059	126.825	187.373	196.949	185.231	170.456	183.48	187.134	104.541	125.298	118.953	215.363	155.262	110.651	102.18	171.459
YBL091C	1463.49	1325.66	1534.03	1413.56	2865.45	3170.43	2875.72	3270.3	1691.3	1711.55	1600.41	1578.87	1489.53	1391.69	1534.67	1569.97	1432.36	1511.28	1578.16	1675.87	1454.04	1331.92	1645.94	1578.52	1253.11	1264.35	1410.55	1443.04	1593.81	1571.18	1589.54	1576.67	1749.1	1801.8	1581.12	1747.43	1438.6	1595.99	1444.23	1563.38	1484.87	1741.45	1637.63	1637.57	1517.04
YBL090W	400.567	325.798	280.616	384.995	706.305	759.439	679.303	952.653	352.355	278.301	438.355	300.736	298.609	275.536	353.936	326.498	359.431	392.005	407.642	452.555	358.585	393.026	335.429	418.944	208.851	478.401	486.137	264.085	264.735	332.118	405.84	461.577	604.915	437.82	446.712	336.38	385.965	529.675	523.176	518.295	391.053	587.479	274.414	397.964	428.648
YBL089W	410.03	376.353	486.4	494.173	679.483	841.788	775.537	774.919	532.447	384.983	425.949	601.473	411.026	371.273	353.936	347.338	466.724	412.637	349.407	449.02	397.99	389.387	374.432	418.944	430.36	413.855	352.638	367.833	361.985	395.987	363.565	420.446	365.762	381.689	458.467	366.96	374.269	473.92	327.535	471.563	351.381	440.609	314.248	379.141	331.737
YBL088C	643.431	662.831	682.831	712.528	1198.04	1203.21	1415.21	1208.59	696.879	431.366	562.418	668.303	526.957	555.742	535.151	486.273	606.205	577.692	628.933	459.626	476.8	505.84	440.738	366.576	525.293	546.744	531.477	547.034	480.846	530.112	439.66	475.287	445.48	566.92	552.512	419.383	495.126	522.705	472.617	577.771	600.748	457.394	628.496	502.833	480.832
YBL087C	13789.6	13295.9	12019.7	11682	27916.9	30505.7	27013.6	27733.6	15206.1	14007.8	15756	14627.5	14227.8	14019.6	13673.3	15275.9	11678.8	15669.9	15240	16659.7	16234.8	16558.1	17278.5	17199.2	15752.5	13106.7	14770.5	15364.1	17294.2	18151.6	18702.4	12439.7	16618.7	14930.8	15570.2	13044.6	16124.7	13172.2	10854.8	12456.1	12989.8	13482.6	12578.8	11670	15539.4
YBL086C	242.864	280.86	261.908	132.163	384.444	256.196	317.008	348.358	227.073	273.663	181.959	267.321	122.957	249.85	189.71	166.722	128.751	113.475	81.5283	205.064	141.858	265.657	171.615	205.732	183.536	197.435	198.989	207.496	221.513	204.381	118.37	228.503	196.949	162.779	199.845	222.797	202.729	181.205	147.281	127.45	221.03	121.692	194.745	174.781	227.37
YBL085W	898.911	1123.44	1085.05	1022.82	1403.67	1436.53	1958.66	1699.13	970.933	899.84	686.481	701.718	871.235	873.309	784.322	771.09	906.625	639.588	774.519	724.796	843.266	855.196	557.748	605.973	569.595	668.242	803.512	660.213	723.97	900.552	693.309	744.921	497.062	628.664	628.923	755.763	865.497	634.216	701.232	560.778	634.753	688.189	686.035	637.28	760.385
YBL084C	154.55	258.392	205.785	224.102	424.677	324.82	396.26	334.139	148.772	204.087	144.74	309.09	137.009	95.7371	192.541	114.622	166.304	190.845	133.939	123.746	181.263	149.204	148.213	138.401	234.167	182.248	130.98	183.917	135.069	127.738	143.735	347.325	131.299	151.553	188.089	139.794	159.844	125.449	118.704	157.188	192.693	188.832	154.911	123.691	108.094
YBL082C	34.6948	11.2344	18.7077	28.731	22.3514	32.0245	22.6434	49.7654	0	9.2767	28.948	0	14.0522	16.3454	8.49446	20.8403	5.36465	10.3159	17.4704	17.6779	19.7025	0	19.5017	22.4435	12.6577	3.79683	15.1131	14.1474	10.8055	6.38689	8.45499	27.4204	32.8248	22.4523	17.6334	8.73715	0	13.9388	15.3875	12.745	5.66744	25.1777	13.2781	5.37789	18.6369
YBL081W	586.658	674.065	542.524	660.813	1439.43	1285.56	956.685	1201.48	712.539	714.306	694.752	685.01	590.192	625.793	733.355	673.836	702.769	753.063	698.814	774.294	654.123	647.766	803.469	736.893	645.541	630.274	727.947	702.655	772.595	785.588	811.679	671.8	661.186	757.765	658.312	633.443	873.294	745.726	492.401	649.993	663.09	625.245	694.887	747.527	536.742
YBL080C	302.791	297.712	289.969	367.757	581.137	709.115	566.086	725.154	391.505	431.366	306.022	392.628	368.87	329.242	387.914	336.918	332.608	422.953	430.935	487.911	390.109	345.718	487.542	519.94	316.441	288.559	352.638	443.286	405.207	402.374	410.067	287.914	393.898	493.95	429.078	323.274	327.485	278.776	298.958	344.114	328.711	352.487	442.603	419.475	410.012
YBL079W	1589.65	1550.35	1384.37	1459.53	3093.44	3467.8	3271.98	3497.8	2302.05	1586.32	1678.98	1837.83	1654.64	1585.5	1681.9	1597.75	1577.21	1562.86	1525.74	1859.72	1635.31	1433.82	1435.32	1720.66	1639.17	1621.25	1977.29	1650.53	1555.99	2062.97	1851.64	1343.6	1373.95	1431.33	1416.55	1555.21	1337.23	1456.61	1259.58	1741.81	1467.87	1489.68	1726.15	1884.95	1449.95
YBL078C	356.41	297.712	233.846	362.01	491.731	443.769	537.781	462.108	203.583	269.024	492.116	242.26	302.122	420.309	268.991	218.823	472.089	309.478	349.407	247.491	204.906	312.966	218.419	299.246	246.824	391.074	284.63	315.959	291.749	249.089	325.517	479.857	534.576	583.76	211.6	441.226	307.992	306.654	927.648	361.107	742.434	428.02	380.639	497.455	469.65
YBL077W	82.0059	78.6409	28.0616	63.2082	165.4	219.597	249.078	234.609	101.791	102.044	74.4377	83.5379	98.3653	93.402	110.428	90.3079	96.5636	98.0014	133.939	98.9965	106.393	83.7001	128.711	93.5144	82.2748	113.905	138.537	141.474	118.861	121.351	156.417	118.822	70.3389	145.94	76.4112	144.163	198.83	132.419	87.9288	106.208	90.679	71.3367	123.929	137.136	93.1844
YBL076C	980.917	657.214	795.078	902.153	1484.13	1184.91	1347.28	1272.57	681.219	728.221	525.199	568.057	593.705	695.845	874.93	652.995	525.735	443.585	617.286	586.908	516.205	986.205	530.446	519.94	658.198	508.776	564.222	773.392	810.414	728.106	486.162	868.313	436.101	449.046	558.389	659.654	651.072	515.736	479.212	488.557	549.741	541.32	579.81	414.098	503.196
YBL075C	145.087	140.43	196.431	258.579	299.509	256.196	300.025	142.187	195.753	64.9369	124.063	133.661	263.478	147.108	121.754	156.302	128.751	103.159	157.233	144.959	141.858	141.926	128.711	86.0332	75.9459	182.248	113.348	132.043	151.277	140.512	202.92	132.532	121.921	117.875	141.067	161.637	109.162	160.296	162.668	106.208	170.023	83.9255	106.225	126.38	175.187
YBL074C	25.2326	39.3205	37.4154	28.731	58.1137	64.0491	90.5737	78.2028	0	37.1068	33.0834	0	21.0783	35.0258	22.6519	41.6806	42.9172	15.4739	34.9407	10.6068	27.5835	7.27827	7.80067	29.9246	31.6441	30.3747	7.55654	18.8632	43.2221	6.38689	16.91	18.2803	23.4463	33.6784	17.6334	56.7914	23.3918	6.96941	28.5768	16.9933	39.6721	4.19628	8.85206	13.4447	11.1821
YBL072C	10991.9	9824.5	9634.47	9653.61	18417.6	20019.9	17803.4	19173.9	13796.6	14629.4	12989.4	11544.9	12485.4	11778	12121.6	12208.9	9742.2	12766	11833.3	13166.5	12897.2	14043.4	14392.2	15040.9	12524.8	10372.9	11881.4	11978.2	12982.8	13355	14048	11946.2	12900.2	11950.2	13330.8	11340.8	11832.4	11868.9	9316.05	10153.5	10501.8	11627.9	9117.62	9583.4	12117.7
YBL071W-A	91.4681	67.4065	93.5385	91.9391	160.93	182.997	147.182	213.28	109.621	60.2985	70.3023	75.1841	59.7218	91.067	79.2817	104.201	48.2818	61.8956	75.7049	77.7829	66.9885	98.2566	105.309	82.2927	120.248	75.9366	78.0842	66.0213	59.4304	114.964	84.5499	86.8313	42.2034	39.2915	123.433	69.8972	97.4658	139.388	61.5501	89.2147	90.679	92.3181	101.799	69.9126	85.7297
YBL071C	498.344	528.018	505.108	522.904	1341.08	1413.66	1018.95	1045.07	978.763	830.264	715.429	618.18	762.331	826.608	860.772	861.398	842.249	943.908	867.694	908.646	835.385	946.175	939.981	1058.58	974.64	782.147	1007.54	806.403	967.094	855.844	1006.14	680.94	773.728	740.926	987.468	607.232	951.266	634.216	650.673	658.49	646.088	851.844	610.792	906.174	745.476
YBL070C	47.3111	67.4065	46.7693	74.7006	84.9354	91.4987	50.9477	135.078	23.4903	51.0218	45.4897	25.0614	31.6174	37.3608	67.9557	38.2072	32.1879	56.7376	75.7049	28.2847	82.7504	65.5044	117.01	48.6275	94.9324	34.1715	60.4523	47.1581	32.4166	38.3214	59.1849	31.9905	28.1356	78.583	58.7778	48.0543	50.6822	69.6941	26.3786	72.2214	68.0092	58.7479	66.3904	61.8457	63.3654
YBL069W	53.6193	67.4065	37.4154	63.2082	174.341	118.948	124.539	213.28	31.3204	88.1286	78.5731	75.1841	49.1826	72.3866	65.1242	79.8877	64.3757	103.159	40.7642	56.5694	82.7504	61.8653	105.309	56.1086	25.3153	64.5461	88.1596	80.1687	54.0276	95.8034	67.6399	50.2707	79.7175	117.875	76.4112	56.7914	101.364	104.541	32.9733	72.2214	107.681	96.5144	26.5562	64.5347	85.7297
YBL068W	346.948	348.267	243.2	384.995	719.715	828.063	775.537	746.482	399.335	556.602	504.522	367.567	533.983	413.304	444.544	580.054	407.713	453.901	425.112	463.162	453.157	509.479	503.143	609.714	449.347	360.699	440.798	622.487	432.221	479.017	634.124	484.427	558.022	639.89	793.501	436.857	409.356	508.767	448.437	399.342	402.388	432.217	362.934	392.586	376.465
YBL067C	501.498	651.596	841.847	586.112	1394.73	1601.23	1534.09	1364.99	634.238	890.563	479.71	517.935	590.192	628.128	753.176	625.208	520.371	763.379	593.992	650.548	457.098	480.366	425.137	504.978	594.91	622.68	599.485	580.044	534.873	721.719	511.527	525.558	478.305	617.438	434.956	664.023	584.795	780.573	582.528	501.302	578.078	709.171	385.065	559.301	469.65
YBL066C	123.009	140.43	271.262	201.117	321.86	297.371	294.365	405.233	70.4709	106.682	103.386	167.076	108.904	109.747	113.26	159.775	144.845	108.317	46.5876	91.9253	78.8099	94.6175	70.206	127.18	88.6036	136.686	78.0842	80.1687	70.2359	63.8689	71.8674	196.513	84.4067	134.714	94.0445	83.0029	74.074	146.358	85.7305	101.96	130.351	151.066	88.5206	110.247	82.0023
YBL065W	22.0785	22.4688	37.4154	40.2234	75.9948	77.7739	39.626	35.5467	54.8107	4.63835	24.8126	41.7689	31.6174	23.3505	33.9779	41.6806	21.4586	10.3159	23.2938	24.7491	15.762	10.9174	3.90034	29.9246	31.6441	30.3747	20.1508	33.0107	37.8193	31.9345	29.5925	82.2612	32.8248	33.6784	23.5111	4.36857	11.6959	13.9388	24.1804	29.7382	17.0023	33.5702	30.9822	34.9563	22.3643
YBL064C	252.326	303.329	318.031	189.624	652.661	494.093	667.981	853.122	164.432	231.917	322.563	183.783	333.739	396.959	351.104	232.716	219.95	263.056	192.174	265.169	181.263	232.905	156.013	209.472	145.563	288.559	188.913	216.927	243.124	242.702	355.11	543.838	436.101	314.332	346.789	332.012	167.641	236.96	455.031	327.121	272.037	268.562	243.432	470.565	242.28
YBL063W	305.945	286.478	383.508	304.548	447.028	581.017	509.477	604.295	368.015	384.983	219.178	325.798	196.731	301.221	300.138	246.61	219.95	252.74	314.466	293.454	224.608	265.657	292.525	310.468	291.126	258.185	279.592	264.085	275.541	223.541	257.877	283.344	243.842	258.201	270.378	227.166	382.066	355.44	215.425	233.658	277.704	268.562	265.562	255.45	253.462
YBL061C	788.519	544.869	682.831	729.767	1323.2	1102.56	1539.75	1272.57	978.763	839.541	558.283	785.256	899.34	817.268	855.109	732.883	574.017	649.904	640.58	735.402	772.338	873.392	565.549	576.049	835.405	561.931	921.898	787.54	675.345	728.106	727.129	543.838	567.401	920.544	487.856	620.337	787.524	857.237	657.268	700.973	634.753	709.171	624.07	699.126	577.744
YBL060W	479.419	617.893	589.293	660.813	1090.75	1020.21	1075.56	1350.78	548.107	538.048	599.637	517.935	558.574	478.685	529.488	521.007	627.664	567.376	494.993	661.155	547.729	509.479	569.449	598.492	645.541	660.649	569.259	443.286	551.081	504.565	452.342	598.679	731.525	763.378	658.312	581.02	576.998	627.247	771.575	620.255	872.785	604.264	575.384	594.257	734.293
YBL059C-A	249.172	219.071	233.846	218.355	514.082	663.366	475.512	590.076	219.243	180.896	239.855	175.429	217.809	172.794	212.362	191.036	295.055	247.582	285.349	282.847	291.597	218.348	152.113	239.397	208.851	220.216	261.96	127.327	216.11	287.41	253.65	306.194	281.356	280.654	211.6	231.534	253.411	202.113	353.913	344.114	328.711	348.291	340.804	169.404	298.19
YBL059W	160.858	168.516	140.308	235.594	326.331	411.744	328.33	398.124	195.753	194.811	227.448	217.198	182.678	221.83	161.395	187.563	225.315	190.845	168.88	130.817	224.608	221.987	183.316	194.51	202.523	235.404	259.441	146.19	199.902	191.607	198.692	210.223	290.734	269.428	205.722	179.111	183.236	174.235	336.328	242.154	311.709	243.384	163.763	212.427	279.553
YBL058W	1006.15	1022.33	972.801	965.361	2297.73	1912.32	2032.25	2346.09	876.971	936.946	1294.39	877.147	1096.07	1200.22	1146.75	1042.01	1083.66	1005.8	978.34	1085.43	1087.58	1146.33	1002.39	1260.57	854.392	1127.66	1249.35	990.32	956.288	1073	1120.29	1060.26	1087.91	987.901	905.179	1231.94	1091.62	1010.56	1070.53	1040.84	1037.14	1112.01	902.91	1132.05	1222.58
YBL057C	577.196	578.573	318.031	528.65	1104.16	1130.01	1007.63	1080.62	704.709	709.667	628.585	559.704	632.348	611.783	574.792	503.64	670.581	613.798	652.227	703.582	618.658	607.735	752.765	710.709	575.923	596.103	634.749	617.771	691.553	785.588	718.674	635.239	661.186	611.825	799.379	633.443	596.491	564.522	534.167	552.282	436.393	604.264	659.478	707.193	786.477
YBL056W	971.455	853.816	1094.4	930.884	1993.75	1486.85	1732.22	1372.1	775.18	830.264	669.939	852.086	843.131	803.257	957.043	743.303	616.934	789.169	524.111	593.979	665.944	978.927	608.452	781.78	803.761	964.395	717.871	768.677	799.608	613.142	697.537	936.864	830	841.961	799.379	939.243	678.362	766.635	626.492	853.912	1139.15	956.751	756.851	838.951	782.749
YBL055C	249.172	365.119	159.016	270.071	505.142	526.118	288.704	533.201	211.413	333.961	310.157	317.444	274.018	322.237	353.936	343.865	354.067	324.952	244.585	311.132	252.192	291.131	312.027	340.392	297.455	337.918	239.29	226.359	264.735	185.22	333.972	287.914	309.491	359.237	481.978	257.746	257.31	195.143	197.84	225.161	272.037	239.188	247.858	349.563	219.915
YBL054W	94.6222	95.4926	46.7693	149.401	424.677	347.695	181.147	369.686	180.092	380.345	157.146	192.137	182.678	170.459	317.127	229.243	166.304	283.688	133.939	233.349	161.56	123.731	230.12	220.694	94.9324	186.045	269.517	99.032	162.083	146.899	283.242	91.4013	178.192	218.91	323.278	109.214	120.858	132.419	87.9288	152.94	136.018	201.421	132.781	236.627	137.913
YBL053W	189.244	179.751	112.246	143.655	353.152	297.371	203.791	341.249	180.092	120.597	157.146	167.076	98.3653	142.438	124.585	121.568	118.022	144.423	139.763	155.566	114.274	160.122	152.113	149.623	158.221	113.905	156.168	136.758	124.263	185.22	164.872	132.532	201.638	145.94	117.556	117.951	124.756	104.541	109.911	152.94	158.688	176.244	163.763	182.848	145.368
YBL052C	473.111	342.65	608.001	522.904	965.581	777.739	1013.29	888.669	391.505	398.898	206.771	342.505	274.018	357.263	421.892	329.971	230.68	201.161	314.466	293.454	334.942	382.109	331.528	220.694	316.441	235.404	294.705	301.812	361.985	440.696	321.29	306.194	192.26	275.041	299.767	266.483	397.661	320.593	327.535	386.597	408.055	255.973	367.36	236.627	294.463
YBL051C	523.576	494.314	411.57	574.62	849.354	855.513	1052.92	725.154	571.597	612.262	355.647	484.52	460.209	476.35	455.87	479.326	380.89	469.375	390.171	502.053	650.182	556.787	499.243	433.907	911.351	508.776	476.062	655.497	659.137	485.404	355.11	479.857	506.44	392.915	399.689	428.12	510.721	355.44	466.022	467.315	442.06	360.88	553.254	524.344	372.738
YBL050W	782.21	696.534	589.293	545.889	1229.33	1157.46	1075.56	1180.15	751.69	644.73	719.564	551.35	709.635	670.159	560.635	659.942	976.365	577.692	780.343	905.111	701.409	735.105	748.864	770.559	664.527	653.055	629.712	726.234	859.039	766.427	676.399	749.491	825.31	757.765	699.456	707.709	670.565	655.124	652.871	662.738	606.416	814.078	628.496	707.193	618.745
YBL049W	31.5407	11.2344	84.1847	22.9848	22.3514	13.7248	39.626	21.328	15.6602	13.915	24.8126	0	49.1826	28.0206	8.49446	6.94676	16.0939	15.4739	5.82345	10.6068	3.9405	21.8348	19.5017	14.9623	12.6577	15.1873	17.6319	14.1474	10.8055	0	16.91	13.7102	9.37853	0	0	8.73715	27.2904	20.9082	17.5858	8.49664	17.0023	8.39255	26.5562	10.7558	22.3643
YBL048W	63.0815	67.4065	56.1231	143.655	196.692	73.199	203.791	170.624	93.9612	92.767	82.7085	100.245	80.8001	95.7371	39.6408	52.1007	96.5636	56.7376	69.8814	70.7118	55.167	54.587	85.8074	33.6652	63.2883	56.9525	45.3392	56.5897	64.8331	70.2558	71.8674	118.822	79.7175	101.035	94.0445	126.689	38.9863	97.5717	228.615	118.953	130.351	71.3367	92.9466	169.404	126.731
YBL047C	712.821	1067.27	682.831	953.869	2136.79	1500.58	1811.47	1855.54	595.088	1122.48	583.095	634.888	646.4	1020.42	965.537	621.735	654.487	577.692	582.345	848.541	441.336	560.427	624.054	542.383	765.788	618.884	607.042	933.73	853.636	593.981	604.532	1206.5	698.7	600.599	775.867	760.132	740.74	641.185	652.871	573.523	725.432	671.404	610.792	674.925	752.93
YBL046W	148.241	168.516	271.262	172.386	281.628	279.071	164.165	241.718	164.432	125.235	86.844	183.783	119.444	130.763	150.069	152.829	139.481	128.949	116.469	109.603	98.5124	101.896	140.412	127.18	139.234	163.264	130.98	155.622	113.458	70.2558	76.0949	95.9714	135.989	67.3569	158.7	174.743	144.249	174.235	131.893	72.2214	204.028	138.477	88.5206	137.136	123.003
YBL045C	1529.73	1297.58	1019.57	1287.15	2270.9	1843.7	2773.82	1976.4	986.593	825.626	1364.69	1044.22	1022.3	1046.1	1039.16	781.51	949.542	1165.7	925.929	1371.81	874.79	982.566	780.067	1167.06	670.856	1309.91	969.756	636.634	729.373	715.332	1010.37	1416.72	1228.59	1246.1	1163.8	816.923	670.565	899.053	1534.36	1376.46	1156.16	1300.85	845.372	1118.6	1148.03
YBL043W	69.3896	89.8754	46.7693	74.7006	134.108	173.848	209.452	319.921	39.1505	51.0218	20.6771	50.1227	59.7218	30.3557	19.8204	27.787	53.6465	15.4739	23.2938	35.3559	39.405	25.4739	35.103	29.9246	37.973	11.3905	7.55654	28.2948	10.8055	25.5476	16.91	54.8408	37.5141	84.1961	47.0223	26.2114	7.79727	41.8164	63.7484	42.4832	90.679	37.7665	30.9822	16.1337	33.5464
YBL042C	1785.21	1971.64	1664.99	2591.53	5869.48	6999.65	4347.54	4265.61	4580.61	4666.18	2741.79	3592.13	3010.68	2584.9	3174.1	3452.54	2800.34	3693.1	2632.2	3694.69	2384	2565.59	3116.37	3052.31	2689.75	2160.4	2904.23	3956.56	3652.27	3627.76	4383.91	2275.89	2893.28	3098.42	3397.36	2992.47	2791.42	3045.63	1978.4	2468.27	2573.02	2756.95	2004.99	3414.96	2415.34
YBL041W	1551.8	1477.33	1459.2	1626.17	3567.29	3682.82	3373.87	3419.6	1331.12	2054.79	2402.68	1729.23	2315.1	2365.41	2341.64	2073.61	1818.61	1990.97	2131.38	2184.99	2368.24	2409.11	2067.18	2397.71	1632.84	2217.35	2362.68	2155.12	1966.6	1679.75	2342.03	1736.63	2011.69	2031.93	1657.53	1887.22	2296.29	1937.49	1894.86	1873.51	1943.93	2215.63	1889.91	2256.02	1930.78
YBL040C	1006.15	1393.07	1300.19	1338.86	2726.87	2113.62	2145.46	3142.33	1205.84	1270.91	1236.49	1228.01	1194.44	1316.97	1469.54	1444.93	2827.17	1170.86	2038.21	1541.52	1611.66	1397.43	1478.23	1365.31	1348.04	1203.6	1224.16	1235.54	1388.51	1424.28	1251.34	1498.98	1570.9	1751.28	1510.59	1424.15	1594.54	1198.74	1233.2	1554.89	1535.88	1267.28	1287.97	1064.82	1382.86
YBL039W-B	126.163	168.516	140.308	218.355	339.741	306.521	300.025	348.358	93.9612	115.959	144.74	116.953	161.6	191.474	150.069	156.302	348.702	252.74	203.821	144.959	220.668	181.957	198.917	127.18	120.248	132.889	113.348	183.917	199.902	153.285	109.915	109.682	182.881	325.558	141.067	214.06	222.222	181.205	206.633	310.127	221.03	234.991	221.301	201.671	223.643
YBL039C	826.367	674.065	617.354	769.99	2056.33	2195.97	1200.1	1656.48	783.01	1572.4	674.075	760.194	1039.86	1071.79	1030.66	1309.46	874.437	897.486	879.341	1456.66	902.374	982.566	1220.8	1129.65	1075.9	770.757	798.474	1032.76	1269.65	1443.44	993.461	767.771	928.474	774.604	1046.25	816.923	1259.26	919.962	611.105	730.711	833.113	700.778	721.443	731.393	689.565
YBL038W	328.024	325.798	420.923	252.833	482.79	448.344	537.781	590.076	297.544	190.172	351.511	242.26	256.452	296.551	285.98	232.716	311.149	324.952	361.054	335.881	295.537	382.109	284.724	299.246	240.495	364.496	314.856	216.927	286.346	332.118	355.11	283.344	379.83	319.945	252.745	301.432	323.587	292.715	373.697	378.1	402.388	356.684	318.674	365.697	376.465
YBL037W	293.329	303.329	289.969	252.833	420.207	599.317	588.729	575.857	195.753	310.769	268.803	292.382	175.652	259.191	246.339	257.03	316.514	304.32	262.055	300.525	224.608	236.544	230.12	295.505	278.468	273.372	335.007	221.643	270.138	210.767	257.877	228.503	211.017	252.588	158.7	187.849	222.222	223.021	230.813	259.148	198.36	214.01	287.692	346.874	290.735
YBL036C	403.721	286.478	364.8	270.071	701.834	713.69	588.729	618.513	352.355	352.514	376.324	392.628	449.67	431.984	453.038	423.752	348.702	536.428	471.7	342.952	370.407	545.87	421.236	512.459	284.797	402.464	460.949	207.496	318.763	376.827	448.115	283.344	328.248	398.528	517.245	511.123	397.661	390.287	406.671	327.121	385.386	360.88	336.378	422.164	369.01
YBL035C	476.265	449.377	523.816	471.188	1063.93	1111.71	1058.58	1009.53	469.806	538.048	525.199	584.765	495.339	408.634	504.005	392.492	477.453	577.692	559.051	555.087	315.24	462.17	456.339	456.35	278.468	440.433	531.477	556.465	453.832	498.178	380.475	297.054	370.452	353.624	311.523	358.223	417.154	439.073	296.76	454.57	391.053	511.946	562.106	532.411	462.195
YBL034C	299.637	353.884	477.047	293.056	429.147	581.017	594.39	632.732	297.544	250.471	215.042	342.505	242.4	256.856	243.508	184.089	252.138	257.898	262.055	201.529	244.311	218.348	210.618	220.694	392.387	265.778	282.111	193.348	194.499	261.863	232.512	246.784	211.017	241.362	288.011	249.009	350.877	320.593	239.606	250.651	283.372	323.113	261.136	266.206	272.099
YBL033C	438.416	370.736	374.154	448.203	777.829	704.54	758.555	846.013	383.675	315.408	492.116	359.213	481.287	417.974	356.767	395.965	734.956	376.532	698.814	434.877	413.752	349.357	354.931	336.652	506.306	402.464	350.12	448.002	302.555	364.053	295.925	429.586	478.305	707.247	387.934	541.703	401.559	459.981	340.724	505.55	379.718	365.076	416.047	432.92	428.648
YBL032W	441.57	483.08	477.047	390.741	858.294	947.012	939.702	853.122	461.976	496.303	430.084	434.397	368.87	373.608	410.566	309.131	327.243	335.268	401.818	466.698	334.942	520.396	460.24	355.355	550.608	349.309	476.062	438.57	459.235	447.083	481.934	438.726	318.87	325.558	417.323	463.069	475.633	271.807	303.354	369.604	345.714	352.487	451.455	397.964	376.465
YBL031W	164.012	134.813	205.785	143.655	366.563	361.42	379.277	376.795	195.753	115.959	161.282	158.722	168.626	158.783	184.047	135.462	182.398	226.951	174.704	190.922	126.096	134.648	226.219	104.736	151.892	186.045	151.131	249.938	205.305	140.512	122.597	132.532	206.328	112.261	164.578	240.272	124.756	195.143	215.425	152.94	328.711	188.832	177.041	182.848	160.277
YBL030C	3488.41	3162.49	3264.5	2993.77	6043.82	5014.13	7528.94	5978.96	1589.51	1488.91	2605.32	2689.92	2125.39	1952.1	2072.65	1371.99	1464.55	2032.24	1531.57	1753.65	1848.09	2696.6	2020.37	2393.97	1569.55	2373.02	2216.58	2150.41	2096.27	1468.99	2008.06	4241.02	2096.1	2003.87	2938.89	1555.21	1368.42	2035.07	3983.17	2026.45	2113.95	2601.69	1934.17	2718.52	3552.19
YBL029C-A	652.893	505.549	402.216	597.604	853.824	910.412	928.381	1144.61	305.374	352.514	591.366	467.812	533.983	488.025	447.375	496.693	756.415	417.795	745.402	381.843	453.157	480.366	499.243	403.982	506.306	493.588	433.242	419.707	491.651	472.63	515.754	594.109	590.847	623.051	493.734	401.909	576.998	564.522	639.682	539.537	595.081	646.227	526.697	529.722	588.926
YBL029W	324.87	174.133	196.431	344.772	558.785	603.892	424.564	611.404	242.733	338.599	363.918	317.444	337.252	380.613	322.79	420.279	359.431	433.269	355.231	403.057	374.347	429.418	479.741	463.831	487.32	432.839	375.308	325.391	459.235	453.469	498.844	319.905	407.966	314.332	387.934	480.543	417.154	376.348	422.058	284.637	323.044	344.095	367.36	406.031	465.922
YBL028C	309.099	337.033	243.2	252.833	531.964	681.665	650.999	568.748	407.165	403.536	285.344	484.52	361.844	399.294	393.577	392.492	273.597	381.689	227.115	346.488	358.585	331.161	429.037	561.086	259.482	322.731	382.865	433.854	334.971	434.309	541.119	205.653	248.531	263.814	323.278	318.906	346.978	453.011	307.751	271.892	481.732	381.861	327.526	365.697	361.556
YBL027W	8244.75	9144.82	7707.58	7653.93	18386.3	21534.2	17667.5	18612.3	9873.76	10436.3	11988.6	10367	10054.3	9718.48	9918.7	10298.6	8680	11796.3	11379	11960.9	12991.8	12696.9	13553.7	14741.6	11221	10126.2	10556.5	10473.8	12264.3	13137.8	15430.4	9597.14	11779.4	10855.7	11690.9	10685.5	11610.1	11771.3	8551.07	9452.51	9974.69	10238.9	8489.12	8835.87	11029.3
YBL026W	526.73	494.314	289.969	316.041	871.705	933.287	826.485	952.653	485.466	398.898	533.47	459.458	474.261	453	447.375	461.96	461.36	366.216	553.228	533.874	547.729	549.509	604.552	620.936	443.018	569.525	639.787	485.728	502.457	517.338	663.717	676.37	562.712	651.116	623.045	415.014	569.2	418.164	468.221	463.067	487.399	478.376	495.715	610.39	596.38
YBL025W	12.6163	28.086	37.4154	51.7158	22.3514	13.7248	16.9826	28.4374	7.8301	23.1917	20.6771	0	14.0522	25.6856	11.326	6.94676	21.4586	41.2637	5.82345	14.1424	23.643	7.27827	11.701	14.9623	12.6577	26.5778	5.03769	33.0107	10.8055	0	4.2275	27.4204	4.68926	0	11.7556	17.4743	23.3918	0	15.3875	16.9933	11.3349	20.9814	13.2781	16.1337	7.45476
YBL024W	1290.02	1561.58	1534.03	1522.74	3053.2	3600.47	3543.7	3440.92	1965.36	2333.09	1319.2	1470.27	1795.17	1753.62	1888.6	1656.8	1239.23	1784.66	1135.57	1933.97	1335.83	1437.46	1684.94	1488.75	1455.63	1636.43	2017.6	1372.3	1474.95	1603.11	1868.55	1275.05	1552.15	1431.33	1551.73	1729.95	1539.96	1742.35	1250.79	1236.26	1564.21	1607.17	1460.59	1747.81	1129.4
YBL023C	378.489	432.525	346.093	316.041	742.067	640.491	713.268	824.684	375.845	384.983	363.918	367.567	344.279	294.216	353.936	298.711	343.337	402.321	430.935	311.132	331.002	342.079	343.23	396.501	506.306	372.09	284.63	358.401	286.346	332.118	325.517	269.634	304.802	297.493	387.934	388.803	269.006	376.348	281.372	284.637	379.718	323.113	287.692	311.918	320.554
YBL022C	835.83	943.691	879.262	965.361	2074.21	1820.82	2649.28	2218.12	743.86	941.585	1021.45	1069.28	850.157	1011.08	1036.32	715.516	933.448	753.063	774.519	1028.86	728.992	891.588	624.054	807.964	924.009	964.395	1138.52	763.961	740.178	728.106	976.551	850.032	726.836	847.574	675.945	720.815	990.253	780.573	833.125	743.456	963.464	835.059	686.035	1027.18	875.934
YBL021C	132.471	140.43	177.723	91.9391	160.93	146.398	141.521	156.406	172.262	102.044	157.146	116.953	108.904	107.412	79.2817	104.201	134.116	180.529	98.9987	120.21	94.5719	131.009	136.512	115.958	107.59	129.092	113.348	108.464	54.0276	51.0951	93.0049	100.541	107.853	117.875	117.556	135.426	93.5672	104.541	79.1359	101.96	56.6744	146.87	115.077	121.003	93.1844
YBL020W	958.838	763.941	795.078	994.092	1542.25	1637.83	1188.78	1393.43	916.122	830.264	827.085	618.18	899.34	819.603	914.571	791.931	1137.3	799.485	1158.87	880.361	847.207	1240.94	959.482	882.776	721.486	820.116	1055.4	782.824	761.789	862.231	896.229	836.322	1022.26	1004.74	858.156	930.506	748.538	982.686	800.152	870.906	827.446	981.929	863.076	849.707	857.297
YBL019W	154.55	140.43	280.616	189.624	317.39	288.221	362.295	270.155	203.583	208.726	198.501	225.552	168.626	186.804	212.362	173.669	209.221	154.739	209.644	141.424	212.787	192.874	245.721	228.175	227.838	186.045	211.583	155.622	205.305	178.833	169.1	164.522	211.017	179.618	211.6	135.426	194.932	167.266	206.633	220.913	283.372	197.225	88.5206	180.159	145.368
YBL018C	208.169	275.243	205.785	247.086	607.958	617.616	560.425	533.201	375.845	403.536	446.626	292.382	319.687	319.902	376.588	382.072	359.431	314.636	343.584	431.342	366.466	411.222	479.741	504.978	392.387	379.683	319.893	268.801	313.36	351.279	325.517	383.886	450.169	404.141	487.856	249.009	483.43	327.562	222.02	301.631	374.051	348.291	358.508	368.385	305.645
YBL017C	1324.71	1112.21	1505.97	1218.19	2168.09	2479.62	2660.6	2324.76	1033.57	1113.2	1025.59	1328.25	1046.89	1174.53	1347.79	1114.95	1174.86	1041.91	1246.22	1149.07	1111.22	1109.94	959.482	1170.8	1189.82	1002.36	1113.33	919.583	1080.55	1060.22	1073.78	987.134	1012.88	1083.32	864.034	1113.99	795.321	1052.38	943.036	960.12	957.797	986.125	964.874	933.064	924.39
YBL016W	488.881	572.955	402.216	425.219	818.062	910.412	600.051	718.044	712.539	677.199	583.095	576.411	565.6	471.68	535.151	527.954	461.36	515.797	483.346	629.335	693.528	553.148	721.562	613.454	512.635	535.353	685.126	528.17	567.29	728.106	638.352	479.857	520.508	488.337	429.078	629.074	522.417	627.247	894.675	488.557	328.711	478.376	385.065	457.121	436.103
YBL015W	350.102	247.157	187.077	362.01	281.628	439.194	486.834	462.108	234.903	143.789	281.209	233.906	217.809	256.856	167.058	125.042	155.575	201.161	203.821	159.101	114.274	211.07	175.515	100.996	139.234	151.873	143.574	174.485	151.277	166.059	139.507	182.803	145.367	123.488	58.7778	148.531	93.5672	83.6329	349.517	276.141	232.365	268.562	185.893	268.894	242.28
YBL014C	384.797	365.119	402.216	448.203	992.403	846.363	1256.71	774.919	657.729	463.835	508.658	509.581	586.679	445.995	470.027	552.267	466.724	402.321	413.465	618.728	378.288	469.448	390.034	437.647	480.991	410.058	604.523	448.002	459.235	376.827	481.934	393.026	370.452	398.528	546.634	375.697	401.559	494.828	250.597	390.845	487.399	444.805	300.97	346.874	357.828
YBL013W	18.9244	28.086	112.246	40.2234	31.292	45.7494	28.3043	28.4374	23.4903	23.1917	8.27085	8.35379	21.0783	30.3557	14.1574	13.8935	32.1879	15.4739	11.6469	7.07118	31.524	10.9174	15.6013	7.48115	18.9865	18.9842	20.1508	18.8632	27.0138	12.7738	21.1375	22.8503	0	44.9046	35.2667	30.58	19.4932	34.847	15.3875	63.7248	56.6744	29.3739	30.9822	10.7558	89.4571
YBL012C	50.4652	67.4065	28.0616	34.4772	35.7623	32.0245	28.3043	78.2028	15.6602	32.4684	24.8126	58.4765	24.5913	42.0309	16.9889	6.94676	42.9172	15.4739	52.4111	24.7491	3.9405	18.1957	23.402	14.9623	177.207	11.3905	20.1508	18.8632	27.0138	19.1607	4.2275	22.8503	0	39.2915	11.7556	26.2114	35.0877	20.9082	19.784	25.4899	39.6721	8.39255	30.9822	10.7558	55.9107
YBL011W	829.521	679.682	692.185	574.62	1242.74	1285.56	1641.65	1308.12	845.651	612.262	661.668	634.888	597.218	744.881	756.007	694.676	472.089	582.85	559.051	622.263	551.67	534.953	534.346	460.091	462.004	550.541	602.004	551.75	686.15	549.273	414.295	443.296	337.627	348.011	246.867	519.86	479.532	487.858	338.526	467.315	402.388	553.909	548.828	567.367	581.471
YBL010C	145.087	134.813	159.016	97.6853	178.811	160.123	277.382	263.046	101.791	69.5752	148.875	125.307	80.8001	130.763	99.1021	97.2546	69.7404	72.2115	163.057	98.9965	141.858	120.091	89.7077	164.585	120.248	83.5303	141.055	89.6003	145.875	114.964	143.735	146.242	112.542	134.714	146.945	109.214	93.5672	83.6329	109.911	220.913	153.021	167.851	92.9466	80.6683	175.187
YBL009W	220.785	202.22	205.785	126.416	344.212	361.42	322.669	348.358	172.262	204.087	90.9794	167.076	161.6	151.778	169.889	166.722	107.293	180.529	145.586	169.708	189.144	127.37	175.515	172.066	196.194	170.857	141.055	216.927	140.472	134.125	147.962	118.822	65.6497	179.618	123.433	122.32	109.162	69.6941	79.1359	186.926	124.684	184.636	159.337	137.136	171.459
YBL008W	252.326	168.516	187.077	281.564	482.79	622.191	481.173	462.108	258.393	190.172	186.094	342.505	242.4	231.17	240.676	305.657	214.586	314.636	337.76	212.135	264.013	258.378	218.419	243.137	215.18	208.826	198.989	264.085	194.499	178.833	190.237	146.242	178.192	291.88	246.867	270.852	218.323	257.868	175.858	284.637	226.697	335.702	292.118	266.206	272.099
YBL007C	999.841	1078.5	804.431	792.975	1855.17	1866.57	1726.56	1898.2	963.103	895.201	930.471	943.978	808.001	877.979	869.267	767.617	944.178	758.221	972.516	873.29	630.48	720.548	717.662	546.124	822.748	660.649	848.851	787.54	842.831	823.909	701.764	694.65	792.485	780.217	758.234	764.5	654.97	634.216	710.025	726.463	555.409	688.189	863.076	820.128	708.202
YBL006C	129.317	146.047	37.4154	114.924	299.509	343.12	192.469	405.233	187.922	213.364	136.469	125.307	137.009	189.139	167.058	118.095	150.21	113.475	122.292	176.779	106.393	145.565	156.013	142.142	170.878	148.076	153.65	113.179	189.097	197.994	186.01	86.8313	173.503	140.327	141.067	157.269	128.655	125.449	158.272	144.443	158.688	167.851	128.355	182.848	201.278
YBL005W	334.332	387.587	505.108	293.056	724.186	594.742	526.46	732.263	555.937	440.643	401.136	417.689	411.026	506.706	529.488	441.119	429.172	345.584	349.407	275.776	614.718	425.779	600.652	553.605	556.937	432.839	491.175	523.455	540.276	530.112	388.93	310.765	337.627	252.588	382.056	432.489	460.039	480.889	417.662	403.59	334.379	318.917	504.567	497.455	354.101
YBL005W-B	2633.65	3010.82	2198.16	1970.95	4166.3	4359.91	4636.24	3917.25	6342.38	5491.8	1856.81	2898.76	4651.27	4069.99	4284.04	4359.09	1899.08	1733.08	2125.56	2630.48	3715.89	3053.23	3463.5	2681.99	5139.01	3701.91	3760.64	4192.35	3419.95	5090.35	2282.85	2984.25	1772.54	1627.79	1634.02	3630.28	4113.06	2662.31	4677.81	2166.64	1643.56	1825.38	2177.61	4210.89	1975.51
YBL004W	1526.57	1527.88	1721.11	1465.28	3535.99	3980.19	3124.79	2943.27	1691.3	2523.26	1426.72	1545.45	1668.7	2089.87	2041.5	1965.93	1072.93	1521.6	1426.75	1831.43	1627.43	1714.03	1564.03	1997.47	1651.82	1784.51	1695.18	1659.96	1593.81	1494.53	1855.87	1316.18	1017.57	1189.97	1604.63	1467.84	1559.45	1449.64	1112.3	1278.74	1280.84	1498.07	1482.72	1895.71	1319.49
YBL003C	3627.19	3241.13	2862.28	2545.57	4573.1	4753.36	4579.63	4791.7	3852.41	3770.98	3692.94	2923.82	2662.89	2685.31	2808.84	2941.95	2709.15	4007.74	3185.43	4359.38	3802.58	3431.7	4114.85	3789.2	2791.01	2991.9	3329.91	3084.14	3582.03	3500.02	3517.28	4382.69	4586.1	3665.34	4408.34	2166.81	3707.6	2237.18	2163.05	3220.23	3649.83	4108.15	3337.23	2054.35	3201.82
YBL002W	4314.77	4274.7	4312.13	3826.97	6817.18	6336.29	6192.98	5410.21	5136.55	4169.88	4263.63	3709.08	3130.12	3245.72	4425.62	3355.28	2832.53	4105.74	3057.31	3850.26	4172.99	4061.27	3404.99	3950.05	3430.23	3694.32	4302.19	3461.4	4230.36	3787.43	4417.73	5922.81	3713.9	4097.54	4772.76	2961.89	3929.82	3143.2	2523.56	4363.02	3394.79	5178.21	4421.6	2449.63	3108.63
YBL001C	1365.71	1325.66	1328.25	1488.26	2986.15	3165.86	3136.12	3526.24	1746.11	1280.18	1798.91	1403.44	1429.81	1499.1	1429.9	1271.26	1641.58	1578.34	1758.68	1598.09	1402.82	1361.04	1528.93	1335.39	1272.09	1549.11	1715.33	1504.34	2090.87	1948	2046.11	1951.42	2166.44	2205.94	1822.11	1673.16	1649.12	2069.91	2189.43	1627.11	1972.27	1531.64	1907.62	2234.51	1789.14
YBR001C	848.446	865.05	888.616	741.259	1296.38	1184.91	1386.91	1428.98	454.146	287.578	872.575	626.534	758.818	625.793	450.207	524.48	552.558	438.427	593.992	572.765	784.159	662.322	366.632	519.94	835.405	785.944	657.419	768.677	567.29	581.207	494.617	731.211	722.146	594.986	387.934	904.295	619.883	550.583	901.27	764.698	691.427	675.601	725.869	734.082	700.747
YBR002C	296.483	235.923	308.677	367.757	599.018	658.791	503.816	540.311	281.884	227.279	264.667	250.614	439.131	296.551	311.464	409.859	445.266	309.478	430.935	243.956	256.132	265.657	241.821	280.543	310.113	322.731	387.902	231.075	221.513	255.476	308.607	233.073	407.966	477.111	299.767	170.374	257.31	425.134	215.425	373.852	345.714	365.076	252.284	352.252	279.553
YBR003W	533.039	404.439	439.631	448.203	800.181	928.712	849.129	924.215	266.223	296.854	417.678	400.982	333.739	352.593	305.801	316.078	509.641	479.691	343.584	350.023	468.919	367.553	366.632	347.874	417.703	353.105	392.94	306.528	367.388	370.44	367.792	534.698	628.361	454.659	393.811	358.223	300.195	404.226	611.105	522.543	453.395	595.871	358.508	346.874	421.194
YBR004C	507.806	449.377	477.047	632.082	1233.8	1052.24	979.328	1272.57	642.068	681.837	508.658	517.935	632.348	558.077	588.949	597.421	590.111	577.692	564.875	548.016	606.837	655.044	631.854	834.148	670.856	751.773	685.126	763.961	605.109	581.207	600.304	594.109	581.469	684.795	670.067	764.5	592.592	717.849	611.105	501.302	657.423	675.601	686.035	752.905	633.654
YBR005W	154.55	129.196	243.2	143.655	254.806	338.545	254.739	199.062	93.9612	153.065	186.094	91.8916	172.139	196.144	212.362	187.563	284.326	185.687	285.349	148.495	133.977	149.204	167.714	172.066	183.536	182.248	141.055	141.474	129.666	146.899	181.782	169.092	201.638	241.362	152.822	332.012	159.844	209.082	241.804	191.174	170.023	167.851	141.633	190.915	149.095
YBR006W	233.401	235.923	196.431	218.355	469.38	379.72	464.19	348.358	133.112	157.704	215.042	217.198	193.218	161.118	138.743	163.249	300.42	237.266	285.349	289.918	98.5124	152.844	124.811	108.477	310.113	144.28	98.235	160.337	221.513	376.827	300.152	301.624	379.83	437.82	305.645	152.9	249.513	181.205	259.39	305.879	283.372	318.917	300.97	209.738	331.737
YBR007C	457.341	617.893	551.877	775.737	983.462	1139.16	1222.75	1094.84	696.879	714.306	401.136	885.501	519.931	478.685	597.444	402.912	734.956	495.165	524.111	586.908	366.466	352.996	358.831	276.803	411.374	504.979	478.581	457.433	502.457	408.761	519.982	466.147	520.508	522.016	646.556	371.329	467.836	446.042	338.526	463.067	527.072	407.039	553.254	494.766	678.383
YBR008C	328.024	292.095	261.908	373.503	482.79	590.167	566.086	646.951	368.015	245.832	339.105	400.982	252.939	280.206	260.497	343.865	337.973	252.74	349.407	296.989	185.203	181.957	265.223	231.916	221.509	227.81	231.734	264.085	253.93	229.928	207.147	214.793	182.881	235.749	258.622	262.114	319.688	243.929	142.884	250.651	232.365	230.795	354.082	287.717	313.1
YBR009C	1693.74	1561.58	1019.57	1373.34	1390.26	1381.63	1279.35	1336.56	1393.76	1122.48	1716.2	1219.65	1082.02	1160.52	1333.63	1180.95	1062.2	1676.34	1176.34	1668.8	1414.64	1608.5	2086.68	1862.81	924.009	1533.92	1385.37	1089.35	1583.01	1073	1652.95	1887.44	1664.69	1363.98	1686.92	1113.99	1306.04	801.482	1074.93	1232.01	1513.21	1594.59	1287.97	1804.28	1133.12
YBR010W	3844.82	2645.71	3040	3022.5	2910.15	3724	3215.37	3782.17	2889.31	2616.03	3395.19	2422.6	2290.51	2587.24	2285.01	2441.79	2328.26	3971.63	2812.73	3344.67	3219.39	3420.79	3050.06	2970.02	1892.32	2619.81	2413.05	2334.32	2841.85	3065.71	3424.27	3422.98	3427.85	3205.06	3514.91	2302.24	2810.91	2209.3	2244.38	3254.21	3281.45	3302.47	3067.24	3519.83	2978.17
YBR011C	12058	12363.5	11533.3	12906	20590.1	23748.5	23051	21726.2	11385	10371.3	13270.6	14393.6	12882.3	11054.1	10901.2	12969.6	10380.6	12002.6	11914.8	13467.1	14213.4	14552.9	13971	13832.6	15803.1	11132.3	12498.5	13430.6	15603.2	15532.9	13866.2	17348	14321	12584.5	13853.9	12074.7	13715.4	10767.7	12037.4	11164.6	10949.5	11778.9	12052.1	11549	11987.2
YBR012W-B	1848.29	2398.55	1795.94	1505.5	2664.29	2497.91	2915.34	2388.74	4666.74	4142.05	1401.91	1963.14	3281.19	2584.9	2769.19	3202.46	1410.9	1052.23	1583.98	1739.51	2738.65	2329.05	2406.51	1791.74	4044.12	2521.1	2624.64	3098.29	2722.99	3985.42	1424.67	2161.64	1092.6	1027.19	1257.85	2857.05	3083.82	2049.01	3561.12	1457.17	1320.51	1170.76	1544.68	2914.82	1412.68
YBR014C	791.673	865.05	776.37	907.899	1269.56	1180.33	1120.85	1308.12	595.088	737.497	785.731	668.303	966.088	831.278	903.245	996.86	1051.47	835.591	1112.28	735.402	1107.28	1113.57	982.884	1009.96	778.446	956.802	879.077	929.014	788.803	817.522	887.774	982.564	989.434	768.991	828.767	1039.72	892.787	745.726	982.604	900.644	974.799	801.489	818.815	838.951	771.567
YBR015C	545.655	533.635	458.339	499.919	929.819	1116.28	979.328	1016.64	548.107	394.26	541.741	609.826	484.8	497.366	563.466	524.48	643.757	520.955	570.698	583.372	516.205	505.84	655.256	591.011	506.306	459.417	591.929	532.886	551.081	574.82	655.262	621.529	501.751	578.147	611.289	480.543	467.836	446.042	474.815	395.094	328.711	537.123	637.348	553.923	518.105
YBR016W	1075.54	1196.47	841.847	1017.08	1689.77	1802.52	2037.91	2203.9	1010.08	950.861	1294.39	768.548	937.983	1295.95	1282.66	809.298	1282.15	1057.38	1391.8	1184.42	1004.83	946.175	994.585	1125.91	835.405	1059.32	962.199	947.877	1139.98	1002.74	938.504	1201.93	708.079	808.283	969.834	1323.68	709.551	1170.86	936.441	785.939	742.434	847.648	1031.26	924.997	1177.85
YBR017C	920.99	915.605	1000.86	965.361	1980.34	1976.37	1862.42	1770.23	1088.38	756.051	624.45	877.147	892.314	791.582	781.491	1191.37	718.862	737.589	856.047	873.29	969.362	767.857	1037.49	785.521	1164.5	744.179	710.315	1136.51	826.622	708.945	790.542	840.892	726.836	696.021	1028.61	982.929	838.206	787.543	929.847	692.476	674.425	654.619	925.04	682.992	950.481
YBR019C	37.8489	33.7033	28.0616	57.462	84.9354	50.3243	50.9477	85.3122	15.6602	55.6602	16.5417	58.4765	35.1305	16.3454	33.9779	55.5741	59.0111	36.1058	29.1173	42.4271	39.405	40.0305	54.6047	18.7029	63.2883	18.9842	32.745	61.3055	54.0276	25.5476	29.5925	22.8503	46.8926	39.2915	23.5111	30.58	58.4795	90.6023	30.7751	89.2147	96.3464	50.3553	30.9822	24.2005	44.7285
YBR020W	56.7733	61.7893	65.477	63.2082	125.168	96.0736	62.2694	49.7654	31.3204	23.1917	74.4377	33.4151	31.6174	35.0258	33.9779	62.5208	37.5525	20.6319	29.1173	38.8915	39.405	18.1957	58.505	37.4058	12.6577	26.5778	37.7827	42.4423	48.6248	44.7083	50.7299	22.8503	32.8248	50.5177	17.6334	43.6857	50.6822	34.847	50.559	63.7248	73.6767	29.3739	17.7041	37.6452	29.819
YBR021W	246.018	241.54	374.154	293.056	639.25	613.041	469.851	618.513	266.223	241.194	206.771	300.736	288.07	287.211	314.295	319.551	230.68	355.9	232.938	226.278	307.359	258.378	323.728	291.765	360.743	242.997	226.696	391.412	356.582	274.636	300.152	388.456	253.22	246.975	405.567	209.691	311.891	341.501	292.363	293.134	300.374	268.562	208.023	228.56	253.462
YBR022W	173.474	213.454	168.369	224.102	344.212	430.044	300.025	362.577	211.413	194.811	210.907	116.953	186.191	175.129	181.215	152.829	230.68	201.161	262.055	251.027	181.263	134.648	148.213	187.029	139.234	205.029	186.395	150.906	135.069	134.125	249.422	205.653	276.667	246.975	211.6	161.637	237.817	223.021	175.858	220.913	130.351	184.636	154.911	223.182	216.188
YBR023C	403.721	477.463	561.231	528.65	943.23	1038.51	1120.85	838.903	352.355	477.75	380.459	559.704	558.574	429.649	492.679	611.315	439.901	546.744	331.937	420.735	496.503	604.096	518.745	620.936	518.964	637.868	501.25	693.224	632.123	466.243	481.934	429.586	529.887	538.855	529.001	415.014	440.546	397.256	655.069	454.57	453.395	654.619	588.662	500.144	790.204
YBR024W	343.794	292.095	374.154	407.98	920.878	690.815	764.216	867.341	383.675	301.493	401.136	267.321	295.096	378.278	302.969	361.232	450.63	459.059	337.76	452.555	279.775	203.791	354.931	239.397	259.482	296.153	284.63	268.801	264.735	427.922	342.427	415.876	497.062	443.433	364.423	436.857	335.282	236.96	646.276	484.308	425.058	482.572	362.934	427.542	305.645
YBR025C	4267.46	4561.17	4246.65	4033.83	8256.61	9342.02	8361.09	7429.27	4987.78	5065.08	4135.43	4218.66	4995.55	4128.37	4507.73	5251.75	2918.37	4172.79	3680.42	4150.78	4338.49	4909.19	4719.41	4114.63	5430.14	3546.24	4493.62	4244.23	4057.47	3959.87	3889.3	5337.84	4403.22	4434.33	3714.76	3424.96	4771.93	4976.16	4904.23	3628.07	4182.57	4007.44	4111.78	5273.02	3719.92
YBR026C	510.96	595.424	598.647	494.173	1157.8	1052.24	968.007	1272.57	289.714	412.813	516.928	559.704	505.879	495.031	455.87	461.96	466.724	484.849	465.876	593.979	658.063	560.427	444.638	385.279	462.004	410.058	413.091	452.718	605.109	542.886	524.209	813.472	661.186	634.277	393.811	633.443	428.85	320.593	844.116	599.013	459.062	579.086	407.195	397.964	547.925
YBR027C	309.099	207.837	215.139	298.802	491.731	407.169	486.834	511.873	266.223	222.641	223.313	150.368	207.27	186.804	150.069	295.237	155.575	273.372	244.585	180.315	240.37	247.461	253.522	175.807	215.18	220.216	181.357	202.78	270.138	236.315	202.92	182.803	271.977	207.684	217.478	257.746	198.83	250.899	156.074	229.409	209.695	255.973	349.656	225.871	287.008
YBR028C	132.471	241.54	205.785	137.909	290.568	269.921	300.025	348.358	109.621	139.15	107.521	175.429	98.3653	151.778	147.237	135.462	101.928	226.951	110.646	106.068	118.215	131.009	187.216	164.585	132.905	186.045	88.1596	160.337	162.083	146.899	135.28	137.102	140.678	145.94	170.456	131.057	191.033	174.235	109.911	152.94	221.03	130.085	106.225	104.869	149.095
YBR029C	826.367	719.003	701.539	655.066	1220.39	1816.25	1103.87	1052.18	845.651	672.561	814.679	618.18	526.957	630.464	563.466	646.049	606.205	1026.44	949.223	784.901	977.243	837.001	588.951	860.332	734.144	721.398	624.674	683.792	777.997	728.106	959.641	808.902	745.593	982.288	1022.73	650.917	799.22	871.176	624.294	896.395	838.78	793.096	659.478	677.614	734.293
YBR030W	195.553	196.602	168.369	132.163	281.628	269.921	215.113	312.811	234.903	218.002	119.927	208.845	224.835	130.763	201.036	145.882	128.751	82.5275	122.292	134.352	137.917	131.009	206.718	183.288	132.905	121.499	183.876	179.201	183.694	153.285	97.2324	95.9714	126.61	168.392	141.067	109.214	171.54	90.6023	94.5234	148.691	90.679	151.066	190.319	153.27	115.549
YBR031W	11055	10801.9	8886.16	8538.85	15355.4	16593.3	14876.7	15377.5	10930.8	11396.4	12410.4	12129.7	12316.7	11623.9	12067.8	13150.2	10450.3	12389.4	11984.7	14693.9	14757.2	13624.9	16096.7	15789	14069	11998	13269.3	13025.1	14263.3	16452.6	15054.1	12809.9	14410.1	11658.4	14018.5	12642.6	13224.2	11687.7	10683.3	10323.4	9872.67	11493.6	11737.8	11116.1	13474.5
YBR032W	47.3111	67.4065	56.1231	40.2234	84.9354	132.673	84.9129	56.8748	39.1505	60.2985	53.7606	25.0614	59.7218	32.6907	42.4723	45.1539	59.0111	20.6319	40.7642	35.3559	51.2265	54.587	74.1064	26.184	94.9324	132.889	52.8958	42.4423	64.8331	83.0296	54.9574	13.7102	37.5141	33.6784	23.5111	65.5286	38.9863	76.6635	50.559	42.4832	62.3418	50.3553	70.8165	40.3342	26.0916
YBR033W	132.471	151.665	149.662	143.655	205.633	205.872	237.756	284.374	101.791	120.597	148.875	75.1841	129.983	158.783	141.574	97.2546	96.5636	113.475	116.469	109.603	78.8099	98.2566	140.412	97.255	88.6036	189.842	103.273	136.758	81.0414	63.8689	131.052	59.4109	159.435	179.618	141.067	104.846	140.351	209.082	153.875	114.705	170.023	125.888	168.189	209.738	160.277
YBR034C	488.881	584.19	533.17	465.442	1426.02	1610.38	917.059	1478.74	1057.06	1210.61	591.366	651.595	593.705	686.505	928.728	896.132	616.934	1217.28	582.345	1180.89	728.992	629.57	858.074	1260.57	613.896	1078.3	949.605	664.929	745.581	983.582	1154.11	530.128	876.892	858.8	1040.37	725.183	807.017	1142.98	648.475	722.214	838.78	986.125	433.751	715.259	428.648
YBR035C	637.123	494.314	523.816	534.396	1417.08	1235.23	1302	1357.89	696.879	602.985	723.7	576.411	611.27	593.103	586.118	666.889	590.111	479.691	716.285	636.406	618.658	578.622	670.858	658.341	613.896	501.182	516.363	787.54	702.359	766.427	591.849	708.36	754.971	600.599	675.945	947.98	651.072	613.308	690.241	586.268	606.416	738.545	513.419	545.856	454.74
YBR036C	391.105	387.587	289.969	344.772	773.359	731.99	634.016	732.263	313.204	380.345	450.762	309.09	347.792	375.943	419.06	378.598	380.89	402.321	372.701	403.057	457.098	338.439	304.226	362.836	455.676	379.683	397.978	438.57	356.582	376.827	363.565	525.558	464.237	477.111	411.445	563.546	378.167	411.195	536.365	420.584	357.048	444.805	340.804	314.607	540.47
YBR037C	580.35	595.424	486.4	534.396	1287.44	805.189	1041.6	966.871	532.447	264.386	599.637	442.751	449.67	368.938	348.273	309.131	311.149	428.111	500.817	530.338	476.8	400.305	366.632	362.836	468.333	489.791	531.477	339.538	502.457	549.273	393.157	488.997	553.333	376.076	399.689	519.86	561.403	404.226	624.294	705.221	521.404	566.497	460.307	381.83	600.108
YBR038W	756.978	702.151	785.724	637.828	1457.31	1459.4	1692.6	1315.23	1143.19	649.369	752.648	693.364	748.279	653.814	583.286	642.575	552.558	624.114	599.816	562.158	709.29	600.457	694.26	624.676	626.554	558.134	823.663	763.961	524.068	606.755	612.987	434.156	567.401	499.563	393.811	672.76	440.546	676.032	549.555	649.993	510.069	524.535	778.981	868.529	752.93
YBR039W	1914.52	2190.71	2020.43	1861.77	3379.53	3513.55	3288.96	3910.14	1190.18	1577.04	2195.91	1704.17	2051.62	2099.21	2083.97	1719.32	1781.06	2248.87	1648.04	2078.93	1836.27	1815.93	1606.94	2236.86	1208.81	2099.65	1614.58	1112.93	1458.75	1532.85	1986.92	2120.51	2377.46	2385.56	2398.14	1817.33	1481.48	1944.46	2809.32	2073.18	2765.71	2563.93	1522.55	2038.22	1681.05
YBR041W	684.434	629.127	598.647	488.427	1166.74	873.813	990.65	995.309	649.898	551.963	595.502	685.01	695.583	546.402	484.184	493.22	611.57	515.797	611.462	530.338	642.301	604.096	569.449	632.157	531.622	607.493	541.552	749.813	572.693	549.273	625.669	644.379	764.35	617.438	646.556	707.709	467.836	731.788	723.214	535.288	612.083	604.264	535.55	599.635	551.652
YBR042C	435.262	404.439	346.093	482.681	724.186	718.265	713.268	732.263	383.675	324.684	487.98	426.043	446.157	443.66	453.038	521.007	396.984	433.269	471.7	487.911	539.848	611.374	522.645	572.308	386.059	387.277	496.213	551.75	464.637	504.565	591.849	434.156	426.723	550.081	470.223	524.229	385.965	439.073	364.904	535.288	447.727	537.123	575.384	430.231	391.375
YBR043C	283.867	398.822	411.57	333.279	634.78	782.314	532.121	511.873	344.524	241.194	372.188	384.274	358.331	214.825	232.182	392.492	316.514	361.058	273.702	388.915	445.276	218.348	339.329	314.208	499.977	360.699	272.035	339.538	324.166	453.469	304.38	287.914	290.734	280.654	340.911	397.54	374.269	250.899	173.659	280.389	340.046	297.936	323.1	293.095	383.92
YBR044C	469.957	539.252	458.339	494.173	755.478	914.987	917.059	803.356	328.864	389.621	529.335	375.92	375.896	368.938	294.475	385.545	316.514	376.532	291.173	353.559	504.384	345.718	304.226	377.798	480.991	463.214	433.242	264.085	318.763	287.41	401.612	475.287	426.723	460.272	458.467	467.437	592.592	446.042	626.492	471.563	436.393	335.702	455.881	368.385	443.558
YBR045C	135.625	123.579	187.077	201.117	89.4056	237.897	186.808	177.734	86.1311	97.4053	124.063	100.245	193.218	151.778	150.069	201.456	498.912	185.687	314.466	137.888	70.929	94.6175	78.0067	164.585	101.261	110.108	80.6031	108.464	124.263	172.446	139.507	109.682	103.164	275.041	123.433	113.583	167.641	292.715	98.9199	178.429	158.688	138.477	159.337	123.691	190.096
YBR046C	88.3141	140.43	140.308	120.67	205.633	160.123	118.878	177.734	62.6408	111.32	181.959	116.953	161.6	126.093	107.597	104.201	123.387	92.8434	133.939	60.105	98.5124	61.8653	97.5084	93.5144	75.9459	91.124	75.5654	70.7371	102.652	108.577	88.7774	109.682	103.164	140.327	88.1668	144.163	140.351	139.388	153.875	101.96	113.349	138.477	101.799	96.802	111.821
YBR047W	28.3867	5.61721	28.0616	40.2234	13.4108	45.7494	11.3217	92.4215	62.6408	37.1068	28.948	25.0614	28.1044	16.3454	16.9889	52.1007	10.7293	15.4739	11.6469	0	19.7025	25.4739	23.402	44.8869	94.9324	15.1873	17.6319	33.0107	37.8193	19.1607	8.45499	18.2803	28.1356	22.4523	23.5111	52.4229	42.885	34.847	19.784	42.4832	11.3349	20.9814	17.7041	24.2005	11.1821
YBR048W	5541.71	5577.89	7108.93	6039.25	14653.6	15088.1	13308.7	12313.4	5441.92	6489.05	6261.04	6482.54	5122.02	5043.71	6577.55	6345.87	5423.66	6235.98	7547.19	6113.03	5843.76	5647.94	7562.75	5109.63	5854.17	4267.64	5551.54	6842.64	11718.6	7472.67	5474.61	5735.43	4604.86	4114.38	4420.09	4604.48	5711.5	4551.02	4323.9	4235.57	4125.89	4175.3	4426.03	3831.75	5456.88
YBR049C	394.259	426.908	495.754	448.203	536.434	489.518	566.086	632.732	414.995	417.451	210.907	192.137	351.305	347.922	424.723	316.078	295.055	294.004	331.937	360.63	331.002	251.1	257.422	235.656	341.757	261.981	292.186	334.822	367.388	287.41	219.83	365.605	295.424	241.362	246.867	257.746	393.762	299.684	250.597	229.409	408.055	323.113	323.1	319.984	197.551
YBR050C	34.6948	28.086	9.35385	103.432	44.7028	73.199	67.9303	92.4215	78.301	27.8301	41.3543	66.8303	59.7218	70.0515	39.6408	48.6273	85.8343	46.4217	46.5876	38.8915	63.048	32.7522	42.9037	41.1463	44.3018	56.9525	42.8204	51.8739	43.2221	25.5476	63.4124	31.9905	37.5141	56.1307	41.1445	26.2114	50.6822	27.8776	48.3608	50.9798	34.0046	54.5516	22.1301	75.2905	59.638
YBR051W	66.2356	22.4688	56.1231	80.4468	22.3514	73.199	50.9477	56.8748	39.1505	27.8301	45.4897	83.5379	31.6174	18.6804	31.1464	20.8403	69.7404	61.8956	93.1752	35.3559	31.524	21.8348	62.4054	18.7029	50.6306	45.562	30.2262	33.0107	27.0138	31.9345	21.1375	13.7102	32.8248	33.6784	23.5111	43.6857	81.8713	55.7552	32.9733	50.9798	73.6767	71.3367	39.8343	16.1337	82.0023
YBR052C	1400.41	1364.98	1122.46	1057.3	2038.45	1971.8	2281.33	2303.43	649.898	213.364	669.939	776.902	1043.37	534.726	390.745	976.02	1094.39	386.847	914.282	544.481	1146.68	494.922	889.276	400.242	924.009	353.105	294.705	1046.91	1026.52	1219.9	473.479	1946.85	1045.71	858.8	999.223	1258.15	768.031	376.348	1453.02	1130.05	685.76	566.497	1261.42	266.206	1431.31
YBR053C	1053.46	1196.47	944.739	1137.75	1935.63	1816.25	2219.06	2509.6	845.651	848.818	1178.6	860.44	941.496	744.881	792.817	823.191	1121.21	933.592	995.81	1032.39	918.136	789.692	916.579	665.822	588.581	668.242	579.335	862.993	1042.73	1021.9	1132.97	1581.24	1430.23	1206.81	1287.23	1017.88	697.855	1017.53	1648.66	1236.26	1116.48	914.788	1075.53	1005.67	1114.49
YBR054W	78.8519	101.11	102.892	114.924	254.806	173.848	226.434	234.609	23.4903	23.1917	53.7606	334.151	73.774	81.7268	96.2706	100.728	59.0111	82.5275	23.2938	45.9626	118.215	50.9479	62.4054	41.1463	37.973	49.3588	17.6319	66.0213	102.652	57.482	54.9574	475.287	107.853	106.648	188.089	26.2114	50.6822	139.388	114.307	123.201	73.6767	54.5516	150.485	118.314	137.913
YBR055C	703.359	674.065	589.293	787.229	1475.19	1491.43	1398.23	1549.84	516.787	496.303	583.095	710.072	583.166	740.211	741.85	628.682	584.746	742.747	687.167	611.657	732.933	604.096	616.253	460.091	727.815	455.62	448.355	547.034	642.928	702.558	634.124	845.462	651.808	623.051	523.123	655.286	518.518	808.451	775.971	666.986	731.099	579.086	1226.01	847.018	782.749
YBR056W	750.67	1056.04	682.831	758.498	1479.66	1134.58	1477.48	1549.84	446.316	338.599	483.845	551.35	779.896	481.02	345.441	521.007	954.907	335.268	663.873	505.589	587.134	447.613	452.439	310.468	480.991	372.09	274.554	613.055	599.706	728.106	452.342	1019.12	848.757	656.73	534.878	873.715	534.113	473.92	1063.94	675.483	600.748	386.057	717.017	376.452	745.476
YBR057C	463.649	421.291	439.631	390.741	599.018	622.191	464.19	561.639	305.374	231.917	326.699	342.505	252.939	298.886	274.654	288.291	214.586	345.584	291.173	229.813	279.775	243.822	339.329	216.953	310.113	280.966	294.705	212.211	307.957	434.309	270.56	310.765	248.531	392.915	311.523	401.909	280.702	320.593	446.238	237.906	306.042	297.936	216.875	188.226	283.281
YBR058C	362.719	432.525	439.631	402.234	634.78	850.938	990.65	881.559	407.165	366.43	248.126	442.751	393.461	445.995	305.801	430.699	445.266	283.688	308.643	304.061	307.359	345.718	425.137	396.501	430.36	375.886	274.554	330.107	399.804	274.636	224.057	406.736	281.356	477.111	329.156	292.694	413.255	418.164	329.733	386.597	476.065	318.917	336.378	341.496	346.646
YBR058C-A	782.21	612.276	673.477	810.214	1685.3	1592.08	1375.59	1585.38	955.272	876.648	851.898	768.548	804.488	833.613	838.12	892.659	917.354	949.066	902.635	816.721	831.445	775.135	912.678	893.998	626.554	922.63	846.332	759.245	810.414	811.135	959.641	818.042	1003.5	942.996	1140.29	856.24	838.206	808.451	742.998	862.409	1008.8	767.919	814.389	857.773	1013.85
YBR059C	772.748	758.323	823.139	603.351	1417.08	1221.51	1392.57	1471.64	790.84	449.92	707.158	659.949	695.583	579.092	654.074	562.688	686.675	572.534	599.816	526.803	524.086	502.2	460.24	538.643	569.595	474.604	566.74	584.76	588.901	587.594	465.024	589.539	642.429	499.563	405.567	685.866	495.126	599.369	608.907	531.04	663.09	558.105	588.662	677.614	629.927
YBR060C	343.794	438.142	308.677	321.787	791.24	631.341	803.842	646.951	391.505	505.58	334.97	417.689	407.513	436.654	467.195	375.125	284.326	283.688	326.113	403.057	405.871	327.522	382.233	306.727	417.703	334.121	438.279	372.549	334.971	383.214	350.882	338.185	389.209	376.076	558.389	362.592	315.789	459.981	248.399	331.369	374.051	449.002	362.934	344.185	313.1
YBR061C	170.32	168.516	130.954	132.163	482.79	562.717	294.365	454.998	313.204	287.578	231.584	208.845	249.426	228.835	263.328	309.131	257.503	283.688	232.938	275.776	232.489	254.739	253.522	273.062	291.126	235.404	254.403	207.496	264.735	210.767	321.29	287.914	248.531	258.201	276.256	257.746	210.526	236.96	208.831	259.148	255.035	222.403	269.988	258.139	223.643
YBR062C	299.637	213.454	289.969	275.817	415.736	503.243	486.834	540.311	313.204	264.386	425.949	242.26	281.044	329.242	345.441	284.817	311.149	294.004	285.349	314.667	362.526	276.574	327.628	273.062	379.73	334.121	337.525	301.812	302.555	293.797	350.882	338.185	342.316	246.975	340.911	332.012	374.269	320.593	320.94	276.141	260.702	344.095	252.284	231.249	268.371
YBR063C	214.477	190.985	140.308	224.102	348.682	343.12	328.33	426.561	234.903	236.556	268.803	192.137	238.887	259.191	325.621	208.403	295.055	216.635	238.762	243.956	248.251	254.739	308.126	310.468	208.851	250.591	287.148	235.79	232.319	242.702	270.56	210.223	196.949	218.91	217.478	183.48	233.918	146.358	202.236	225.161	209.695	201.421	256.71	298.473	223.643
YBR065C	107.239	89.8754	187.077	91.9391	259.276	324.82	317.008	263.046	219.243	83.4903	119.927	150.368	115.931	135.433	186.878	135.462	128.751	92.8434	174.704	98.9965	70.929	120.091	93.608	89.7738	120.248	144.28	161.206	94.3162	91.8469	89.4165	97.2324	127.962	103.164	140.327	111.678	78.6343	140.351	139.388	140.686	178.429	158.688	214.01	154.911	94.1131	134.186
YBR066C	290.175	275.243	392.862	270.071	232.455	215.022	384.938	248.827	164.432	111.32	206.771	233.906	228.348	261.526	249.171	159.775	402.348	319.794	413.465	190.922	208.846	149.204	187.216	194.51	234.167	159.467	178.838	202.78	145.875	153.285	131.052	178.233	248.531	258.201	146.945	170.374	206.628	369.379	342.922	382.349	266.369	218.206	199.171	118.314	287.008
YBR067C	870.524	803.261	617.354	1137.75	1443.9	1258.11	1330.3	1144.61	829.991	1090.01	2386.14	1411.79	934.47	1176.87	1463.88	736.357	692.039	1526.76	838.577	1580.41	945.719	1240.94	1228.61	983.771	860.721	1492.16	1778.31	532.886	1318.27	1149.64	1242.88	1640.65	1992.94	1493.08	1328.38	2586.2	1224.17	1129.04	4974.57	1261.75	1717.23	2265.99	743.573	1400.94	689.565
YBR068C	2731.43	2325.52	2413.29	2241.02	3889.15	3765.17	4902.3	4009.67	3053.74	3047.39	2179.37	1921.37	2508.31	2612.92	2194.4	2240.33	1979.55	2367.51	1583.98	1672.33	2884.44	2732.99	2597.62	2696.96	4012.48	3724.69	2866.45	2975.67	2739.2	2209.87	2354.71	2093.09	1744.41	1622.18	1387.16	3062.37	3676.41	2460.2	1811.33	2306.84	2266.97	2580.71	1628.78	1489.68	1777.96
YBR069C	816.905	769.558	748.308	666.559	1734.47	1692.73	1364.27	1521.4	908.292	793.158	682.345	943.978	779.896	779.907	914.571	823.191	638.393	660.22	698.814	593.979	957.541	1008.04	1045.29	871.554	803.761	774.554	743.06	801.687	934.677	632.302	739.812	918.583	689.322	561.307	846.401	952.349	803.118	829.359	740.8	930.382	935.127	788.9	624.07	672.236	805.114
YBR070C	659.201	629.127	608.001	540.142	916.408	704.54	945.363	1045.07	540.277	579.794	645.127	467.812	611.27	644.474	543.646	521.007	675.945	582.85	762.872	576.301	709.29	691.435	744.964	774.299	632.883	641.665	584.372	966.741	826.622	811.135	617.214	630.669	586.158	555.694	505.489	637.812	791.422	515.736	534.167	734.959	589.413	570.694	885.206	653.414	726.839
YBR071W	91.4681	101.11	65.477	80.4468	151.99	150.973	203.791	156.406	54.8107	60.2985	74.4377	50.1227	91.3392	53.7062	31.1464	72.941	42.9172	87.6854	58.2345	95.4609	74.8695	40.0305	78.0067	67.3304	101.261	87.3271	65.49	99.032	59.4304	121.351	88.7774	73.1211	42.2034	44.9046	88.1668	135.426	38.9863	62.7247	107.713	42.4832	107.681	79.7293	53.1124	121.003	82.0023
YBR072W	230.247	151.665	121.6	396.488	1171.21	205.872	362.295	383.905	305.374	352.514	148.875	142.014	231.861	189.139	141.574	156.302	230.68	453.901	314.466	335.881	82.7504	105.535	148.213	74.8115	158.221	98.7176	75.5654	66.0213	167.486	108.577	122.597	118.822	112.542	123.488	47.0223	358.223	77.9727	139.388	505.59	276.141	238.032	239.188	115.077	69.9126	145.368
YBR072C-A	22.0785	56.1721	18.7077	51.7158	53.6434	32.0245	28.3043	49.7654	23.4903	23.1917	66.1668	25.0614	28.1044	30.3557	14.1574	20.8403	32.1879	56.7376	29.1173	38.8915	7.88099	7.27827	11.701	11.2217	6.32883	3.79683	20.1508	18.8632	5.40276	0	12.6825	0	23.4463	11.2261	11.7556	17.4743	31.1891	6.96941	32.9733	25.4899	0	20.9814	35.4082	2.68894	14.9095
YBR073W	744.361	775.175	692.185	551.635	1636.12	1514.3	1449.18	1464.53	610.748	723.582	843.627	760.194	790.435	791.582	821.131	826.664	654.487	711.799	646.403	742.473	756.576	873.392	635.755	912.7	822.748	816.319	969.756	782.824	767.192	811.135	798.997	635.239	783.107	757.765	429.078	738.289	732.943	703.91	881.486	641.496	674.425	826.667	672.756	699.126	700.747
YBR074W	602.428	544.869	813.785	511.412	1180.15	1093.41	1171.8	1137.5	626.408	496.303	566.554	651.595	533.983	527.721	549.309	527.954	504.277	557.06	564.875	420.735	890.552	647.766	627.954	725.672	601.239	634.071	503.769	584.76	583.498	664.237	549.574	452.437	576.779	566.92	511.367	602.863	471.735	662.094	646.276	543.785	470.397	524.535	504.567	467.876	618.745
YBR076W	123.009	185.368	299.323	212.609	321.86	256.196	266.06	348.358	242.733	273.663	239.855	183.783	221.322	168.124	172.721	312.604	241.409	252.74	227.115	148.495	200.965	200.152	206.718	168.326	202.523	299.95	272.035	155.622	199.902	191.607	177.555	146.242	173.503	185.231	129.311	152.9	214.425	153.327	171.461	203.919	204.028	247.58	230.154	158.648	223.643
YBR076C-A	192.399	224.688	261.908	258.579	415.736	452.919	481.173	426.561	336.694	199.449	285.344	142.014	179.165	217.16	243.508	225.77	252.138	190.845	232.938	243.956	264.013	294.77	245.721	246.878	215.18	258.185	309.818	264.085	248.527	255.476	173.327	237.643	262.599	241.362	158.7	262.114	253.411	299.684	265.985	259.148	238.032	268.562	305.396	215.116	305.645
YBR077C	69.3896	84.2581	18.7077	91.9391	134.108	123.523	90.5737	120.859	62.6408	55.6602	45.4897	41.7689	63.2348	91.067	79.2817	79.8877	91.199	61.8956	52.4111	28.2847	39.405	58.2261	105.309	71.0709	69.6171	87.3271	80.6031	70.7371	75.6386	89.4165	80.3224	54.8408	93.7853	84.1961	76.4112	61.16	62.3781	62.7247	63.7484	118.953	45.3395	96.5144	101.799	59.1568	52.1833
YBR078W	6828.57	5229.62	4330.83	5073.89	10885.1	10623	10512.2	10536.1	6264.08	6433.39	5495.98	5129.22	4651.27	5335.59	5490.25	4685.59	4801.36	6076.08	5095.52	5904.43	4492.17	5378.64	4902.72	5315.36	4297.27	4449.89	4292.11	5894.76	5916.02	6137.8	6535.71	6576.33	5720.9	5326.81	5918.93	6325.69	3684.21	5275.84	4451.39	4940.8	4046.55	4947.41	4116.21	4657.25	4308.85
YBR079C	2971.14	2876.01	2796.8	2597.28	4197.6	5165.1	4279.61	4180.3	3077.23	3979.7	3043.67	3166.08	3175.79	3395.16	3287.36	3126.04	2204.87	3424.89	2806.9	3061.82	2915.97	3249.75	3151.47	3385.22	3512.5	3117.2	3871.47	3121.86	3306.49	3423.37	3166.39	3244.75	2747.91	2733.57	3209.27	2878.89	3185.18	2766.85	2365.28	2298.34	2397.33	2664.64	2651.19	3129.93	2620.35
YBR080C	627.661	567.338	701.539	442.457	1108.63	1226.08	1098.21	1265.46	493.296	352.514	442.491	517.935	498.853	382.948	467.195	514.06	681.31	443.585	605.639	374.772	658.063	498.561	495.343	523.681	683.514	391.074	332.488	466.865	513.262	415.148	363.565	475.287	595.536	510.79	476.1	642.18	553.606	550.583	523.176	569.275	453.395	449.002	566.532	363.008	618.745
YBR081C	879.987	853.816	1066.34	1011.33	1595.89	1752.2	1828.46	1500.07	790.84	955.5	798.137	735.133	716.661	884.984	857.941	826.664	799.332	820.117	733.755	735.402	780.218	818.805	651.356	751.856	753.131	713.804	818.625	664.929	837.428	740.88	837.044	818.042	633.05	819.509	705.334	773.237	736.842	801.482	868.297	760.449	940.794	738.545	778.981	742.149	782.749
YBR082C	1129.16	1449.24	1290.83	1281.4	2762.63	2452.17	3572	2886.4	1409.42	811.711	1128.97	1144.47	1682.75	1202.55	920.233	1542.18	1974.19	943.908	1595.63	1085.43	1690.47	1211.83	1610.84	1174.54	1607.52	877.068	858.927	1796.72	1518.18	1481.76	1116.06	1663.5	1519.32	1846.7	1722.19	1402.31	1551.66	975.717	1426.64	1418.94	1088.15	1065.85	1345.51	879.285	1479.77
YBR083W	1463.49	1836.83	1655.63	1120.51	1466.25	1514.3	1686.94	1592.49	1284.14	1614.15	1269.58	1102.7	597.218	796.252	532.32	420.279	874.437	686.01	838.577	1099.57	1749.58	1542.99	1556.23	1178.28	1221.46	1158.03	1322.39	1593.94	1799.12	1724.46	1238.66	1256.77	1223.9	746.539	887.545	1314.94	1465.89	954.809	3704	887.899	657.423	1044.87	1115.36	1476.23	1181.58
YBR084W	1223.78	1252.64	1187.94	1028.57	2583.82	2561.96	2371.9	2068.82	1644.32	1419.33	1389.5	1261.42	1802.19	1482.76	1483.7	1521.34	992.459	1356.55	1211.28	1654.66	1146.68	1302.81	1415.82	1324.16	1278.42	1226.38	1581.84	1471.33	1420.93	1187.96	1411.98	1366.45	1233.28	1414.49	1516.47	1070.3	1302.14	1296.31	1167.25	1015.35	1014.47	1216.92	1372.07	1594.54	1241.22
YBR084C-A	4765.81	5044.25	4733.05	4436.06	11654	13043.1	11650	12128.5	6076.16	5895.34	6045.99	5580.33	6038.93	6043.11	5835.7	7075.27	4618.96	6101.87	6172.86	7318.67	6651.56	6808.82	7941.08	7806.58	6354.14	5228.24	5707.71	6616.28	8460.72	9535.63	8505.72	6055.34	7005.76	6168.77	7294.33	6434.91	6896.68	6502.46	5031.72	5752.22	5956.47	5320.88	4678.31	4296.93	5986.17
YBR085W	53.6193	89.8754	65.477	91.9391	80.4651	50.3243	113.217	71.0935	54.8107	23.1917	41.3543	50.1227	56.2087	35.0258	42.4723	72.941	59.0111	67.0536	46.5876	49.4982	70.929	54.587	46.804	74.8115	113.919	49.3588	42.8204	70.7371	43.2221	57.482	54.9574	27.4204	51.5819	33.6784	29.3889	87.3715	105.263	48.7858	61.5501	76.4698	39.6721	67.1404	22.1301	45.7121	33.5464
YBR085C-A	476.265	415.674	589.293	419.472	759.948	535.267	984.989	654.06	227.073	199.449	351.511	258.967	481.287	499.701	351.104	329.971	407.713	299.162	355.231	243.956	401.931	323.883	183.316	209.472	253.153	220.216	229.215	367.833	367.388	166.059	236.74	703.79	356.384	398.528	235.111	384.434	304.093	487.858	1048.55	582.02	515.737	369.272	482.437	602.324	395.102
YBR086C	1734.74	2376.08	1739.82	1746.84	3455.53	3088.08	3922.97	3483.58	1777.43	1331.21	1137.24	1754.29	1580.87	1800.32	1393.09	1222.63	1083.66	1176.02	1187.98	1339.99	1521.03	1255.5	1567.93	1369.05	1582.21	1317.5	1314.84	1716.55	1664.05	1552.02	1441.58	2234.76	1491.19	1448.17	1569.37	1279.99	1399.61	1156.92	1220.01	1253.25	1292.18	1326.02	1478.29	1183.14	1278.49
YBR087W	797.981	870.667	692.185	815.96	1578.01	1601.23	1318.98	1592.49	1025.74	1094.65	847.763	618.18	937.983	924.68	889.087	976.02	976.365	949.066	1007.46	968.751	1126.98	1080.82	1010.19	1140.88	829.077	823.913	997.463	929.014	977.9	1079.39	1094.92	950.574	1158.25	1105.78	1016.86	1079.04	1060.43	926.931	826.53	972.865	674.425	939.966	956.022	795.928	883.388
YBR088C	1715.82	1724.48	1262.77	1195.21	3853.38	3966.47	3815.42	3732.41	1808.75	1553.85	1815.45	1587.22	1654.64	1450.07	1579.97	1795.74	1346.53	2042.55	1601.45	2068.32	1899.32	1870.51	2020.37	2117.17	1708.78	1932.59	2105.76	2192.85	2177.31	2343.99	2650.64	1690.92	1964.8	1700.76	1757.46	1655.69	2066.28	1442.67	1751.98	2073.18	2079.95	2265.99	1991.71	1841.93	1897.24
YBR089C-A	406.876	460.611	383.508	362.01	719.715	722.84	707.607	796.247	368.015	412.813	550.012	367.567	428.592	389.953	421.892	409.859	531.1	536.428	605.639	540.945	370.407	491.283	432.937	482.534	449.347	436.636	546.59	565.897	534.873	459.856	612.987	767.771	689.322	673.569	611.289	615.969	487.329	453.011	512.185	403.59	555.409	541.32	292.118	263.517	484.559
YBR090C	151.396	123.579	121.6	189.624	227.984	301.946	203.791	263.046	156.602	134.512	161.282	116.953	147.548	165.789	99.1021	163.249	150.21	185.687	227.115	120.21	130.036	156.483	101.409	201.991	126.577	170.857	196.47	99.032	102.652	95.8034	190.237	155.382	182.881	151.553	205.722	126.689	202.729	174.235	96.7216	123.201	158.688	172.047	141.633	142.514	182.642
YBR091C	192.399	224.688	159.016	316.041	563.256	631.341	430.225	497.654	289.714	278.301	310.157	359.213	266.992	217.16	285.98	298.711	386.254	268.214	343.584	286.383	224.608	272.935	257.422	288.024	310.113	334.121	345.082	183.917	221.513	261.863	215.602	251.354	271.977	415.367	329.156	249.009	304.093	285.746	259.39	335.617	255.035	285.347	239.006	346.874	223.643
YBR092C	845.292	943.691	926.032	678.051	1926.69	1518.88	1477.48	1521.4	759.52	551.963	988.367	1077.64	1099.58	1060.11	1166.57	1059.38	311.149	711.799	390.171	1043	1489.51	1430.18	1731.75	1567.3	1177.16	941.614	987.388	1065.77	1572.2	1603.11	1120.29	1361.88	1200.45	645.503	1099.15	1577.05	1068.23	655.124	1624.48	926.134	969.132	1132.99	655.052	712.57	905.753
YBR093C	151.396	129.196	149.662	218.355	259.276	1029.36	407.582	362.577	31.3204	23.1917	49.6251	142.014	1538.71	588.433	339.779	1556.07	16.0939	36.1058	75.7049	42.4271	43.3455	58.2261	39.0034	41.1463	221.509	34.1715	47.8581	80.1687	361.985	523.725	147.962	155.382	454.858	527.629	288.011	65.5286	109.162	48.7858	101.118	38.2349	243.7	37.7665	44.2603	75.2905	145.368
YBR094W	416.338	426.908	420.923	362.01	719.715	887.538	634.016	909.997	375.845	454.558	492.116	467.812	435.618	502.036	458.701	552.267	423.807	355.9	425.112	456.091	449.217	429.418	503.143	549.865	392.387	356.902	491.175	353.686	378.193	485.404	380.475	447.867	529.887	465.885	382.056	366.96	428.85	432.103	488.005	390.845	470.397	478.376	420.473	438.298	547.925
YBR095C	227.093	286.478	252.554	304.548	464.909	581.017	571.747	476.326	414.995	398.898	231.584	150.368	316.174	305.892	396.408	246.61	300.42	211.477	320.29	339.416	200.965	338.439	234.02	209.472	265.811	250.591	352.638	282.948	264.735	185.22	270.56	287.914	257.909	420.98	264.5	288.326	218.323	327.562	281.372	327.121	357.048	255.973	212.449	346.874	223.643
YBR096W	652.893	578.573	636.062	580.366	1412.61	1271.83	1092.55	1187.26	759.52	171.619	272.938	517.935	576.14	266.196	203.867	646.049	804.697	263.056	768.696	275.776	874.79	494.922	776.167	415.204	727.815	315.137	279.592	834.698	594.304	689.785	219.83	708.36	478.305	392.915	705.334	891.189	686.159	327.562	914.459	696.724	379.718	297.936	597.514	201.671	555.379
YBR097W	249.172	162.899	318.031	241.34	330.801	420.894	407.582	362.577	140.942	143.789	210.907	175.429	221.322	175.129	198.204	173.669	182.398	159.897	232.938	173.244	193.084	225.626	152.113	168.326	120.248	167.061	176.319	179.201	145.875	172.446	147.962	141.672	201.638	235.749	205.722	148.531	105.263	167.266	208.831	250.651	249.367	193.029	194.745	182.848	152.822
YBR098W	110.393	174.133	130.954	137.909	299.509	187.572	288.704	248.827	133.112	83.4903	74.4377	108.599	161.6	84.0618	110.428	93.7813	118.022	108.317	110.646	81.3185	106.393	76.4218	74.1064	56.1086	132.905	94.9208	75.5654	89.6003	64.8331	76.6427	67.6399	63.9809	84.4067	101.035	105.8	96.1086	124.756	111.51	63.7484	80.7181	209.695	100.711	110.651	80.6683	134.186
YBR101C	507.806	544.869	551.877	436.711	1144.39	992.761	1126.51	1016.64	759.52	992.607	926.336	568.057	614.783	840.618	750.344	562.688	579.382	495.165	663.873	721.26	788.099	796.97	546.047	740.634	784.775	956.802	1020.13	679.076	567.29	427.922	608.759	603.249	679.943	555.694	476.1	856.24	654.97	606.338	716.619	526.792	447.727	553.909	840.946	973.398	559.107
YBR102C	182.936	269.626	177.723	264.325	563.256	434.619	622.694	518.982	305.374	231.917	260.532	325.798	284.557	277.871	348.273	236.19	252.138	216.635	174.704	201.529	165.501	152.844	245.721	190.769	158.221	212.623	186.395	160.337	324.166	172.446	228.285	269.634	262.599	252.588	252.745	235.903	269.006	229.99	246.201	280.389	238.032	209.814	274.414	268.894	238.552
YBR103W	264.942	348.267	420.923	275.817	581.137	356.845	464.19	533.201	266.223	204.087	277.074	150.368	238.887	324.572	322.79	260.503	182.398	237.266	296.996	226.278	228.549	272.935	312.027	321.69	297.455	341.715	231.734	391.412	394.401	204.381	283.242	351.895	211.017	364.85	346.789	227.166	397.661	264.837	305.552	314.376	317.376	243.384	283.266	190.915	298.19
YBR104W	346.948	331.415	392.862	488.427	1014.75	1015.64	741.572	902.887	618.578	765.327	417.678	501.227	505.879	485.69	552.14	778.037	445.266	582.85	564.875	519.731	598.956	545.87	663.057	643.379	696.171	467.01	559.184	646.066	502.457	555.66	638.352	466.147	534.576	600.599	752.356	401.909	697.855	439.073	296.76	361.107	453.395	436.413	424.899	575.434	421.194
YBR105C	113.547	61.7893	84.1847	114.924	174.341	164.698	141.521	270.155	133.112	139.15	119.927	91.8916	126.47	112.082	118.922	131.988	75.105	159.897	168.88	95.4609	98.5124	80.0609	113.11	86.0332	113.919	113.905	75.5654	169.769	91.8469	185.22	71.8674	127.962	98.4745	151.553	117.556	113.583	136.452	97.5717	219.822	152.94	158.688	218.206	66.3904	139.825	100.639
YBR106W	2564.26	2241.27	2085.91	2131.84	4845.79	5503.65	4641.9	5566.62	2333.37	3089.14	3271.12	2806.87	3246.05	3341.46	3397.79	3504.64	4275.62	3393.94	3930.83	3836.11	3168.16	3446.26	3389.39	3897.68	3639.08	3371.59	3599.43	3470.83	3349.71	3627.76	3990.76	2632.36	3746.72	4075.09	3121.1	3311.38	3883.04	3031.69	2382.87	2799.64	2805.38	2698.21	3319.52	3622.01	3261.46
YBR107C	85.16	140.43	84.1847	91.9391	116.227	178.422	175.487	177.734	39.1505	83.4903	107.521	83.5379	84.3131	72.3866	65.1242	90.3079	144.845	92.8434	133.939	63.6406	102.453	80.0609	101.409	63.5898	88.6036	72.1398	57.9335	132.043	86.4442	44.7083	42.275	109.682	84.4067	129.101	123.433	52.4229	124.756	48.7858	63.7484	76.4698	158.688	88.1218	79.6685	61.8457	85.7297
YBR108W	299.637	213.454	196.431	293.056	540.904	530.693	583.068	483.436	219.243	166.981	215.042	258.967	340.765	240.51	263.328	253.557	278.962	216.635	238.762	212.135	244.311	229.265	214.518	205.732	246.824	231.607	274.554	231.075	151.277	146.899	160.645	150.812	150.056	235.749	170.456	253.377	202.729	271.807	228.615	242.154	266.369	209.814	318.674	268.894	290.735
YBR109C	2043.84	1668.31	1664.99	2005.42	3746.1	4071.69	3447.46	3881.7	2082.81	2036.23	2803.82	1913.02	2318.61	2019.82	2123.62	2222.96	2473.1	2480.98	2422.56	2301.67	2506.16	2536.48	2539.12	2749.32	2196.1	2524.89	2589.37	2244.72	2231.34	2478.11	3048.02	2390.14	2724.46	2828.99	2515.69	2538.14	2436.65	2125.67	2453.21	2187.88	2181.96	2492.59	2770.69	2619.03	2132.06
YBR110W	249.172	337.033	261.908	235.594	438.088	562.717	452.869	447.889	313.204	324.684	326.699	200.491	326.713	277.871	283.149	250.083	321.879	201.161	349.407	293.454	346.764	272.935	288.625	280.543	272.14	224.013	226.696	353.686	286.346	300.184	287.47	315.335	262.599	280.654	352.667	301.432	319.688	250.899	318.742	322.872	277.704	306.328	256.71	263.517	301.918
YBR111C	984.071	808.878	954.093	821.706	1752.35	1578.35	1590.7	1834.21	822.161	672.561	1083.48	943.978	825.566	966.711	914.571	951.706	1180.22	809.801	867.694	834.399	918.136	1008.04	834.672	886.516	1037.93	793.538	916.86	740.382	988.705	1085.77	1255.57	964.284	1092.6	1291.01	752.356	851.872	1072.12	906.023	1158.46	951.624	940.794	1309.24	987.005	957.264	1107.03
YBR111W-A	34.6948	50.5549	37.4154	34.4772	102.816	91.4987	152.843	170.624	39.1505	51.0218	82.7085	50.1227	52.6957	44.366	36.8093	69.4676	48.2818	61.8956	104.822	21.2135	78.8099	40.0305	66.3057	86.0332	69.6171	45.562	57.9335	33.0107	37.8193	6.38689	71.8674	68.551	79.7175	72.9699	64.6556	69.8972	38.9863	55.7552	83.5323	46.7315	56.6744	62.9442	66.3904	40.3342	78.2749
YBR112C	255.48	359.501	364.8	166.64	482.79	361.42	350.973	341.249	203.583	222.641	186.094	217.198	224.835	210.155	235.013	156.302	139.481	149.581	232.938	243.956	177.322	214.709	132.611	142.142	183.536	151.873	171.282	183.917	194.499	223.541	198.692	178.233	168.813	134.714	188.089	109.214	128.655	146.358	90.127	135.946	170.023	83.9255	265.562	198.982	186.369
YBR113W	258.634	241.54	224.492	189.624	375.504	379.72	413.243	547.42	211.413	255.109	202.636	250.614	221.322	224.165	206.699	180.616	209.221	247.582	186.35	148.495	153.679	185.596	148.213	119.698	221.509	178.451	146.093	146.19	156.68	172.446	152.19	233.073	145.367	151.553	146.945	209.691	120.858	216.052	129.695	169.933	272.037	151.066	194.745	352.252	156.55
YBR114W	312.253	269.626	252.554	362.01	362.093	333.97	435.886	305.702	391.505	250.471	330.834	258.967	323.2	291.881	274.654	267.45	295.055	340.426	326.113	296.989	248.251	218.348	315.927	269.321	341.757	303.747	302.262	306.528	243.124	274.636	257.877	242.214	211.017	286.267	193.967	275.22	265.107	188.174	208.831	242.154	266.369	230.795	349.656	336.118	186.369
YBR115C	734.899	724.62	738.954	666.559	143.049	109.798	147.182	113.75	829.991	881.286	827.085	1044.22	741.253	835.948	846.615	861.398	477.453	845.906	646.403	965.216	1000.89	855.196	826.871	778.04	1151.85	804.928	947.086	1094.07	610.512	696.171	680.627	616.959	684.632	623.051	764.112	1052.83	822.612	662.094	613.303	713.718	685.76	692.386	747.999	760.971	108.094
YBR116C	63.0815	56.1721	130.954	310.295	514.082	45.7494	181.147	56.8748	101.791	41.7451	111.657	100.245	189.704	100.407	90.6076	52.1007	69.7404	61.8956	122.292	56.5694	31.524	69.1435	42.9037	41.1463	69.6171	56.9525	55.4146	61.3055	81.0414	51.0951	80.3224	86.8313	79.7175	61.7438	64.6556	78.6343	46.7836	27.8776	481.41	118.953	90.679	92.3181	75.2425	266.206	115.549
YBR117C	25.2326	16.8516	37.4154	34.4772	49.1731	77.7739	62.2694	21.328	46.9806	23.1917	8.27085	33.4151	35.1305	14.0103	11.326	41.6806	21.4586	41.2637	23.2938	7.07118	31.524	25.4739	27.3023	37.4058	44.3018	18.9842	27.7073	42.4423	10.8055	19.1607	4.2275	13.7102	23.4463	11.2261	29.3889	13.1057	23.3918	20.9082	63.7484	42.4832	56.6744	54.5516	26.5562	8.06683	18.6369
YBR118W	113055	118585	108449	107201	241587	256389	239890	231260	125986	129999	155711	137971	127752	127202	133360	132166	120082	134179	136810	153413	123255	132646	144429	140111	129070	126936	144844	125025	156151	151714	150148	129703	150160	138379	147826	125208	126016	133792	99999.2	111527	115553	119619	143479	144969	141350
YBR119W	94.6222	190.985	112.246	183.878	290.568	260.771	249.078	327.03	211.413	148.427	90.9794	142.014	168.626	137.768	147.237	149.355	225.315	123.791	168.88	127.281	169.441	116.452	136.512	100.996	151.892	144.28	100.754	89.6003	232.319	140.512	139.507	164.522	150.056	145.94	170.456	144.163	144.249	160.296	136.29	152.94	198.36	163.655	159.337	123.691	164.005
YBR120C	378.489	353.884	336.739	304.548	652.661	631.341	809.503	696.716	305.374	320.046	421.814	417.689	256.452	254.52	232.182	225.77	252.138	319.794	390.171	311.132	319.18	276.574	249.621	273.062	208.851	318.934	327.45	216.927	324.166	293.797	393.157	498.137	417.344	387.302	340.911	336.38	272.904	334.531	400.076	441.825	464.73	348.291	340.804	255.45	417.466
YBR121C	7686.48	6656.39	6341.91	5751.94	14997.8	18414.1	15561.7	14026.7	7743.97	6591.09	6786.24	7134.13	8585.88	7523.53	7443.98	9030.79	6780.91	7783.37	7477.31	6940.36	9185.3	7722.24	8498.83	7395.12	9664.12	7688.59	8035.12	7993.29	8503.94	9727.24	9232.85	8235.26	7962.37	8004.24	7723.41	8457.56	8148.14	8272.69	6610.05	7528.02	7067.29	7419.02	8639.61	7690.38	8505.88
YBR122C	640.277	471.846	589.293	482.681	961.111	1194.06	1160.48	1180.15	618.578	524.133	624.45	517.935	512.905	488.025	260.497	441.119	359.431	557.06	599.816	533.874	598.956	556.787	327.628	538.643	639.212	531.557	549.108	320.675	421.415	485.404	680.627	370.175	412.655	667.956	293.889	607.232	561.403	641.185	822.134	616.006	391.053	688.189	646.2	513.588	574.016
YBR123C	580.35	410.056	514.462	471.188	1059.46	1120.86	1030.28	817.575	634.238	533.41	636.856	534.642	470.748	492.696	506.836	489.747	466.724	484.849	512.464	505.589	449.217	527.674	546.047	336.652	398.716	535.353	491.175	471.581	529.47	555.66	498.844	287.914	454.858	460.272	452.589	650.917	460.039	522.705	358.31	475.812	413.723	541.32	539.976	653.414	540.47
YBR124W	41.003	39.3205	28.0616	28.731	44.7028	32.0245	33.9651	42.6561	23.4903	27.8301	0	8.35379	14.0522	9.3402	31.1464	13.8935	32.1879	41.2637	23.2938	24.7491	15.762	32.7522	39.0034	26.184	12.6577	15.1873	25.1885	37.7265	32.4166	6.38689	8.45499	36.5605	28.1356	16.8392	17.6334	8.73715	42.885	20.9082	13.1893	29.7382	5.66744	20.9814	17.7041	18.8226	18.6369
YBR125C	135.625	146.047	93.5385	114.924	357.623	283.646	237.756	263.046	164.432	97.4053	153.011	183.783	119.444	163.454	147.237	138.935	150.21	134.107	110.646	106.068	106.393	116.452	101.409	127.18	94.9324	216.419	151.131	66.0213	129.666	102.19	101.46	123.392	103.164	207.684	164.578	209.691	113.06	111.51	140.686	76.4698	90.679	180.44	115.077	155.959	171.459
YBR126C	1353.1	1027.95	1094.4	976.853	1645.06	1001.91	1619.01	1464.53	563.767	422.09	980.096	668.303	758.818	763.561	688.051	517.534	633.028	546.744	902.635	618.728	606.837	513.118	393.934	460.091	582.252	569.525	566.74	631.918	972.497	683.398	697.537	1681.78	1026.95	696.021	546.634	904.295	510.721	627.247	1268.37	760.449	895.455	700.778	694.887	580.812	812.568
YBR126W-B	466.803	381.97	364.8	304.548	500.672	507.818	486.834	526.092	180.092	199.449	450.762	367.567	298.609	277.871	257.665	257.03	450.63	263.056	494.993	311.132	358.585	229.265	312.027	216.953	246.824	220.216	231.734	330.107	351.179	389.601	317.062	438.726	351.695	415.367	246.867	257.746	276.803	320.593	382.49	480.06	425.058	411.235	517.845	422.164	503.196
YBR127C	2059.61	2061.52	1814.65	1448.04	4184.18	3815.5	3668.24	3462.25	2309.88	1577.04	1914.7	2021.62	1731.93	1692.91	1698.89	1677.64	1861.53	1867.18	1688.8	1990.54	2056.94	1819.57	2504.02	1997.47	1778.4	1484.56	1571.76	1782.58	2177.31	1973.55	1885.46	2038.25	2288.36	2009.48	1898.52	2376.5	1750.49	1616.9	1587.11	1588.87	1586.88	1615.57	1779.26	1616.06	1774.23
YBR128C	69.3896	44.9377	74.8308	74.7006	107.287	105.224	50.9477	170.624	23.4903	208.726	82.7085	116.953	80.8001	65.3814	59.4612	48.6273	26.8232	77.3695	110.646	42.4271	47.286	50.9479	97.5084	71.0709	63.2883	121.499	70.5277	37.7265	64.8331	63.8689	42.275	86.8313	60.9604	50.5177	70.5334	78.6343	77.9727	104.541	63.7484	72.2214	96.3464	104.907	53.1124	45.7121	52.1833
YBR129C	466.803	353.884	505.108	379.249	639.25	654.216	701.946	668.279	391.505	306.131	512.793	384.274	449.67	408.634	450.207	392.492	466.724	459.059	547.404	424.271	342.823	374.831	378.333	261.84	265.811	410.058	355.157	334.822	302.555	466.243	333.972	347.325	422.034	392.915	370.3	528.597	471.735	348.47	290.165	475.812	425.058	381.861	447.029	381.83	495.741
YBR130C	473.111	488.697	439.631	557.381	835.943	1033.94	900.076	1045.07	579.428	579.794	512.793	442.751	579.653	593.103	549.309	482.8	466.724	567.376	454.229	523.267	579.253	636.848	530.446	602.233	436.689	599.899	564.222	504.591	545.679	479.017	545.347	557.548	539.265	409.754	505.489	559.177	526.315	418.164	488.005	437.577	419.39	373.469	562.106	540.478	443.558
YBR131W	151.396	129.196	224.492	224.102	379.974	379.72	328.33	383.905	281.884	185.534	144.74	116.953	168.626	182.134	186.878	194.509	214.586	154.739	168.88	144.959	141.858	112.813	105.309	134.661	234.167	178.451	125.942	146.19	156.68	178.833	186.01	159.952	178.192	123.488	123.433	144.163	230.019	188.174	145.082	195.423	192.693	234.991	168.189	193.604	212.461
YBR132C	198.707	252.774	177.723	160.894	245.866	164.698	373.617	305.702	109.621	69.5752	124.063	142.014	84.3131	84.0618	99.1021	83.3611	107.293	185.687	116.469	84.8541	145.798	160.122	81.907	93.5144	82.2748	106.311	98.235	169.769	135.069	70.2558	54.9574	105.112	135.989	61.7438	88.1668	135.426	81.8713	104.541	200.038	84.9664	136.018	176.244	88.5206	61.8457	78.2749
YBR133C	451.033	528.018	392.862	407.98	898.527	750.289	747.233	938.434	430.656	449.92	492.116	484.52	428.592	345.587	370.925	399.439	337.973	314.636	262.055	452.555	358.585	345.718	421.236	362.836	341.757	334.121	458.43	414.991	318.763	491.791	359.337	319.905	393.898	314.332	352.667	362.592	358.674	271.807	457.23	373.852	396.721	381.861	323.1	341.496	410.012
YBR134W	63.0815	73.0237	102.892	51.7158	49.1731	59.4742	79.252	78.2028	93.9612	60.2985	78.5731	66.8303	31.6174	49.0361	36.8093	34.7338	69.7404	98.0014	64.058	56.5694	35.4645	14.5565	31.2027	44.8869	31.6441	37.9683	40.3015	33.0107	32.4166	31.9345	33.82	31.9905	37.5141	28.0654	29.3889	34.9486	50.6822	69.6941	19.784	46.7315	73.6767	41.9628	53.1124	13.4447	156.55
YBR135W	879.987	820.113	795.078	1132	2163.62	2841.04	2253.02	2139.91	1049.23	1168.86	1079.35	1094.35	1183.9	791.582	1044.82	1396.3	1786.43	1052.23	1712.09	1202.1	1103.34	975.288	1010.19	1215.69	1291.08	1154.24	1171.26	891.288	940.08	1430.66	1099.15	1105.96	1200.45	1465.01	1022.73	891.189	1321.64	1094.2	958.424	1193.78	986.134	1107.82	1022.41	1075.58	1226.31
YBR136W	113.547	230.306	187.077	258.579	460.439	434.619	424.564	327.03	172.262	185.534	173.688	375.92	144.035	256.856	175.552	180.616	246.774	221.793	139.763	197.993	94.5719	138.287	187.216	183.288	183.536	224.013	168.763	141.474	178.291	191.607	147.962	191.943	145.367	202.071	205.722	214.06	214.425	285.746	191.245	208.168	289.039	201.421	159.337	161.337	223.643
YBR137W	378.489	359.501	336.739	528.65	634.78	663.366	594.39	746.482	266.223	361.791	450.762	267.321	460.209	366.603	334.116	493.22	836.885	557.06	733.755	459.626	496.503	331.161	448.539	359.095	322.77	353.105	282.111	348.97	502.457	479.017	439.66	493.567	454.858	746.539	476.1	428.12	393.762	620.277	391.283	531.04	379.718	398.646	526.697	508.211	611.29
YBR138C	422.646	359.501	533.17	373.503	634.78	663.366	854.789	718.044	289.714	449.92	409.407	325.798	421.566	387.618	362.43	392.492	466.724	412.637	430.935	318.203	453.157	305.687	374.432	415.204	348.086	334.121	251.885	287.664	378.193	338.505	346.655	374.745	365.762	392.915	329.156	393.172	389.863	397.256	369.301	399.342	368.383	386.057	340.804	408.72	551.652
YBR139W	1075.54	949.308	991.509	821.706	1819.4	1532.6	1919.03	1926.63	665.559	500.942	736.106	751.841	769.357	602.443	470.027	625.208	788.603	588.008	733.755	611.657	705.349	607.735	546.047	475.053	601.239	660.649	516.363	735.666	1021.12	1092.16	701.764	1544.68	1209.83	875.639	799.379	1170.78	654.97	731.788	1246.39	862.409	1008.8	730.152	978.152	572.745	883.388
YBR140C	1157.55	1039.18	1141.17	948.122	2016.1	2351.52	2122.82	1827.1	853.481	862.733	781.596	943.978	909.879	863.969	835.289	809.298	869.073	845.906	914.282	936.931	866.909	891.588	698.16	837.889	930.338	827.709	732.984	806.403	750.984	830.296	777.859	827.182	886.271	830.735	817.012	808.186	807.017	717.849	976.009	734.959	1110.82	843.452	947.17	989.532	935.572
YBR141C	97.7763	89.8754	74.8308	132.163	165.4	137.248	147.182	263.046	109.621	148.427	136.469	83.5379	56.2087	95.7371	96.2706	93.7813	123.387	92.8434	122.292	162.637	82.7504	120.091	148.213	164.585	132.905	106.311	163.725	117.895	178.291	70.2558	118.37	114.252	112.542	145.94	129.311	113.583	124.756	90.6023	96.7216	199.671	119.016	134.281	101.799	75.2905	89.4571
YBR142W	1873.52	1887.38	1805.29	1758.34	4725.09	4762.51	3713.52	4045.22	3085.06	3627.19	1989.14	2197.05	2248.35	2503.17	3261.87	2914.17	2194.14	2692.46	2073.15	2814.33	2214.56	2470.97	2749.74	2685.73	2050.54	2319.86	2790.88	2117.4	2398.83	2158.77	2946.56	1974.27	2035.14	2144.19	2398.14	2354.66	2276.8	2460.2	1751.98	1945.73	2085.62	2253.4	1965.16	2457.7	1759.32
YBR143C	1712.66	1741.33	1412.43	1608.94	3710.33	3454.08	3900.33	4002.56	1973.19	2439.77	1468.08	1896.31	2174.58	1996.47	1755.52	1695.01	1711.32	1872.34	1781.98	1891.54	1532.85	1794.09	2028.17	1578.52	1651.82	1955.37	2153.61	1716.55	1766.7	2171.54	2054.56	1782.33	1735.03	1622.18	2074.86	1699.37	1781.68	1832.95	1609.1	1784.29	1921.26	1917.7	1646.48	1726.3	1617.68
YBR144C	15.7704	11.2344	18.7077	11.4924	31.292	13.7248	28.3043	35.5467	7.8301	0	0	41.7689	0	7.00515	8.49446	10.4201	10.7293	15.4739	23.2938	7.07118	7.88099	25.4739	11.701	14.9623	31.6441	18.9842	25.1885	18.8632	16.2083	19.1607	16.91	13.7102	9.37853	16.8392	17.6334	0	19.4932	6.96941	4.39644	21.2416	28.3372	0	13.2781	13.4447	11.1821
YBR145W	318.561	320.181	252.554	339.026	330.801	489.518	249.078	327.03	383.675	185.534	355.647	342.505	193.218	112.082	127.417	159.775	252.138	257.898	401.818	226.278	362.526	247.461	448.539	254.359	518.964	174.654	143.574	292.38	388.999	479.017	270.56	306.194	403.277	370.463	370.3	851.872	499.025	278.776	112.109	356.859	255.035	167.851	252.284	80.6683	574.016
YBR146W	659.201	623.51	505.108	586.112	1180.15	1175.76	1200.1	1151.71	626.408	408.175	405.272	517.935	519.931	392.288	351.104	475.853	439.901	644.746	582.345	650.548	492.562	403.944	468.04	418.944	525.293	485.995	501.25	476.297	470.04	427.922	469.252	630.669	637.74	583.76	693.578	524.229	467.836	522.705	707.827	633	538.406	717.563	433.751	344.185	510.651
YBR147W	85.16	78.6409	187.077	103.432	84.9354	91.4987	96.2346	85.3122	93.9612	51.0218	95.1148	91.8916	38.6435	44.366	42.4723	24.3137	80.4697	46.4217	40.7642	38.8915	66.9885	61.8653	54.6047	56.1086	63.2883	26.5778	45.3392	183.917	108.055	95.8034	71.8674	91.4013	65.6497	56.1307	35.2667	152.9	58.4795	76.6635	127.497	93.463	62.3418	62.9442	48.6863	18.8226	70.8202
YBR148W	201.861	202.22	280.616	316.041	335.271	297.371	226.434	362.577	195.753	148.427	140.605	225.552	179.165	193.809	121.754	204.929	203.857	154.739	244.585	144.959	173.382	200.152	191.116	198.251	227.838	193.638	138.537	240.506	248.527	210.767	202.92	191.943	140.678	213.297	188.089	240.272	202.729	327.562	129.695	288.886	351.381	151.066	216.875	198.982	246.007
YBR149W	867.37	836.964	963.447	810.214	1300.85	1280.98	1471.82	1393.43	673.389	579.794	860.169	501.227	699.096	686.505	549.309	587.001	777.874	484.849	617.286	717.724	579.253	545.87	518.745	478.794	468.333	565.728	541.552	589.476	750.984	823.909	756.722	1142.52	1158.25	931.77	1075.63	956.717	573.099	662.094	1442.03	858.161	821.778	772.115	659.478	438.298	838.66
YBR150C	488.881	578.573	757.662	568.873	795.71	924.137	888.755	917.106	516.787	468.473	529.335	409.335	449.67	455.335	421.892	354.285	541.829	443.585	407.642	431.342	480.741	491.283	417.336	441.388	354.414	527.76	506.288	490.444	340.374	376.827	384.702	493.567	459.548	381.689	382.056	349.486	475.633	376.348	597.916	497.053	464.73	490.964	491.289	440.987	551.652
YBR151W	832.676	825.73	748.308	752.752	1779.17	1637.83	1647.31	1578.28	689.049	579.794	926.336	576.411	871.235	828.943	739.018	847.505	938.813	670.536	797.813	770.758	827.504	818.805	826.871	819.186	727.815	660.649	700.239	862.993	810.414	919.713	862.409	1055.69	1106.67	948.609	905.179	978.56	783.625	773.604	1299.15	951.624	827.446	1036.48	1079.95	1070.2	976.573
YBR152W	44.157	101.11	261.908	74.7006	174.341	210.447	220.773	106.64	93.9612	74.2136	86.844	66.8303	80.8001	63.0464	70.7872	93.7813	69.7404	103.159	46.5876	38.8915	63.048	43.6696	35.103	41.1463	120.248	102.514	80.6031	56.5897	64.8331	51.0951	59.1849	41.1306	37.5141	22.4523	64.6556	65.5286	85.7699	146.358	50.559	63.7248	113.349	113.299	70.8165	80.6683	55.9107
YBR153W	164.012	101.11	121.6	201.117	250.336	274.496	215.113	305.702	133.112	143.789	115.792	91.8916	115.931	135.433	150.069	107.675	182.398	170.213	168.88	81.3185	157.62	105.535	101.409	164.585	189.865	125.295	168.763	155.622	156.68	166.059	181.782	246.784	159.435	218.91	135.189	152.9	171.54	146.358	164.866	161.436	90.679	155.262	181.467	150.581	164.005
YBR154C	1056.61	1061.65	954.093	1143.49	2968.27	2992.01	2802.12	2488.27	1464.23	1869.25	1269.58	1278.13	1408.73	1648.55	1797.99	1601.23	1158.76	1686.65	1176.34	1502.62	1446.16	1357.4	1423.62	1683.26	1316.4	1169.42	1506.27	1641.1	1647.84	1577.56	1657.18	1430.43	1420.85	1610.95	1792.72	1485.31	1516.57	1644.78	1147.47	1147.05	1133.49	1380.58	1522.55	1836.55	1394.04
YBR155W	1542.34	1364.98	1431.14	1970.95	3772.92	4684.73	3322.92	3440.92	2396.01	2871.14	1964.33	1854.54	2476.7	2916.48	2936.25	2605.03	2183.41	2635.72	2370.14	2368.84	2017.53	2569.23	2601.52	2988.72	2430.27	2141.41	2554.11	2140.98	2161.1	2005.48	2942.34	1800.61	1955.42	2290.13	2451.04	2061.97	2074.07	2599.59	1547.55	1928.74	1768.24	2173.67	1836.8	2557.19	1953.15
YBR156C	539.347	601.041	561.231	620.589	911.938	1029.36	1256.71	973.981	689.049	538.048	508.658	651.595	526.957	579.092	696.546	448.066	488.183	593.166	524.111	611.657	504.384	574.983	479.741	418.944	569.595	744.179	677.57	565.897	551.081	427.922	498.844	589.539	656.497	465.885	405.567	506.754	576.998	550.583	602.312	488.557	657.423	595.871	730.295	596.946	570.289
YBR157C	110.393	101.11	130.954	97.6853	286.098	251.621	232.095	177.734	172.262	148.427	119.927	125.307	73.774	112.082	70.7872	65.9942	85.8343	170.213	145.586	176.779	94.5719	61.8653	93.608	71.0709	82.2748	83.5303	45.3392	94.3162	97.2497	166.059	109.915	109.682	98.4745	67.3569	70.5334	43.6857	89.6686	111.51	61.5501	135.946	62.3418	146.87	79.6685	107.558	164.005
YBR158W	807.443	775.175	1038.28	580.366	1247.21	1688.15	1437.86	1414.76	618.578	746.774	698.887	868.794	435.618	527.721	631.422	646.049	574.017	882.012	727.931	735.402	894.493	993.484	780.067	1081.03	582.252	850.49	569.259	787.54	886.053	996.355	1094.92	886.593	844.067	673.569	658.312	572.283	573.099	731.788	580.33	709.469	651.755	772.115	570.958	701.815	693.292
YBR159W	753.824	556.104	673.477	534.396	952.17	951.587	1103.87	1023.75	516.787	449.92	591.366	476.166	484.8	532.391	535.151	510.587	584.746	520.955	780.343	427.806	658.063	746.022	620.153	793.002	525.293	569.525	617.117	561.181	610.512	696.171	621.442	511.847	717.457	623.051	558.389	576.652	502.924	578.461	531.969	603.261	623.418	549.712	495.715	422.164	529.288
YBR160W	684.434	713.386	495.754	683.797	1224.86	1102.56	1177.46	1528.51	696.879	816.349	843.627	584.765	755.305	819.603	852.278	882.238	788.603	680.852	786.166	834.399	744.754	720.548	744.964	893.998	689.842	740.382	891.672	966.741	842.831	926.1	900.457	1037.41	1026.95	886.866	817.012	856.24	764.132	717.849	991.397	662.738	685.76	725.956	885.206	908.863	779.022
YBR161W	227.093	196.602	224.492	195.371	339.741	365.995	396.26	369.686	78.301	125.235	186.094	284.029	158.087	212.49	158.563	222.296	150.21	149.581	151.41	187.386	232.489	221.987	159.914	239.397	278.468	254.388	186.395	165.053	226.916	178.833	181.782	255.924	234.463	162.779	164.578	253.377	175.438	160.296	193.443	191.174	175.691	230.795	172.615	161.337	223.643
YBR162C	1968.14	1533.5	1683.69	1304.39	3263.31	2923.38	2462.47	2538.04	1542.53	1298.74	1492.89	1453.56	1489.53	1277.27	1410.08	1375.46	1502.1	1598.97	1770.33	1658.19	1481.63	1815.93	1517.23	1791.74	1588.54	1560.5	1465.97	1358.15	1383.11	1583.95	1517.67	1526.4	1645.93	1257.33	1351.89	2699.78	1270.95	1686.6	1290.35	1342.47	1184.49	1519.05	1363.22	1129.36	1088.39
YBR162W-A	2040.69	1893	2142.03	2114.6	4206.54	5114.78	4483.4	4443.34	2458.65	2583.56	2882.39	2364.12	2870.16	2605.92	2755.04	3035.73	4205.88	2496.46	3732.83	2538.55	2640.13	2496.45	2808.24	2854.06	2493.56	2479.33	2939.49	1914.62	2517.69	2484.5	2785.92	1955.99	2987.06	3452.04	2692.02	1856.64	2483.43	2571.71	1780.56	2464.03	2777.04	2278.58	2938.88	2863.73	2888.72
YBR163W	261.788	292.095	411.57	281.564	523.023	658.791	792.52	668.279	391.505	352.514	326.699	250.614	291.583	282.541	271.823	326.498	407.713	355.9	331.937	289.918	248.251	265.657	253.522	347.874	246.824	334.121	309.818	245.222	291.749	306.571	245.195	310.765	300.113	275.041	264.5	288.326	307.992	285.746	257.192	276.141	158.688	264.365	349.656	268.894	480.832
YBR164C	624.507	612.276	570.585	689.544	1081.81	1125.43	837.807	1244.14	696.879	677.199	748.512	509.581	762.331	719.195	705.04	809.298	708.133	696.325	797.813	738.938	748.695	658.683	624.054	725.672	740.473	558.134	612.08	735.666	805.011	740.88	828.589	658.09	708.079	774.604	628.923	803.817	639.376	703.91	635.285	683.979	612.083	646.227	827.667	760.971	782.749
YBR165W	107.239	117.961	177.723	114.924	277.157	279.071	232.095	156.406	156.602	139.15	153.011	150.368	101.878	126.093	116.091	159.775	101.928	123.791	186.35	120.21	133.977	138.287	117.01	130.92	151.892	174.654	136.018	122.611	108.055	83.0296	160.645	169.092	304.802	157.166	170.456	192.217	116.959	174.235	136.29	161.436	204.028	134.281	101.799	131.758	134.186
YBR166C	523.576	516.783	467.693	419.472	1010.28	1198.63	990.65	1286.79	681.219	579.794	587.231	584.765	660.453	551.072	594.612	607.841	659.851	618.956	570.698	452.555	689.587	665.961	592.851	680.785	601.239	607.493	566.74	556.465	551.081	562.047	566.484	616.959	581.469	578.147	534.878	585.389	627.68	599.369	646.276	603.261	481.732	621.049	557.68	572.745	618.745
YBR167C	261.788	247.157	289.969	275.817	603.488	475.793	435.886	440.78	274.054	278.301	330.834	250.614	235.374	333.912	294.475	291.764	300.42	314.636	291.173	247.491	327.061	312.966	276.924	284.284	278.468	299.95	292.186	216.927	367.388	236.315	253.65	306.194	328.248	376.076	288.011	270.852	350.877	264.837	272.579	216.664	226.697	297.936	274.414	349.563	298.19
YBR168W	138.779	275.243	121.6	172.386	388.915	265.346	322.669	469.217	109.621	134.512	157.146	133.661	80.8001	142.438	141.574	159.775	219.95	113.475	180.527	144.959	216.727	112.813	198.917	153.364	113.919	140.483	103.273	146.19	172.888	172.446	126.825	178.233	168.813	213.297	193.967	174.743	202.729	188.174	191.245	250.651	243.7	146.87	159.337	182.848	145.368
YBR169C	460.495	488.697	458.339	390.741	536.434	379.72	600.051	554.529	305.374	204.087	260.532	342.505	245.913	359.598	274.654	215.35	359.431	257.898	238.762	148.495	114.274	90.9783	113.11	134.661	284.797	201.232	166.244	297.096	243.124	274.636	164.872	370.175	229.774	303.106	146.945	270.852	292.397	243.929	538.564	352.611	362.716	234.991	234.58	295.784	290.735
YBR170C	463.649	460.611	318.031	413.726	1023.69	878.388	741.572	789.138	375.845	454.558	446.626	392.628	404	490.361	484.184	392.492	498.912	505.481	366.877	399.521	327.061	418.5	327.628	302.987	411.374	504.979	468.505	348.97	318.763	325.732	469.252	420.446	445.48	404.141	305.645	423.752	561.403	529.675	463.824	407.839	391.053	528.731	393.917	513.588	398.829
YBR171W	823.213	617.893	664.124	884.914	1256.15	1468.55	1001.97	1400.54	649.898	728.221	905.659	668.303	927.444	817.268	843.783	868.345	1223.14	845.906	1217.1	859.148	847.207	684.157	764.466	852.851	746.802	854.287	821.144	749.813	788.803	772.814	875.092	854.602	970.677	1139.45	928.69	939.243	787.524	961.778	637.484	734.959	753.769	734.348	805.537	863.151	808.841
YBR172C	1788.36	1870.53	1767.88	1735.35	3813.15	3824.65	3956.94	3576	2145.45	2054.79	1612.82	1771	1654.64	1732.61	1704.56	1385.88	1561.11	1769.18	1665.51	1888	1623.48	1710.39	1790.25	1578.52	1670.81	1776.92	1798.46	1787.29	2004.42	1986.32	2058.79	1658.93	1805.37	1908.44	1551.73	1852.27	1875.24	1686.6	1512.37	1690.83	1603.88	1615.57	1571.24	1731.68	1666.14
YBR173C	230.247	241.54	289.969	229.848	558.785	539.842	452.869	568.748	321.034	394.26	405.272	233.906	312.661	408.634	345.441	336.918	337.973	355.9	349.407	350.023	350.704	440.335	429.037	490.015	335.428	448.026	448.355	334.822	264.735	325.732	435.432	370.175	389.209	331.171	317.4	318.906	440.546	369.379	312.147	284.637	289.039	386.057	331.952	392.586	272.099
YBR175W	192.399	241.54	261.908	241.34	469.38	516.968	486.834	504.764	242.733	384.983	334.97	258.967	312.661	287.211	249.171	260.503	241.409	257.898	273.702	296.989	319.18	262.018	331.528	415.204	265.811	292.356	380.346	249.938	329.568	306.571	367.792	164.522	234.463	319.945	264.5	240.272	304.093	285.746	169.263	263.396	221.03	289.543	305.396	314.607	316.827
YBR176W	466.803	353.884	411.57	390.741	666.072	603.892	622.694	725.154	407.165	361.791	508.658	350.859	340.765	284.876	294.475	329.971	375.525	490.007	582.345	381.843	370.407	280.213	362.731	325.43	316.441	277.169	264.479	292.38	367.388	383.214	346.655	393.026	375.141	426.594	358.545	388.803	265.107	487.858	239.606	318.624	317.376	348.291	398.343	403.342	432.376
YBR177C	2160.54	1876.15	1852.06	1712.37	2945.92	2722.09	3373.87	2360.3	1894.88	1697.64	2034.63	1595.57	1268.21	1417.38	1421.41	1215.68	2183.41	1903.29	2218.74	2096.6	1237.32	1339.2	1267.61	1253.09	1297.41	1161.83	1481.08	1103.5	1474.95	1596.72	1682.54	1764.05	1917.91	1953.35	1833.87	1371.73	1458.09	2055.97	1351.9	1384.95	1207.16	1477.09	1717.3	2016.71	1945.69
YBR178W	22.0785	22.4688	9.35385	45.9696	40.2325	32.0245	33.9651	85.3122	31.3204	13.915	28.948	8.35379	24.5913	21.0155	14.1574	6.94676	26.8232	51.5797	34.9407	17.6779	23.643	3.63913	39.0034	22.4435	18.9865	22.781	15.1131	14.1474	16.2083	0	4.2275	13.7102	4.68926	5.61307	23.5111	13.1057	15.5945	27.8776	24.1804	29.7382	11.3349	20.9814	22.1301	10.7558	22.3643
YBR179C	596.12	494.314	748.308	603.351	755.478	1024.79	1109.53	1094.84	642.068	565.879	516.928	626.534	368.87	504.371	410.566	468.906	702.769	634.43	710.461	537.409	453.157	465.809	335.429	385.279	556.937	550.541	463.468	471.581	388.999	459.856	532.664	557.548	590.847	510.79	405.567	353.854	506.822	578.461	439.644	535.288	425.058	587.479	495.715	403.342	547.925
YBR180W	119.855	73.0237	112.246	166.64	111.757	96.0736	141.521	227.499	54.8107	41.7451	74.4377	108.599	73.774	65.3814	39.6408	69.4676	80.4697	56.7376	87.3518	38.8915	86.6909	61.8653	74.1064	74.8115	82.2748	68.343	60.4523	61.3055	64.8331	57.482	54.9574	59.4109	42.2034	72.9699	35.2667	34.9486	89.6686	83.6329	32.9733	76.4698	79.3441	62.9442	101.799	43.0231	156.55
YBR181C	4428.32	4875.74	4340.19	4148.75	9477	10655	9430.99	9633.17	4549.29	4777.5	6273.44	5246.18	4995.55	5062.39	5082.52	5845.7	4951.57	5653.13	4967.4	6728.22	6151.12	6095.55	6985.5	6718.07	5778.22	5486.42	5229.12	5069.49	6018.67	6655.14	7081.05	5214.45	6414.91	5579.39	6389.15	5504.4	5711.5	5234.02	3895.24	4949.29	5015.68	5333.47	4904.04	4479.78	5497.88
YBR182C	22.0785	33.7033	18.7077	11.4924	44.7028	22.8747	0	42.6561	0	9.2767	16.5417	41.7689	10.5391	32.6907	39.6408	24.3137	16.0939	30.9478	29.1173	24.7491	11.8215	14.5565	7.80067	11.2217	18.9865	41.7652	7.55654	23.579	21.611	6.38689	16.91	4.57007	28.1356	56.1307	47.0223	30.58	19.4932	27.8776	17.5858	25.4899	39.6721	16.7851	4.42603	21.5116	14.9095
YBR183W	403.721	393.205	364.8	362.01	290.568	237.897	418.903	298.593	156.602	88.1286	351.511	158.722	189.704	210.155	169.889	149.355	182.398	206.319	238.762	222.742	228.549	196.513	206.718	123.439	158.221	303.747	206.545	221.643	199.902	204.381	156.417	452.437	482.994	319.945	182.211	144.163	276.803	257.868	802.35	352.611	487.399	314.721	380.639	290.406	402.557
YBR184W	100.93	56.1721	74.8308	143.655	111.757	96.0736	147.182	120.859	54.8107	46.3835	74.4377	66.8303	77.287	56.0412	70.7872	41.6806	48.2818	51.5797	58.2345	67.1762	102.453	72.7827	70.206	74.8115	75.9459	129.092	70.5277	61.3055	43.2221	76.6427	59.1849	100.541	70.3389	84.1961	141.067	61.16	62.3781	132.419	90.127	148.691	124.684	96.5144	115.077	72.6015	85.7297
YBR185C	123.009	123.579	84.1847	126.416	178.811	192.147	215.113	227.499	78.301	55.6602	128.198	116.953	101.878	114.417	59.4612	79.8877	80.4697	72.2115	46.5876	98.9965	70.929	134.648	93.608	82.2927	120.248	117.702	88.1596	84.8845	108.055	83.0296	88.7774	137.102	154.746	174.005	111.678	100.477	74.074	104.541	189.047	135.946	147.353	146.87	101.799	77.9794	149.095
YBR186W	173.474	151.665	140.308	218.355	321.86	210.447	209.452	312.811	172.262	185.534	219.178	200.491	196.731	207.819	201.036	187.563	150.21	242.424	151.41	180.315	267.954	236.544	257.422	306.727	246.824	231.607	272.035	240.506	156.68	197.994	160.645	123.392	257.909	213.297	264.5	179.111	261.208	125.449	114.307	174.181	119.016	247.58	115.077	155.959	164.005
YBR187W	643.431	870.667	795.078	637.828	1506.49	2122.77	1494.47	1343.67	595.088	723.582	645.127	1253.07	681.531	562.747	676.726	969.073	670.581	696.325	582.345	721.26	965.422	811.527	932.18	1006.21	1221.46	789.741	702.758	886.572	745.581	670.624	663.717	900.303	731.525	572.533	911.056	733.92	709.551	655.124	481.41	573.523	600.748	604.264	672.756	887.352	801.386
YBR188C	268.096	224.688	261.908	287.31	388.915	398.019	384.938	440.78	305.374	306.131	322.563	300.736	245.913	254.52	229.35	236.19	203.857	201.161	256.232	243.956	295.537	254.739	249.621	198.251	246.824	258.185	251.885	240.506	270.138	312.958	317.062	196.513	225.085	196.458	235.111	183.48	257.31	250.899	224.218	250.651	243.7	255.973	208.023	174.781	279.553
YBR189W	20195.5	20834.2	16977.2	16847.8	29901.7	34005.5	30449.8	30982.5	21164.8	21554.4	22881.3	22613.7	22940.2	22332.4	21448.5	25741.2	20433.9	24918.1	24912.7	29377.2	29711.4	27468.2	34073.3	28701.4	25119.1	19827.1	21969.4	24451.5	27921.5	31979.2	29237.4	20857.8	26892.9	23631	27231.8	24796	25040.9	21918.8	18761.8	19206.7	21133.9	22764.8	18461	17109.8	22804.1
YBR191W	3948.9	3724.21	3208.37	3039.74	6759.07	7580.67	7930.86	6938.72	3390.43	2973.18	3295.94	2940.53	3702.75	2809.07	2871.13	3963.13	2848.63	3822.05	3895.89	3560.34	4027.19	5134.82	4181.16	4709.38	3442.88	3481.7	3352.58	3079.42	3663.07	3851.3	3529.96	2920.27	3624.8	3294.87	4049.79	3075.48	3516.57	3275.62	2758.77	3020.56	2969.74	3650.76	3691.31	1989.82	3790.74
YBR191W-A	5554.32	4960	4985.6	4602.7	10751	13500.6	12855.8	11332.3	6115.31	5125.38	6600.14	6248.63	6797.74	5440.67	5226.93	7283.68	5251.99	7257.26	7238.55	6707.01	7967.69	7420.19	7547.15	8143.23	6088.33	6093.92	6470.92	5828.74	6537.34	7044.74	7842	5506.93	6940.11	6286.64	6142.28	5569.93	6269	4997.06	4592.08	5956.14	5735.44	6453.87	5355.5	4229.71	7354.12
YBR192W	293.329	421.291	318.031	264.325	786.77	635.916	605.712	746.482	328.864	259.748	372.188	442.751	330.226	277.871	322.79	239.663	466.724	288.846	273.702	261.634	354.645	352.996	354.931	359.095	348.086	341.715	284.63	377.265	307.957	357.666	279.015	402.166	332.938	280.654	311.523	380.066	421.052	418.164	314.345	416.335	317.376	339.898	354.082	363.008	391.375
YBR193C	75.6978	89.8754	56.1231	51.7158	125.168	123.523	118.878	135.078	62.6408	88.1286	82.7085	41.7689	101.878	77.0567	67.9557	79.8877	59.0111	77.3695	40.7642	70.7118	47.286	72.7827	78.0067	59.8492	120.248	94.9208	70.5277	75.4529	75.6386	44.7083	88.7774	68.551	46.8926	89.8092	105.8	52.4229	89.6686	132.419	98.9199	101.96	90.679	88.1218	48.6863	86.0462	74.5476
YBR194W	214.477	230.306	327.385	189.624	424.677	457.494	441.547	369.686	195.753	222.641	355.647	284.029	196.731	240.51	206.699	229.243	193.127	237.266	209.644	176.779	319.18	327.522	163.814	392.76	354.414	379.683	460.949	122.611	248.527	217.154	262.105	196.513	290.734	280.654	235.111	240.272	350.877	257.868	309.949	233.658	289.039	365.076	234.58	236.627	223.643
YBR195C	157.704	134.813	196.431	160.894	295.039	292.796	294.365	369.686	242.733	269.024	153.011	267.321	186.191	226.5	186.878	170.196	219.95	345.584	273.702	286.383	189.144	174.678	241.821	213.213	183.536	163.264	234.253	179.201	172.888	274.636	270.56	237.643	192.26	207.684	305.645	209.691	194.932	188.174	158.272	263.396	187.025	222.403	185.893	172.092	175.187
YBR196C	6863.27	6442.94	5892.93	5694.48	10804.7	11689	11548.1	11588.2	6632.1	5988.11	6637.36	6282.05	7813.01	6393.37	6053.72	7582.39	7290.55	6277.24	7401.61	7145.42	7924.34	7423.83	8155.6	7009.84	8961.62	6116.7	6876.45	8153.63	8639.01	9344.03	7706.72	6105.61	8107.74	7280.16	6107.02	7832.85	8050.68	5917.03	6421	6657.12	5690.11	6193.7	5886.62	5326.8	6127.81
YBR196C-A	25.2326	39.3205	46.7693	51.7158	84.9354	73.199	73.5911	56.8748	15.6602	32.4684	37.2188	16.7076	31.6174	37.3608	28.3149	24.3137	48.2818	25.7898	58.2345	28.2847	35.4645	50.9479	66.3057	33.6652	18.9865	53.1557	47.8581	28.2948	48.6248	70.2558	33.82	31.9905	18.7571	50.5177	58.7778	21.8429	38.9863	48.7858	21.9822	21.2416	39.6721	29.3739	44.2603	24.2005	48.4559
YBR196C-B	78.8519	106.727	112.246	137.909	250.336	164.698	249.078	241.718	109.621	171.619	90.9794	125.307	91.3392	119.088	107.597	69.4676	134.116	139.265	128.116	102.532	70.929	101.896	120.91	93.5144	94.9324	75.9366	110.829	127.327	81.0414	83.0296	76.0949	68.551	112.542	89.8092	146.945	78.6343	85.7699	118.48	79.1359	50.9798	96.3464	54.5516	128.355	102.18	164.005
YBR197C	56.7733	50.5549	65.477	86.193	40.2325	54.8992	62.2694	71.0935	62.6408	18.5534	33.0834	125.307	35.1305	42.0309	42.4723	34.7338	42.9172	30.9478	23.2938	31.8203	39.405	25.4739	31.2027	37.4058	101.261	49.3588	32.745	51.8739	54.0276	19.1607	50.7299	22.8503	18.7571	56.1307	17.6334	21.8429	27.2904	55.7552	39.5679	67.9731	90.679	20.9814	39.8343	21.5116	78.2749
YBR198C	589.812	539.252	673.477	620.589	1023.69	1061.39	1358.61	874.45	579.428	366.43	512.793	634.888	544.522	490.361	501.173	527.954	515.006	618.956	605.639	494.982	457.098	476.727	514.844	467.572	544.279	474.604	491.175	565.897	615.915	530.112	545.347	324.475	370.452	409.754	452.589	279.589	518.518	425.134	338.526	429.08	549.741	402.843	522.271	556.612	659.746
YBR199W	381.643	348.267	261.908	298.802	688.423	411.744	441.547	526.092	313.204	264.386	351.511	284.029	330.226	254.52	311.464	298.711	343.337	407.479	267.879	293.454	421.633	382.109	335.429	336.652	284.797	368.293	317.375	306.528	318.763	415.148	435.432	425.016	407.966	398.528	223.356	401.909	323.587	174.235	397.878	373.852	221.03	352.487	354.082	371.074	316.827
YBR200W	145.087	190.985	177.723	224.102	312.92	425.469	424.564	476.326	172.262	190.172	132.334	133.661	158.087	172.794	237.845	166.722	112.658	170.213	163.057	166.173	193.084	189.235	152.113	187.029	221.509	208.826	171.282	212.211	172.888	197.994	198.692	173.663	150.056	162.779	123.433	139.794	179.337	334.531	167.065	276.141	192.693	159.459	208.023	145.203	152.822
YBR201W	182.936	219.071	121.6	258.579	312.92	297.371	294.365	369.686	86.1311	97.4053	165.417	116.953	259.965	186.804	164.226	197.983	606.205	165.055	384.348	268.705	145.798	134.648	183.316	149.623	221.509	167.061	128.461	127.327	194.499	217.154	207.147	164.522	318.87	376.076	223.356	166.006	187.134	139.388	167.065	318.624	175.691	193.029	154.911	174.781	164.005
YBR201C-A	41.003	11.2344	84.1847	40.2234	49.1731	41.1744	62.2694	56.8748	15.6602	46.3835	33.0834	33.4151	45.6696	39.6959	39.6408	48.6273	80.4697	46.4217	75.7049	45.9626	35.4645	32.7522	11.701	22.4435	56.9595	37.9683	68.0088	75.4529	64.8331	70.2558	29.5925	18.2803	28.1356	28.0654	11.7556	48.0543	74.074	69.6941	46.1626	72.2214	96.3464	29.3739	22.1301	29.5784	33.5464
YBR202W	129.317	219.071	252.554	114.924	254.806	292.796	373.617	412.342	172.262	190.172	107.521	133.661	119.444	149.443	138.743	90.3079	101.928	149.581	87.3518	152.03	133.977	112.813	163.814	93.5144	101.261	144.28	108.31	193.348	124.263	121.351	126.825	159.952	135.989	101.035	123.433	139.794	109.162	111.51	96.7216	114.705	204.028	130.085	168.189	104.869	134.186
YBR203W	113.547	89.8754	159.016	132.163	129.638	141.823	243.417	213.28	78.301	92.767	111.657	183.783	87.8262	105.077	99.1021	79.8877	69.7404	82.5275	75.7049	81.3185	130.036	131.009	78.0067	71.0709	44.3018	102.514	60.4523	127.327	86.4442	204.381	105.687	118.822	75.0282	129.101	146.945	131.057	70.1754	104.541	197.84	140.195	158.688	172.047	101.799	59.1568	171.459
YBR204C	312.253	275.243	205.785	252.833	406.796	379.72	515.138	526.092	234.903	194.811	264.667	158.722	249.426	231.17	226.519	201.456	230.68	232.108	285.349	176.779	252.192	200.152	230.12	198.251	215.18	174.654	229.215	207.496	264.735	338.505	211.375	278.774	342.316	252.588	158.7	227.166	233.918	111.51	276.976	288.886	306.042	327.31	278.84	223.182	268.371
YBR205W	293.329	393.205	542.524	241.34	666.072	608.466	764.216	632.732	477.636	255.109	301.886	517.935	340.765	305.892	302.969	257.03	375.525	180.529	256.232	205.064	275.835	345.718	425.137	344.133	291.126	337.918	322.412	287.664	351.179	255.476	257.877	406.736	300.113	319.945	376.178	270.852	311.891	327.562	237.408	254.899	368.383	306.328	146.059	155.959	268.371
YBR206W	44.157	61.7893	56.1231	74.7006	107.287	82.3488	84.9129	106.64	78.301	55.6602	41.3543	58.4765	94.8522	60.7113	42.4723	38.2072	118.022	72.2115	64.058	98.9965	63.048	65.5044	54.6047	67.3304	37.973	34.1715	50.3769	47.1581	59.4304	63.8689	93.0049	68.551	51.5819	39.2915	99.9223	65.5286	58.4795	55.7552	70.343	76.4698	45.3395	41.9628	66.3904	59.1568	67.0928
YBR207W	769.594	702.151	776.37	741.259	1555.66	1431.95	1228.41	1585.38	720.369	737.497	835.356	676.657	762.331	716.86	798.48	646.049	675.945	830.433	733.755	763.687	634.42	775.135	678.658	729.412	740.473	918.833	697.72	669.645	594.304	657.85	731.357	772.341	820.621	673.569	869.912	961.086	721.247	780.573	756.187	802.932	867.118	847.648	619.644	677.614	603.835
YBR208C	864.216	954.926	729.601	741.259	2221.73	2058.72	1936.01	1891.09	1503.38	936.946	450.762	893.855	611.27	427.314	368.093	514.06	1115.85	505.481	949.223	629.335	504.384	331.161	526.545	295.505	822.748	288.559	304.78	735.666	653.734	881.391	295.925	534.698	679.943	561.307	652.434	550.44	530.214	341.501	279.174	327.121	430.725	293.739	278.84	231.249	615.017
YBR210W	239.71	258.392	495.754	321.787	675.013	731.99	639.677	831.794	407.165	394.26	318.428	442.751	316.174	261.526	283.149	392.492	348.702	257.898	238.762	243.956	425.574	251.1	280.824	403.982	379.73	383.48	340.044	278.233	297.152	427.922	317.062	338.185	267.288	325.558	235.111	266.483	417.154	376.348	298.958	271.892	396.721	218.206	331.952	209.738	301.918
YBR211C	186.09	157.282	205.785	172.386	214.574	233.322	209.452	199.062	156.602	92.767	115.792	150.368	105.391	102.742	104.765	131.988	107.293	61.8956	122.292	159.101	86.6909	156.483	109.209	190.769	177.207	151.873	110.829	127.327	70.2359	146.899	114.142	127.962	131.299	117.875	152.822	113.583	113.06	118.48	167.065	123.201	170.023	109.103	88.5206	102.18	119.276
YBR212W	1185.93	887.519	776.37	545.889	1287.44	1326.73	1562.4	1578.28	759.52	681.837	884.981	676.657	737.74	754.221	730.524	635.629	633.028	484.849	483.346	700.046	693.528	611.374	468.04	512.459	639.212	641.665	667.494	636.634	637.526	632.302	579.167	548.408	454.858	426.594	352.667	921.769	534.113	627.247	716.619	658.49	527.072	608.46	624.07	707.193	551.652
YBR213W	31.5407	16.8516	9.35385	11.4924	62.584	27.4496	33.9651	28.4374	31.3204	18.5534	16.5417	8.35379	28.1044	16.3454	25.4834	13.8935	75.105	20.6319	29.1173	17.6779	19.7025	29.1131	35.103	26.184	25.3153	7.59366	25.1885	18.8632	32.4166	12.7738	21.1375	9.14013	28.1356	22.4523	29.3889	26.2114	23.3918	20.9082	13.1893	33.9866	51.0069	41.9628	30.9822	24.2005	18.6369
YBR214W	148.241	168.516	149.662	126.416	245.866	215.022	384.938	177.734	125.282	60.2985	128.198	116.953	94.8522	109.747	116.091	79.8877	187.763	51.5797	116.469	148.495	106.393	90.9783	85.8074	145.882	75.9459	148.076	113.348	127.327	97.2497	134.125	84.5499	68.551	84.4067	33.6784	41.1445	113.583	54.5809	104.541	149.479	89.2147	96.3464	109.103	185.893	215.116	130.458
YBR215W	687.588	786.409	757.662	655.066	1202.51	1253.53	1556.74	1286.79	618.578	783.881	537.606	776.902	653.427	660.819	753.176	649.522	638.393	541.586	529.934	540.945	563.491	669.601	600.652	538.643	683.514	649.258	627.193	523.455	599.706	466.243	545.347	626.099	534.576	656.73	564.267	563.546	682.261	459.981	637.484	607.51	634.753	625.245	531.124	537.789	618.745
YBR216C	148.241	157.282	149.662	183.878	223.514	315.671	283.043	298.593	195.753	115.959	157.146	225.552	168.626	172.794	212.362	173.669	160.939	185.687	139.763	109.603	133.977	127.37	128.711	138.401	120.248	193.638	123.423	136.758	102.652	89.4165	126.825	150.812	107.853	140.327	188.089	214.06	167.641	223.021	162.668	182.678	181.358	130.085	119.503	112.936	126.731
YBR217W	41.003	67.4065	74.8308	86.193	129.638	82.3488	141.521	184.843	62.6408	64.9369	82.7085	41.7689	49.1826	65.3814	59.4612	34.7338	123.387	87.6854	75.7049	84.8541	51.2265	43.6696	42.9037	37.4058	101.261	53.1557	52.8958	80.1687	32.4166	51.0951	38.0475	41.1306	37.5141	61.7438	88.1668	34.9486	93.5672	62.7247	35.1715	72.2214	68.0092	67.1404	30.9822	45.7121	82.0023
YBR218C	1409.87	1662.69	1393.72	1126.25	2051.86	2301.19	2264.34	2011.95	1448.57	1349.76	1207.54	1344.96	1303.34	1260.93	1030.66	1236.52	724.227	964.54	1001.63	1276.35	1032.41	1117.21	1443.12	1009.96	1253.11	971.989	1067.99	1853.31	1691.06	1500.92	883.547	799.762	914.406	841.961	940.445	1494.05	1040.94	724.818	826.53	989.858	770.771	986.125	1349.94	933.064	1382.86
YBR219C	15.7704	16.8516	9.35385	22.9848	40.2325	32.0245	11.3217	56.8748	15.6602	18.5534	12.4063	16.7076	14.0522	18.6804	16.9889	27.787	16.0939	10.3159	23.2938	17.6779	3.9405	10.9174	23.402	11.2217	6.32883	3.79683	5.03769	4.71581	5.40276	12.7738	16.91	4.57007	23.4463	5.61307	17.6334	17.4743	11.6959	6.96941	8.79288	21.2416	17.0023	4.19628	26.5562	26.8894	67.0928
YBR220C	44.157	84.2581	112.246	22.9848	138.579	160.123	169.826	163.515	39.1505	55.6602	16.5417	108.599	24.5913	39.6959	39.6408	79.8877	32.1879	36.1058	29.1173	31.8203	55.167	25.4739	70.206	29.9246	94.9324	60.7493	45.3392	42.4423	59.4304	51.0951	42.275	68.551	56.2712	16.8392	64.6556	61.16	27.2904	69.6941	39.5679	38.2349	79.3441	41.9628	70.8165	56.4678	26.0916
YBR221C	1971.3	2117.69	1477.91	1706.62	3611.99	3394.6	3594.64	3817.72	1926.21	2425.86	2237.27	1754.29	1672.21	1891.39	2081.14	1781.84	1791.79	1872.34	1805.27	2298.13	1863.86	1834.12	1903.36	1945.1	2512.55	1985.74	2380.31	2140.98	2193.52	1941.62	2210.98	2655.21	2518.13	2076.84	1939.67	2009.54	2191.03	1763.26	1908.05	1682.33	1802.24	2047.78	1655.33	1702.1	1613.95
YBR221W-A	946.222	803.261	710.893	1315.88	1855.17	1729.33	1754.87	1720.46	908.292	718.944	851.898	693.364	1313.88	882.649	770.165	930.866	981.73	799.485	989.987	777.829	815.683	811.527	783.967	751.856	1031.6	747.976	959.68	976.172	923.872	868.618	803.224	799.762	1045.71	1077.71	722.967	1092.14	966.861	1038.44	936.441	913.389	827.446	742.741	938.318	1129.36	1151.76
YBR222C	362.719	421.291	411.57	471.188	679.483	768.589	679.303	682.497	383.675	333.961	363.918	384.274	526.957	303.557	379.419	441.119	450.63	366.216	296.996	268.705	327.061	298.409	319.827	355.355	379.73	383.48	360.195	339.538	372.79	581.207	376.247	338.185	431.412	370.463	382.056	480.543	421.052	348.47	406.671	390.845	272.037	310.524	367.36	397.964	495.741
YBR223C	3.15407	16.8516	18.7077	40.2234	22.3514	22.8747	50.9477	35.5467	0	18.5534	16.5417	25.0614	24.5913	14.0103	8.49446	6.94676	16.0939	10.3159	5.82345	24.7491	3.9405	18.1957	0	11.2217	6.32883	7.59366	15.1131	0	5.40276	6.38689	8.45499	4.57007	0	11.2261	11.7556	13.1057	11.6959	13.9388	19.784	12.745	28.3372	12.5888	13.2781	10.7558	14.9095
YBR225W	94.6222	112.344	130.954	126.416	129.638	164.698	249.078	191.952	93.9612	125.235	103.386	167.076	94.8522	95.7371	96.2706	83.3611	112.658	149.581	81.5283	74.2473	74.8695	94.6175	109.209	123.439	113.919	151.873	98.235	42.4423	37.8193	25.5476	67.6399	132.532	42.2034	117.875	141.067	52.4229	120.858	111.51	101.118	59.4765	164.356	125.888	35.4082	51.09	96.9118
YBR226C	126.163	140.43	74.8308	126.416	214.574	256.196	237.756	291.483	125.282	111.32	107.521	158.722	98.3653	142.438	110.428	83.3611	182.398	134.107	104.822	120.21	137.917	145.565	113.11	86.0332	88.6036	140.483	108.31	127.327	129.666	178.833	84.5499	178.233	135.989	117.875	99.9223	152.9	113.06	90.6023	136.29	144.443	90.679	117.496	159.337	147.892	137.913
YBR227C	466.803	410.056	505.108	511.412	867.235	1244.38	1030.28	966.871	501.127	324.684	376.324	442.751	505.879	415.639	396.408	635.629	466.724	402.321	366.877	431.342	468.919	356.635	518.745	374.058	348.086	349.309	272.035	476.297	421.415	549.273	397.385	356.465	389.209	314.332	411.445	467.437	487.329	501.797	437.446	526.792	487.399	352.487	513.419	381.83	443.558
YBR228W	217.631	292.095	280.616	252.833	572.196	594.742	577.407	526.092	266.223	204.087	268.803	258.967	245.913	343.252	263.328	246.61	209.221	232.108	227.115	279.311	299.478	236.544	280.824	209.472	202.523	239.2	256.922	273.517	264.735	185.22	207.147	278.774	248.531	252.588	217.478	244.64	300.195	264.837	244.002	318.624	260.702	281.151	340.804	319.984	190.096
YBR229C	362.719	387.587	505.108	396.488	840.413	699.965	877.433	959.762	328.864	366.43	301.886	434.397	302.122	478.685	501.173	305.657	348.702	324.952	232.938	332.345	366.466	389.387	343.23	445.128	265.811	375.886	337.525	452.718	361.985	306.571	350.882	306.194	262.599	331.171	323.278	388.803	362.573	250.899	624.294	301.631	379.718	360.88	380.639	255.45	283.281
YBR230C	791.673	674.065	608.001	666.559	1157.8	1093.41	1341.62	1592.49	414.995	273.663	566.554	476.166	491.826	408.634	356.767	458.486	520.371	386.847	559.051	466.698	642.301	531.314	542.147	456.35	512.635	356.902	304.78	424.423	653.734	600.368	465.024	987.134	787.796	583.76	570.145	449.963	518.518	362.409	1349.71	709.469	617.75	625.245	566.532	306.54	752.93
YBR230W-A	451.033	376.353	477.047	453.95	728.656	558.142	588.729	469.217	595.088	398.898	409.407	342.505	319.687	252.185	243.508	267.45	418.442	371.374	384.348	328.81	323.121	258.378	276.924	231.916	297.455	330.324	284.63	193.348	264.735	357.666	346.655	406.736	459.548	499.563	346.789	345.117	237.817	404.226	305.552	314.376	521.404	469.983	393.917	492.077	361.556
YBR231C	230.247	202.22	215.139	195.371	402.325	402.594	418.903	440.78	227.073	245.832	260.532	292.382	200.244	303.557	257.665	215.35	246.774	216.635	221.291	226.278	122.155	232.905	187.216	172.066	158.221	277.169	314.856	231.075	286.346	274.636	207.147	196.513	253.22	297.493	193.967	200.954	269.006	146.358	189.047	178.429	215.363	193.029	212.449	287.717	212.461
YBR233W	378.489	370.736	364.8	390.741	755.478	942.437	1030.28	767.81	399.335	500.942	446.626	292.382	354.818	364.268	461.532	357.758	332.608	319.794	419.289	434.877	405.871	389.387	249.621	370.317	329.099	429.042	435.76	306.528	394.401	453.469	338.2	361.035	412.655	314.332	229.234	397.54	393.762	278.776	373.697	382.349	379.718	432.217	296.544	457.121	335.464
YBR233W-A	31.5407	73.0237	18.7077	86.193	67.0542	59.4742	84.9129	63.9841	78.301	125.235	37.2188	41.7689	56.2087	79.3917	50.9668	45.1539	69.7404	103.159	52.4111	56.5694	82.7504	80.0609	78.0067	78.5521	44.3018	53.1557	70.5277	51.8739	43.2221	76.6427	38.0475	45.7007	51.5819	67.3569	41.1445	48.0543	74.074	69.6941	61.5501	38.2349	107.681	33.5702	26.5562	77.9794	63.3654
YBR234C	1441.41	1364.98	1169.23	1080.28	3030.85	3307.68	2870.05	2978.82	1417.25	1205.97	1513.57	1336.61	1468.45	1155.85	1234.53	1385.88	1507.47	1170.86	1694.62	1530.91	1607.72	1470.21	1610.84	1402.72	1392.34	1059.32	1148.59	1424.17	1528.98	1864.97	1403.53	1791.47	1580.28	1408.88	1410.67	1729.95	1415.2	1289.34	1688.23	1482.66	1224.17	1166.56	1531.41	1298.76	1714.59
YBR235W	564.579	713.386	804.431	534.396	1309.79	1276.41	1358.61	1180.15	587.258	514.857	603.772	593.119	565.6	581.427	549.309	652.995	659.851	536.428	494.993	590.443	602.896	644.127	577.25	654.601	601.239	592.306	536.514	575.329	545.679	498.178	680.627	594.109	689.322	594.986	523.123	677.129	561.403	627.247	560.546	637.248	521.404	511.946	464.733	621.146	562.834
YBR236C	324.87	314.564	224.492	287.31	728.656	947.012	781.198	689.607	321.034	347.876	405.272	492.873	453.183	380.613	447.375	389.019	364.796	335.268	279.526	360.63	315.24	425.779	354.931	321.69	322.77	318.934	317.375	306.528	270.138	415.148	333.972	415.876	314.181	319.945	452.589	349.486	401.559	327.562	323.138	344.114	283.372	386.057	349.656	403.342	350.373
YBR237W	328.024	331.415	420.923	459.696	643.721	462.069	588.729	504.764	242.733	329.323	235.719	325.798	312.661	296.551	365.262	267.45	380.89	263.056	372.701	251.027	204.906	258.378	144.312	265.581	196.194	261.981	292.186	315.959	286.346	197.994	270.56	269.634	271.977	224.523	223.356	231.534	300.195	334.531	276.976	344.114	283.372	289.543	416.047	223.182	350.373
YBR238C	164.012	117.961	196.431	143.655	201.163	269.921	135.861	156.406	133.112	102.044	119.927	225.552	91.3392	100.407	144.406	83.3611	150.21	185.687	93.1752	67.1762	86.6909	105.535	101.409	112.217	107.59	170.857	141.055	136.758	108.055	95.8034	105.687	91.4013	84.4067	140.327	164.578	91.74	77.9727	160.296	65.9466	63.7248	147.353	79.7293	79.6685	80.6683	89.4571
YBR239C	211.323	308.947	205.785	229.848	455.969	548.992	554.764	561.639	227.073	269.024	260.532	233.906	249.426	233.505	308.632	197.983	273.597	314.636	285.349	392.45	319.18	280.213	230.12	321.69	291.126	296.153	277.073	278.233	275.541	261.863	350.882	242.214	342.316	331.171	270.378	270.852	307.992	264.837	228.615	327.121	238.032	344.095	300.97	301.162	272.099
YBR240C	22.0785	16.8516	28.0616	22.9848	71.5245	41.1744	96.2346	49.7654	46.9806	32.4684	20.6771	33.4151	21.0783	18.6804	22.6519	34.7338	48.2818	15.4739	40.7642	31.8203	15.762	29.1131	50.7044	18.7029	37.973	30.3747	37.7827	33.0107	16.2083	31.9345	42.275	31.9905	18.7571	44.9046	41.1445	39.3172	54.5809	62.7247	19.784	29.7382	73.6767	25.1777	17.7041	29.5784	22.3643
YBR241C	94.6222	106.727	84.1847	155.147	201.163	141.823	220.773	199.062	62.6408	60.2985	157.146	108.599	115.931	93.402	104.765	48.6273	144.845	77.3695	104.822	95.4609	74.8695	72.7827	62.4054	89.7738	94.9324	68.343	68.0088	103.748	75.6386	89.4165	122.597	59.4109	65.6497	112.261	64.6556	61.16	50.6822	62.7247	116.506	84.9664	170.023	62.9442	92.9466	99.491	111.821
YBR242W	561.425	426.908	561.231	476.934	1104.16	1162.03	809.503	1073.51	649.898	602.985	756.783	634.888	674.505	656.149	764.502	937.813	633.028	753.063	687.167	661.155	862.969	851.557	865.874	942.625	626.554	649.258	823.663	773.392	745.581	760.04	739.812	626.099	750.282	836.348	822.89	624.706	810.916	745.726	639.682	679.731	623.418	688.189	597.514	648.036	745.476
YBR243C	419.492	460.611	477.047	344.772	800.181	754.864	809.503	917.106	422.826	468.473	409.407	668.303	453.183	481.02	464.364	503.64	520.371	417.795	430.935	417.199	457.098	414.861	491.442	579.789	443.018	413.855	390.421	424.423	426.818	472.63	426.977	406.736	440.791	420.98	576.023	432.489	471.735	453.011	351.715	450.322	459.062	440.609	407.195	443.676	372.738
YBR244W	239.71	168.516	299.323	436.711	612.429	512.393	526.46	753.591	281.884	343.238	355.647	317.444	519.931	548.737	574.792	441.119	332.608	288.846	448.406	399.521	472.86	520.396	421.236	433.907	259.482	330.324	347.601	325.391	356.582	293.797	367.792	269.634	262.599	275.041	252.745	432.489	331.384	348.47	287.967	348.362	368.383	398.646	385.065	322.673	294.463
YBR245C	1422.49	1415.54	1281.48	1241.18	2628.53	2914.23	3107.81	2516.71	1613	1577.04	980.096	1186.24	1197.95	1370.67	1390.26	1274.73	1469.91	1160.54	1292.81	1460.2	1186.09	1219.11	986.785	920.182	1246.78	1036.54	1120.89	1178.95	1285.86	1315.7	1044.19	1051.12	1059.77	1122.61	975.712	1183.88	1177.39	1372.97	1002.39	1049.33	1144.82	1208.53	1110.93	1285.32	887.116
YBR246W	536.193	640.362	514.462	609.097	1247.21	1148.31	968.007	988.199	422.826	579.794	645.127	593.119	653.427	560.412	540.814	548.794	595.476	582.85	669.697	661.155	567.432	469.448	491.442	579.789	791.104	626.477	670.013	622.487	621.317	657.85	676.399	653.52	623.672	690.408	687.701	397.54	623.781	550.583	611.105	484.308	498.734	532.927	548.828	586.19	492.014
YBR247C	280.713	252.774	215.139	373.503	768.889	741.14	464.19	568.748	321.034	380.345	380.459	384.274	309.148	333.912	489.847	455.013	230.68	453.901	384.348	456.091	264.013	316.605	452.439	437.647	386.059	288.559	443.317	334.822	313.36	351.279	448.115	246.784	220.395	336.784	529.001	305.8	346.978	425.134	204.434	335.617	283.372	289.543	234.58	462.499	279.553
YBR248C	1214.32	1398.69	1178.59	1241.18	2396.07	2246.29	2258.68	2004.84	1213.67	1243.08	1178.6	1528.74	1387.65	1148.84	1152.42	1365.04	1180.22	1397.81	1444.22	1248.06	1268.84	1193.64	1369.02	1312.94	1626.51	1150.44	1125.92	1674.11	1323.68	1647.82	1171.02	1297.9	1148.87	1302.23	1522.35	1965.86	1504.87	1212.68	861.702	1372.21	1280.84	1082.64	1442.89	1129.36	1487.22
YBR249C	4311.62	4156.74	3358.03	3510.93	8989.74	8550.55	7325.15	8111.77	5277.49	5078.99	4821.91	4611.29	4482.65	3560.95	3360.98	4386.88	3503.11	3940.69	4530.65	4985.18	6328.44	5913.59	7133.71	5536.05	6252.88	3667.74	4430.65	4862	4619.36	5646.01	4523.42	4218.17	5059.71	4496.07	4937.34	6631.49	5356.72	3017.75	3306.12	3899.96	3117.09	3747.28	3753.27	2705.08	4901.5
YBR250W	75.6978	61.7893	140.308	109.178	71.5245	73.199	107.556	85.3122	70.4709	60.2985	45.4897	75.1841	56.2087	49.0361	25.4834	34.7338	69.7404	61.8956	75.7049	31.8203	70.929	40.0305	31.2027	63.5898	69.6171	68.343	52.8958	80.1687	54.0276	31.9345	76.0949	31.9905	42.2034	33.6784	52.9001	48.0543	77.9727	62.7247	32.9733	76.4698	28.3372	62.9442	26.5562	29.5784	63.3654
YBR251W	227.093	275.243	308.677	206.863	491.731	512.393	452.869	554.529	156.602	264.386	339.105	275.675	200.244	212.49	243.508	184.089	230.68	252.74	180.527	268.705	287.656	185.596	265.223	231.916	202.523	242.997	274.554	179.201	259.332	191.607	177.555	260.494	328.248	275.041	305.645	209.691	214.425	223.021	261.588	373.852	255.035	327.31	194.745	244.694	287.008
YBR252W	1069.23	988.629	767.016	890.66	2118.91	2049.57	1500.13	2125.7	1166.69	1252.35	1133.11	1127.76	909.879	997.066	1019.34	1066.33	1056.84	1160.54	1094.81	1177.35	1304.3	1135.41	1458.73	1357.83	1126.53	1180.81	1214.08	1117.65	1296.66	1379.57	1276.7	1032.84	1045.71	1072.1	1328.38	1188.25	1309.94	1010.56	811.143	951.624	1133.49	1141.39	1093.23	1150.87	1092.12
YBR253W	933.606	741.472	692.185	988.346	1497.54	1601.23	1602.02	1407.65	900.462	779.243	856.033	751.841	734.227	693.51	702.209	778.037	1223.14	969.698	1054.04	731.867	870.85	1397.43	920.479	733.153	759.459	736.585	808.55	867.709	788.803	830.296	989.234	740.351	844.067	819.509	640.678	895.557	955.165	696.941	745.196	1355.21	827.446	868.629	1079.95	852.396	950.481
YBR254C	91.4681	22.4688	65.477	57.462	129.638	182.997	90.5737	142.187	70.4709	60.2985	70.3023	50.1227	52.6957	65.3814	48.1353	45.1539	37.5525	118.633	75.7049	91.9253	106.393	29.1131	46.804	56.1086	75.9459	68.343	57.9335	33.0107	48.6248	57.482	67.6399	31.9905	51.5819	50.5177	35.2667	78.6343	97.4658	69.6941	94.5234	59.4765	107.681	58.7479	53.1124	91.4241	59.638
YBR255W	302.791	359.501	420.923	344.772	581.137	722.84	566.086	533.201	219.243	236.556	227.448	342.505	344.279	212.49	203.867	319.551	337.973	340.426	302.819	247.491	244.311	287.492	335.429	228.175	310.113	258.185	239.29	287.664	259.332	268.25	236.74	306.194	229.774	280.654	264.5	301.432	358.674	285.746	318.742	327.121	351.381	285.347	345.23	233.938	365.283
YBR255C-A	356.41	415.674	355.446	442.457	576.666	594.742	583.068	682.497	352.355	273.663	359.782	325.798	333.739	324.572	300.138	305.657	477.453	330.11	355.231	296.989	480.741	349.357	468.04	366.576	284.797	246.794	317.375	297.096	497.054	351.279	329.745	415.876	511.13	392.915	440.834	288.326	460.039	257.868	483.608	492.805	436.393	373.469	380.639	346.874	361.556
YBR256C	564.579	601.041	664.124	545.889	1470.72	1381.63	1279.35	1229.92	822.161	681.837	674.075	726.779	569.113	558.077	512.499	583.528	616.934	603.482	739.578	632.87	685.647	545.87	643.555	609.714	753.131	535.353	508.807	679.076	632.123	542.886	503.072	690.08	703.389	606.212	652.434	921.769	600.389	466.95	637.484	641.496	657.423	566.497	774.555	535.1	808.841
YBR257W	258.634	258.392	252.554	316.041	473.85	617.616	413.243	447.889	242.733	264.386	318.428	275.675	277.531	289.546	274.654	284.817	380.89	304.32	279.526	233.349	307.359	338.439	269.123	347.874	417.703	440.433	355.157	282.948	270.138	389.601	224.057	246.784	347.005	331.171	346.789	301.432	307.992	425.134	342.922	467.315	391.053	327.31	234.58	400.653	223.643
YBR258C	123.009	134.813	65.477	143.655	339.741	416.319	260.399	362.577	172.262	180.896	227.448	250.614	179.165	184.469	195.373	191.036	166.304	196.003	174.704	141.424	165.501	203.791	234.02	239.397	132.905	151.873	193.951	212.211	172.888	197.994	164.872	95.9714	267.288	174.005	258.622	161.637	210.526	202.113	211.029	157.188	187.025	234.991	154.911	236.627	216.188
YBR259W	116.701	129.196	168.369	86.193	232.455	201.297	215.113	227.499	39.1505	97.4053	144.74	133.661	108.904	121.423	147.237	121.568	241.409	98.0014	116.469	98.9965	122.155	120.091	101.409	127.18	107.59	98.7176	98.235	108.464	113.458	70.2558	135.28	109.682	103.164	179.618	111.678	74.2657	136.452	132.419	134.091	144.443	141.686	125.888	137.207	145.203	160.277
YBR260C	309.099	342.65	420.923	316.041	710.775	626.766	905.737	796.247	352.355	384.983	322.563	392.628	274.018	254.52	342.61	375.125	332.608	257.898	378.524	307.596	319.18	371.192	257.422	359.095	284.797	292.356	304.78	226.359	318.763	389.601	304.38	269.634	239.152	258.201	299.767	336.38	257.31	306.654	312.147	301.631	334.379	344.095	429.325	344.185	301.918
YBR261C	268.096	275.243	271.262	252.833	666.072	745.715	600.051	732.263	383.675	491.665	334.97	367.567	432.105	382.948	444.544	385.545	407.713	371.374	384.348	424.271	279.775	338.439	347.13	381.539	493.649	311.34	385.383	330.107	502.457	383.214	418.522	319.905	262.599	331.171	358.545	375.697	397.661	390.287	250.597	420.584	306.042	285.347	349.656	422.164	313.1
YBR262C	274.404	410.056	271.262	413.726	540.904	484.943	843.468	554.529	266.223	222.641	372.188	275.675	274.018	214.825	226.519	232.716	187.763	288.846	273.702	296.989	216.727	276.574	269.123	254.359	310.113	284.762	274.554	264.085	297.152	172.446	291.697	447.867	370.452	387.302	329.156	262.114	284.6	236.96	437.446	412.087	447.727	495.161	243.432	314.607	335.464
YBR263W	570.887	634.745	617.354	580.366	1282.97	1162.03	1120.85	1208.59	610.748	579.794	512.793	576.411	681.531	614.118	628.59	684.256	616.934	835.591	535.758	696.511	701.409	691.435	600.652	688.266	639.212	580.915	617.117	664.929	567.29	549.273	507.299	708.36	665.875	707.247	546.634	694.603	647.173	815.421	694.637	539.537	595.081	444.805	641.774	591.568	577.744
YBR264C	451.033	376.353	327.385	373.503	455.969	599.317	605.712	632.732	352.355	255.109	285.344	426.043	263.478	207.819	161.395	482.8	343.337	159.897	378.524	226.278	338.883	211.07	273.023	258.1	284.797	159.467	226.696	226.359	253.93	332.118	224.057	319.905	253.22	308.719	323.278	310.169	276.803	188.174	384.688	386.597	283.372	197.225	243.432	166.715	305.645
YBR265W	375.335	219.071	196.431	212.609	500.672	443.769	254.739	447.889	234.903	222.641	210.907	208.845	259.965	238.175	249.171	225.77	193.127	319.794	256.232	254.562	252.192	192.874	261.322	261.84	234.167	212.623	249.366	273.517	324.166	210.767	194.465	292.484	286.045	291.88	229.234	270.852	230.019	494.828	204.434	250.651	255.035	193.029	221.301	215.116	264.644
YBR267W	123.009	112.344	65.477	103.432	321.86	430.044	243.417	334.139	187.922	231.917	153.011	142.014	161.6	121.423	186.878	326.498	118.022	345.584	128.116	251.027	165.501	189.235	191.116	224.435	151.892	216.419	186.395	202.78	226.916	204.381	279.015	137.102	196.949	174.005	240.989	117.951	152.047	229.99	149.479	148.691	153.021	184.636	123.929	172.092	63.3654
YBR268W	826.367	814.495	823.139	1057.3	1707.65	1985.52	1834.12	2083.04	908.292	732.859	1157.92	776.902	744.766	721.53	690.883	729.41	788.603	1067.7	896.812	901.575	898.433	887.949	1037.49	1051.1	905.023	945.411	962.199	570.613	956.288	983.582	985.006	982.564	1322.37	1027.19	1228.46	904.295	994.151	982.686	965.018	1062.08	1122.15	1229.51	933.892	806.683	1252.4
YBR269C	400.567	348.267	261.908	384.995	572.196	489.518	605.712	618.513	422.826	278.301	413.543	342.505	252.939	277.871	215.193	229.243	439.901	324.952	366.877	360.63	264.013	276.574	214.518	273.062	303.784	292.356	266.998	212.211	361.985	427.922	257.877	429.586	323.559	207.684	276.256	375.697	245.614	299.684	459.428	310.127	402.388	297.936	455.881	475.943	417.466
YBR270C	138.779	179.751	149.662	172.386	272.687	155.548	220.773	234.609	101.791	134.512	148.875	75.1841	91.3392	105.077	104.765	65.9942	144.845	103.159	133.939	127.281	114.274	134.648	156.013	82.2927	126.577	91.124	118.386	99.032	108.055	185.22	135.28	169.092	154.746	168.392	182.211	91.74	206.628	188.174	138.488	195.423	238.032	130.085	172.615	158.648	78.2749
YBR271W	233.401	264.009	149.662	247.086	509.612	599.317	379.277	618.513	321.034	431.366	268.803	250.614	259.965	336.247	336.947	368.178	391.619	314.636	221.291	332.345	350.704	291.131	382.233	448.869	303.784	334.121	362.714	264.085	189.097	268.25	405.84	178.233	295.424	348.011	399.689	297.063	292.397	411.195	180.254	237.906	215.363	356.684	287.692	325.362	350.373
YBR272C	277.559	320.181	252.554	275.817	509.612	548.992	418.903	476.326	313.204	213.364	268.803	317.444	270.505	228.835	246.339	204.929	273.597	175.371	273.702	173.244	264.013	247.461	214.518	261.84	265.811	242.997	256.922	221.643	291.749	312.958	257.877	191.943	290.734	258.201	246.867	270.852	222.222	271.807	386.887	344.114	283.372	276.954	314.248	271.583	242.28
YBR273C	287.021	269.626	233.846	247.086	491.731	576.442	560.425	568.748	289.714	463.835	260.532	284.029	281.044	336.247	237.845	284.817	268.232	304.32	314.466	233.349	197.025	283.852	206.718	246.878	253.153	356.902	229.215	273.517	264.735	236.315	287.47	319.905	271.977	263.814	158.7	323.274	249.513	348.47	283.57	288.886	334.379	377.665	300.97	244.694	316.827
YBR274W	242.864	168.516	355.446	241.34	433.617	530.693	458.529	533.201	234.903	241.194	231.584	267.321	263.478	217.16	195.373	208.403	219.95	206.319	209.644	258.098	220.668	236.544	175.515	265.581	189.865	246.794	259.441	169.769	183.694	197.994	181.782	210.223	206.328	179.618	188.089	196.586	183.236	104.541	224.218	229.409	243.7	243.384	252.284	196.293	242.28
YBR275C	797.981	679.682	1010.22	695.29	1434.96	1418.23	1585.04	1564.06	829.991	834.903	640.991	1027.52	632.348	709.855	651.242	715.516	579.382	634.43	524.111	654.084	555.61	513.118	585.05	725.672	784.775	687.227	632.23	655.497	648.331	638.689	579.167	548.408	562.712	634.277	529.001	519.86	651.072	669.063	558.348	811.429	867.118	734.348	778.981	715.259	678.383
YBR276C	1062.92	1011.1	1000.86	902.153	2472.07	2456.74	1953	2374.52	1010.08	909.116	1228.22	1202.95	909.879	1095.14	1073.13	1114.95	976.365	1036.75	955.046	1096.03	985.124	1077.18	1025.79	1077.29	1056.91	1036.54	1057.92	1013.9	1280.45	1136.87	1018.83	1064.83	1116.04	987.901	963.956	961.086	1025.34	878.145	1096.91	1006.85	867.118	1212.72	920.614	1172.38	1036.21
YBR277C	12.6163	22.4688	28.0616	28.731	26.8217	36.5995	50.9477	21.328	15.6602	13.915	4.13543	41.7689	14.0522	2.33505	11.326	17.3669	21.4586	20.6319	17.4704	21.2135	11.8215	7.27827	19.5017	14.9623	31.6441	11.3905	17.6319	9.43162	5.40276	6.38689	8.45499	18.2803	9.37853	0	17.6334	21.8429	19.4932	27.8776	19.784	12.745	56.6744	8.39255	8.85206	2.68894	18.6369
YBR278W	141.933	101.11	168.369	126.416	348.682	297.371	175.487	255.937	164.432	120.597	194.365	133.661	119.444	149.443	178.384	156.302	144.845	175.371	192.174	123.746	161.56	116.452	163.814	198.251	139.234	193.638	204.027	207.496	151.277	146.899	194.465	173.663	140.678	140.327	141.067	144.163	171.54	174.235	151.677	174.181	198.36	197.225	163.763	196.293	145.368
YBR279W	744.361	848.199	710.893	672.305	1274.03	1505.15	1528.43	1500.07	923.952	867.371	893.252	1035.87	776.383	803.257	877.761	784.984	1030.01	912.96	920.105	898.039	819.623	815.166	865.874	931.403	772.117	782.147	795.955	891.288	896.858	906.939	845.499	827.182	872.203	1049.64	905.179	864.977	740.74	787.543	701.232	815.677	821.778	776.311	840.946	830.884	872.206
YBR280C	132.471	146.047	93.5385	143.655	147.519	150.973	209.452	184.843	62.6408	41.7451	95.1148	66.8303	84.3131	130.763	84.9446	79.8877	123.387	98.0014	116.469	81.3185	78.8099	109.174	74.1064	108.477	101.261	79.7335	78.0842	51.8739	81.0414	70.2558	29.5925	82.2612	79.7175	50.5177	35.2667	69.8972	109.162	90.6023	103.316	67.9731	79.3441	75.533	123.929	69.9126	89.4571
YBR281C	277.559	410.056	411.57	270.071	715.245	599.317	690.625	469.217	368.015	343.238	285.344	334.151	379.409	354.928	356.767	274.397	177.033	247.582	221.291	258.098	354.645	418.5	386.133	362.836	310.113	337.918	299.743	353.686	286.346	319.345	274.787	319.905	271.977	241.362	311.523	428.12	354.776	306.654	362.706	305.879	425.058	356.684	269.988	252.761	257.189
YBR282W	479.419	483.08	392.862	482.681	894.056	882.963	826.485	1066.4	454.146	473.112	492.116	342.505	456.696	436.654	450.207	434.172	423.807	567.376	401.818	480.84	457.098	443.974	386.133	534.902	506.306	565.728	531.477	429.139	378.193	370.44	431.205	658.09	661.186	594.986	640.678	528.597	456.14	459.981	661.664	700.973	770.771	696.582	407.195	516.277	574.016
YBR283C	5128.52	4151.12	4078.28	3832.71	8851.16	8710.68	8457.32	8040.67	5465.41	4211.62	4346.33	4310.55	5062.3	4438.93	3981.07	4192.37	3862.54	4580.27	4385.06	4171.99	5804.35	5003.81	4969.03	4743.05	4683.33	5091.55	5183.79	5083.64	4538.32	4828.49	4870.07	4076.5	3484.12	3631.66	3620.71	4621.95	4093.56	3610.15	3822.7	4069.89	3695.17	4263.42	4616.35	5724.76	4040.48
YBR284W	72.5437	73.0237	74.8308	97.6853	129.638	105.224	101.895	35.5467	86.1311	32.4684	78.5731	66.8303	24.5913	72.3866	62.2927	38.2072	69.7404	77.3695	40.7642	45.9626	43.3455	47.3087	39.0034	44.8869	50.6306	98.7176	40.3015	47.1581	37.8193	44.7083	54.9574	41.1306	9.37853	67.3569	82.289	61.16	46.7836	55.7552	94.5234	72.2214	51.0069	58.7479	26.5562	59.1568	48.4559
YBR285W	44.157	44.9377	56.1231	28.731	40.2325	22.8747	45.2869	78.2028	23.4903	13.915	45.4897	8.35379	24.5913	14.0103	22.6519	24.3137	10.7293	25.7898	29.1173	45.9626	23.643	25.4739	23.402	11.2217	18.9865	41.7652	22.6696	28.2948	59.4304	19.1607	33.82	45.7007	18.7571	28.0654	35.2667	48.0543	38.9863	13.9388	48.3608	29.7382	62.3418	41.9628	26.5562	18.8226	33.5464
YBR286W	7147.13	6987.81	5967.76	5660	12673.3	12654.3	11570.8	12029	7336.81	2699.52	3643.31	4402.44	6242.68	3040.24	2616.29	5699.82	5262.72	2929.72	5305.16	3931.57	7140.18	4672.65	7211.72	3441.33	6911.08	2498.32	2982.31	7823.53	7358.56	8705.34	3229.81	8143.86	5022.2	3861.79	5877.78	9038.58	6366.47	2690.19	7964.15	5692.75	3519.48	3587.82	4988.14	1632.19	5896.71
YBR287W	971.455	943.691	879.262	792.975	1917.75	1999.25	1862.42	2189.68	579.428	473.112	798.137	626.534	1082.02	913.005	789.985	1174	906.625	768.537	937.576	551.552	874.79	607.735	686.459	617.195	708.829	592.306	546.59	957.309	1069.75	760.04	832.817	1279.62	895.649	993.514	852.279	707.709	670.565	731.788	888.081	832.671	804.776	637.834	796.685	564.678	879.661
YBR288C	640.277	612.276	748.308	522.904	1104.16	1194.06	1149.15	1315.23	814.331	732.859	752.648	609.826	706.122	639.804	671.063	705.096	761.78	603.482	844.401	791.972	705.349	815.166	760.565	789.261	658.198	691.023	667.494	707.371	653.734	638.689	744.039	712.93	703.389	729.699	764.112	873.715	701.754	822.39	749.593	785.939	742.434	642.03	730.295	774.416	853.569
YBR289W	362.719	651.596	308.677	367.757	710.775	603.892	843.468	703.826	344.524	403.536	421.814	400.982	407.513	380.613	342.61	309.131	236.044	247.582	355.231	459.626	394.05	327.522	347.13	321.69	430.36	467.01	405.534	381.98	416.012	383.214	317.062	306.194	314.181	303.106	335.034	253.377	307.992	362.409	329.733	382.349	357.048	323.113	287.692	419.475	313.1
YBR290W	233.401	247.157	233.846	275.817	487.261	439.194	418.903	526.092	156.602	282.939	256.396	233.906	245.913	296.551	246.339	291.764	257.503	221.793	256.232	233.349	224.608	247.461	312.027	209.472	234.167	220.216	241.809	320.675	302.555	287.41	245.195	306.194	253.22	241.362	282.134	270.852	269.006	209.082	351.715	318.624	289.039	276.954	239.006	271.583	216.188
YBR291C	375.335	359.501	308.677	511.412	710.775	544.417	588.729	554.529	461.976	371.068	483.845	309.09	425.079	406.299	402.071	416.806	391.619	443.585	436.759	519.731	453.157	345.718	382.233	445.128	341.757	467.01	531.477	386.696	388.999	415.148	536.892	511.847	459.548	426.594	481.978	362.592	362.573	348.47	558.348	446.074	459.062	419.628	411.621	529.722	372.738
YBR292C	277.559	190.985	299.323	362.01	451.499	452.919	407.582	547.42	140.942	255.109	306.022	217.198	242.4	233.505	336.947	305.657	209.221	278.53	320.29	219.206	303.418	276.574	292.525	288.024	278.468	353.105	312.337	287.664	318.763	210.767	240.967	214.793	290.734	291.88	288.011	249.009	253.411	250.899	292.363	288.886	232.365	323.113	252.284	276.961	275.826
YBR293W	135.625	67.4065	84.1847	166.64	214.574	182.997	220.773	149.296	31.3204	106.682	99.2503	58.4765	119.444	67.7165	65.1242	111.148	112.658	108.317	69.8814	102.532	98.5124	112.813	89.7077	82.2927	101.261	102.514	80.6031	80.1687	75.6386	44.7083	131.052	114.252	79.7175	112.261	99.9223	69.8972	109.162	97.5717	72.5412	131.698	73.6767	109.103	92.9466	72.6015	111.821
YBR294W	82.0059	50.5549	308.677	97.6853	111.757	109.798	152.843	149.296	39.1505	92.767	78.5731	83.5379	52.6957	58.3763	99.1021	118.095	118.022	92.8434	75.7049	45.9626	78.8099	54.587	101.409	112.217	132.905	125.295	68.0088	94.3162	59.4304	63.8689	59.1849	91.4013	107.853	89.8092	76.4112	135.426	70.1754	174.235	129.695	80.7181	124.684	41.9628	88.5206	112.936	100.639
YBR295W	113.547	101.11	121.6	103.432	214.574	210.447	169.826	149.296	46.9806	92.767	103.386	83.5379	144.035	107.412	104.765	145.882	155.575	77.3695	128.116	77.7829	78.8099	112.813	70.206	82.2927	132.905	125.295	108.31	99.032	75.6386	108.577	122.597	36.5605	112.542	174.005	152.822	161.637	62.3781	118.48	145.082	123.201	136.018	100.711	88.5206	134.447	93.1844
YBR296C	37.8489	28.086	102.892	189.624	53.6434	150.973	90.5737	42.6561	54.8107	37.1068	33.0834	41.7689	365.357	196.144	201.036	319.551	59.0111	5.15797	75.7049	17.6779	43.3455	54.587	54.6047	37.4058	56.9595	41.7652	57.9335	70.7371	43.2221	6.38689	16.91	27.4204	18.7571	50.5177	76.4112	13.1057	66.2768	90.6023	54.9555	50.9798	102.014	75.533	8.85206	29.5784	44.7285
YBR297W	34.6948	50.5549	65.477	109.178	125.168	77.7739	135.861	170.624	23.4903	78.8519	41.3543	75.1841	70.2609	58.3763	59.4612	38.2072	26.8232	30.9478	64.058	53.0338	82.7504	69.1435	74.1064	56.1086	88.6036	68.343	50.3769	80.1687	70.2359	57.482	76.0949	41.1306	60.9604	123.488	64.6556	65.5286	58.4795	48.7858	79.1359	50.9798	39.6721	58.7479	53.1124	69.9126	44.7285
YBR298C	88.3141	174.133	130.954	126.416	129.638	123.523	124.539	120.859	62.6408	83.4903	82.7085	133.661	63.2348	95.7371	42.4723	38.2072	26.8232	41.2637	69.8814	31.8203	59.1075	50.9479	50.7044	59.8492	82.2748	34.1715	45.3392	108.464	75.6386	51.0951	67.6399	95.9714	46.8926	67.3569	64.6556	43.6857	31.1891	69.6941	70.343	50.9798	22.6697	29.3739	61.9644	32.2673	55.9107
YBR298C-A	37.8489	33.7033	65.477	80.4468	31.292	22.8747	5.66086	49.7654	23.4903	9.2767	24.8126	50.1227	0	11.6753	16.9889	13.8935	53.6465	30.9478	34.9407	21.2135	15.762	7.27827	15.6013	22.4435	18.9865	22.781	5.03769	18.8632	5.40276	25.5476	33.82	13.7102	14.0678	56.1307	23.5111	13.1057	38.9863	6.96941	13.1893	29.7382	45.3395	41.9628	4.42603	0	14.9095
YBR299W	34.6948	44.9377	28.0616	80.4468	35.7623	54.8992	39.626	63.9841	31.3204	13.915	45.4897	100.245	28.1044	23.3505	19.8204	24.3137	10.7293	46.4217	29.1173	31.8203	27.5835	18.1957	11.701	48.6275	18.9865	26.5778	37.7827	37.7265	16.2083	25.5476	38.0475	9.14013	14.0678	33.6784	17.6334	13.1057	19.4932	41.8164	46.1626	38.2349	39.6721	12.5888	22.1301	21.5116	26.0916
YBR302C	312.253	370.736	299.323	339.026	554.315	544.417	475.512	561.639	156.602	255.109	459.032	242.26	305.635	357.263	387.914	395.965	493.547	273.372	425.112	247.491	433.455	374.831	405.635	463.831	259.482	239.2	241.809	358.401	416.012	268.25	321.29	356.465	393.898	443.433	282.134	576.652	253.411	425.134	424.256	407.839	425.058	339.898	469.159	435.609	361.556
YCL073C	82.0059	78.6409	121.6	126.416	49.1731	32.0245	107.556	56.8748	46.9806	46.3835	57.896	116.953	84.3131	91.067	31.1464	52.1007	80.4697	108.317	98.9987	70.7118	59.1075	21.8348	93.608	67.3304	107.59	102.514	118.386	113.179	135.069	108.577	126.825	31.9905	56.2712	84.1961	82.289	34.9486	93.5672	125.449	50.559	101.96	130.351	83.9255	66.3904	34.9563	48.4559
YCL069W	50.4652	39.3205	74.8308	149.401	31.292	18.2997	45.2869	42.6561	23.4903	27.8301	12.4063	116.953	14.0522	23.3505	11.326	24.3137	26.8232	30.9478	40.7642	53.0338	19.7025	14.5565	42.9037	52.3681	63.2883	41.7652	27.7073	37.7265	43.2221	89.4165	114.142	27.4204	14.0678	61.7438	47.0223	21.8429	62.3781	62.7247	24.1804	67.9731	56.6744	46.159	4.42603	8.06683	18.6369
YCL068C	59.9274	56.1721	102.892	137.909	80.4651	68.624	130.2	63.9841	86.1311	111.32	41.3543	175.429	35.1305	51.3711	76.4502	31.2604	91.199	46.4217	93.1752	56.5694	55.167	32.7522	74.1064	37.4058	88.6036	72.1398	88.1596	61.3055	59.4304	127.738	80.3224	63.9809	84.4067	84.1961	94.0445	56.7914	116.959	209.082	70.343	63.7248	130.351	62.9442	84.0946	26.8894	111.821
YCL067C	220.785	151.665	177.723	264.325	111.757	141.823	186.808	170.624	140.942	134.512	215.042	242.26	161.6	142.438	116.091	204.929	225.315	237.266	250.408	134.352	220.668	160.122	156.013	119.698	240.495	201.232	148.612	150.906	172.888	166.059	236.74	150.812	225.085	196.458	170.456	200.954	175.438	181.205	129.695	212.416	226.697	193.029	234.58	180.159	242.28
YCL065W	63.0815	39.3205	28.0616	51.7158	80.4651	36.5995	45.2869	42.6561	54.8107	64.9369	57.896	33.4151	70.2609	37.3608	62.2927	17.3669	53.6465	56.7376	17.4704	49.4982	55.167	47.3087	58.505	56.1086	37.973	37.9683	27.7073	28.2948	43.2221	25.5476	8.45499	41.1306	46.8926	101.035	52.9001	48.0543	31.1891	41.8164	61.5501	55.2282	73.6767	46.159	48.6863	48.401	44.7285
YCL064C	145.087	106.727	102.892	264.325	62.584	50.3243	158.504	71.0935	180.092	97.4053	86.844	208.845	256.452	114.417	67.9557	83.3611	64.3757	128.949	122.292	98.9965	106.393	116.452	97.5084	93.5144	82.2748	79.7335	88.1596	122.611	145.875	108.577	240.967	50.2707	28.1356	44.9046	58.7778	69.8972	81.8713	83.6329	46.1626	84.9664	73.6767	121.692	79.6685	86.0462	93.1844
YCL063W	78.8519	78.6409	177.723	86.193	75.9948	182.997	113.217	63.9841	39.1505	74.2136	70.3023	150.368	49.1826	126.093	82.1131	114.622	48.2818	87.6854	46.5876	67.1762	51.2265	76.4218	66.3057	52.3681	69.6171	68.343	45.3392	80.1687	183.694	172.446	93.0049	100.541	51.5819	61.7438	99.9223	61.16	38.9863	111.51	81.3341	72.2214	85.0115	67.1404	35.4082	72.6015	55.9107
YCL061C	886.295	825.73	972.801	775.737	733.126	709.115	769.877	639.841	571.597	858.094	446.626	651.595	618.296	782.242	693.714	646.049	380.89	912.96	524.111	604.586	598.956	640.488	690.359	490.015	537.95	694.82	473.543	636.634	1167	1437.05	1111.83	484.427	450.169	516.403	458.467	419.383	635.477	592.4	685.844	526.792	566.744	650.423	637.348	618.457	540.47
YCL059C	794.827	763.941	579.939	758.498	894.056	1015.64	905.737	725.154	1174.52	1479.63	756.783	1060.93	1113.64	1221.23	1548.82	1309.46	895.896	1284.33	995.81	1170.28	989.065	1302.81	1033.59	1380.27	1018.94	1123.86	1130.96	1127.08	2134.09	2407.86	2790.15	1046.55	980.056	1167.52	1222.58	1148.93	904.483	1345.1	861.702	849.664	867.118	1112.01	964.874	1051.38	801.386
YCL058C	69.3896	73.0237	121.6	80.4468	35.7623	59.4742	67.9303	85.3122	46.9806	41.7451	74.4377	50.1227	56.2087	44.366	84.9446	83.3611	37.5525	61.8956	98.9987	56.5694	51.2265	54.587	66.3057	74.8115	25.3153	64.5461	80.6031	56.5897	91.8469	146.899	135.28	50.2707	75.0282	50.5177	64.6556	39.3172	58.4795	97.5717	72.5412	63.7248	68.0092	75.533	70.8165	32.2673	67.0928
YCL057C-A	2416.02	1954.79	2085.91	2114.6	2355.84	2447.59	2915.34	2637.57	2442.99	1999.13	3663.99	2155.28	2237.81	2162.26	2185.91	1948.57	2290.7	2666.67	2684.61	2252.17	2648.01	2834.89	2835.54	2842.84	1702.45	2934.95	2639.75	1843.88	4322.21	4630.5	5740.94	3167.06	3746.72	3474.49	2944.77	2533.77	2257.31	2202.33	3427.02	2871.86	2975.4	3289.88	2363.5	2653.99	2780.62
YCL057W	656.047	499.932	514.462	545.889	549.845	539.842	441.547	582.967	469.806	496.303	653.397	451.104	516.418	623.458	690.883	517.534	477.453	618.956	541.581	618.728	665.944	636.848	468.04	624.676	544.279	622.68	649.862	485.728	859.039	996.355	1103.38	552.978	525.197	527.629	458.467	690.235	510.721	731.788	608.907	539.537	549.741	637.834	513.419	645.347	577.744
YCL056C	1009.3	1027.95	963.447	1137.75	1113.1	933.287	1035.94	1109.06	845.651	1076.1	1344.01	1002.45	1264.7	1057.78	1237.36	1104.53	1056.84	1103.8	1118.1	1389.49	969.362	1157.24	1326.11	1122.17	961.982	1142.85	1204.01	966.741	1880.16	1896.91	2350.49	1014.55	1177	1167.52	1005.1	1162.04	1079.92	1226.62	1123.29	1147.05	1054.14	998.714	1305.68	1452.03	1043.67
YCL055W	154.55	112.344	121.6	103.432	84.9354	132.673	107.556	78.2028	117.452	176.257	190.23	167.076	105.391	98.0721	96.2706	145.882	144.845	134.107	186.35	137.888	149.739	156.483	136.512	201.991	132.905	170.857	163.725	113.179	194.499	249.089	333.972	118.822	196.949	95.4222	146.945	113.583	144.249	111.51	389.085	135.946	130.351	109.103	137.207	99.491	93.1844
YCL054W	2371.86	2735.58	2366.53	2516.83	3839.97	4327.89	3204.05	3199.21	4322.22	5524.27	2700.43	3166.08	3723.83	4147.05	5289.22	4716.85	3277.8	4606.06	2806.9	4490.2	2876.56	3224.27	3830.13	4810.38	3392.25	4206.89	4448.28	3876.39	7574.67	8283.8	10408.1	2860.86	2940.17	3008.61	3591.33	3171.58	3208.57	3394.1	2382.87	2731.67	2873.39	3545.85	2952.16	3998.46	2314.7
YCL052C	444.724	499.932	486.4	333.279	469.38	379.72	452.869	618.513	360.185	551.963	508.658	459.458	569.113	513.711	404.903	430.699	515.006	500.323	483.346	388.915	441.336	491.283	460.24	542.383	405.045	630.274	395.459	452.718	1031.93	913.326	976.551	534.698	553.333	578.147	340.911	629.074	456.14	459.981	540.762	599.013	521.404	654.619	517.845	430.231	477.104
YCL051W	287.021	286.478	271.262	252.833	232.455	279.071	288.704	327.03	321.034	227.279	301.886	400.982	172.139	249.85	260.497	187.563	193.127	232.108	267.879	272.24	354.645	163.761	218.419	224.435	335.428	231.607	239.29	273.517	464.637	581.207	558.029	210.223	314.181	275.041	188.089	244.64	237.817	216.052	290.165	229.409	328.711	310.524	194.745	250.072	264.644
YCL050C	725.437	859.433	757.662	632.082	715.245	718.265	662.32	561.639	837.821	895.201	1000.77	1019.16	853.67	927.015	1075.97	850.978	815.426	851.064	989.987	1050.07	1150.63	1011.68	1088.19	1107.21	886.036	1055.52	967.237	971.456	1869.35	1807.49	1944.65	818.042	1059.77	892.479	1040.37	1127.09	994.151	919.962	808.945	764.698	765.104	738.545	818.815	922.308	868.479
YCL049C	85.16	84.2581	121.6	80.4468	67.0542	32.0245	84.9129	78.2028	70.4709	69.5752	78.5731	75.1841	94.8522	77.0567	147.237	135.462	144.845	67.0536	87.3518	137.888	98.5124	145.565	97.5084	160.845	56.9595	98.7176	120.905	94.3162	189.097	172.446	186.01	63.9809	117.232	134.714	88.1668	113.583	58.4795	62.7247	195.642	114.705	113.349	88.1218	79.6685	77.9794	78.2749
YCL048W-A	22.0785	16.8516	28.0616	17.2386	26.8217	18.2997	28.3043	14.2187	39.1505	4.63835	24.8126	8.35379	17.5652	9.3402	5.66298	13.8935	10.7293	20.6319	23.2938	7.07118	7.88099	3.63913	7.80067	7.48115	6.32883	3.79683	10.0754	23.579	21.611	12.7738	42.275	0	23.4463	33.6784	23.5111	8.73715	7.79727	27.8776	30.7751	8.49664	22.6697	16.7851	8.85206	8.06683	29.819
YCL048W	18.9244	11.2344	46.7693	40.2234	22.3514	27.4496	33.9651	42.6561	46.9806	37.1068	41.3543	41.7689	42.1566	37.3608	31.1464	38.2072	26.8232	30.9478	69.8814	17.6779	39.405	14.5565	35.103	22.4435	63.2883	34.1715	55.4146	28.2948	37.8193	70.2558	67.6399	9.14013	23.4463	16.8392	0	30.58	7.79727	41.8164	50.559	42.4832	45.3395	37.7665	30.9822	48.401	41.0012
YCL047C	353.256	460.611	318.031	499.919	384.444	462.069	311.347	447.889	555.937	366.43	463.168	367.567	597.218	474.015	467.195	562.688	697.404	304.32	541.581	357.094	516.205	414.861	456.339	467.572	544.279	372.09	400.497	410.275	983.302	1047.45	815.907	388.456	450.169	516.403	346.789	589.757	522.417	362.409	292.363	526.792	459.062	402.843	447.029	416.786	365.283
YCL045C	1454.03	1617.76	1384.37	1407.82	1600.36	1459.4	1449.18	1393.43	1597.34	1549.21	1563.19	1654.05	1700.31	1618.19	1577.14	1479.66	1126.58	1547.39	1391.8	1626.37	2017.53	1812.29	1755.15	1870.29	1392.34	1469.37	1581.84	1768.43	3479.38	3710.79	3229.81	1617.8	1411.47	1285.39	1469.45	2110.02	1430.8	1282.37	1409.06	1261.75	1229.83	1451.91	1487.15	1554.21	1494.68
YCL046W	331.178	331.415	252.554	264.325	286.098	471.218	464.19	383.905	289.714	301.493	421.814	284.029	277.531	340.917	345.441	382.072	772.509	252.74	646.403	339.416	228.549	211.07	304.226	258.1	297.455	220.216	355.157	254.654	518.665	434.309	456.569	196.513	361.073	415.367	282.134	227.166	230.019	202.113	156.074	344.114	175.691	214.01	367.36	427.542	346.646
YCL044C	211.323	140.43	196.431	178.132	125.168	228.747	186.808	149.296	172.262	120.597	144.74	175.429	189.704	114.417	164.226	131.988	252.138	159.897	203.821	169.708	74.8695	171.039	105.309	104.736	132.905	102.514	173.8	155.622	264.735	236.315	164.872	91.4013	103.164	157.166	123.433	69.8972	109.162	188.174	79.1359	106.208	113.349	75.533	163.763	182.848	197.551
YCL043C	4021.44	3836.55	3236.43	3849.95	3915.97	4492.59	3821.08	4549.98	2419.5	3339.61	4032.04	3775.91	4795.31	3981.26	4468.09	5064.19	11823.7	3651.84	8816.71	4143.71	3116.93	3013.2	3545.4	3291.71	4227.66	3136.18	3793.38	4428.14	8476.93	9976.33	7410.8	2947.69	3910.85	5725.33	3855.83	3132.27	3606.24	3519.55	2352.09	4027.41	2777.04	2614.28	4151.62	4173.24	4603.31
YCL041C	91.4681	117.961	112.246	91.9391	84.9354	59.4742	67.9303	71.0935	39.1505	55.6602	82.7085	83.5379	21.0783	51.3711	42.4723	72.941	128.751	46.4217	58.2345	42.4271	23.643	36.3913	58.505	26.184	44.3018	60.7493	42.8204	66.0213	102.652	146.899	71.8674	27.4204	18.7571	84.1961	41.1445	74.2657	70.1754	97.5717	50.559	67.9731	45.3395	50.3553	44.2603	75.2905	96.9118
YCL040W	889.449	977.394	785.724	683.797	464.909	301.946	667.981	561.639	399.335	250.471	640.991	359.213	519.931	368.938	334.116	274.397	552.558	263.056	494.993	346.488	271.894	192.874	179.415	134.661	373.401	189.842	156.168	485.728	1329.08	1092.16	892.002	955.144	848.757	443.433	376.178	602.863	214.425	411.195	925.45	726.463	549.741	520.338	624.07	392.586	857.297
YCL039W	700.204	612.276	626.708	626.335	536.434	599.317	622.694	454.998	767.35	496.303	674.075	509.581	611.27	523.051	557.803	587.001	686.675	479.691	617.286	424.271	559.551	549.509	456.339	456.35	664.527	417.652	569.259	528.17	1107.57	1079.39	980.779	438.726	445.48	482.724	370.3	467.437	534.113	425.134	558.348	573.523	447.727	402.843	668.33	610.39	622.472
YCL038C	261.788	264.009	187.077	252.833	227.984	219.597	220.773	227.499	242.733	208.726	260.532	375.92	351.305	261.526	302.969	298.711	257.503	185.687	238.762	247.491	252.192	302.048	257.422	213.213	208.851	280.966	206.545	235.79	518.665	491.791	511.527	283.344	393.898	246.975	217.478	288.326	230.019	243.929	485.806	322.872	391.053	339.898	252.284	354.941	227.37
YCL037C	984.071	1555.97	1113.11	1298.64	2051.86	2003.82	1669.95	1642.26	1331.12	2203.22	578.96	893.855	1247.13	1274.94	1605.45	1076.75	1400.17	845.906	838.577	1817.29	725.052	760.579	1298.81	490.015	1259.44	1066.91	1486.12	1777.86	2706.78	2356.76	1395.07	703.79	618.983	544.468	1016.86	1349.89	1270.95	885.115	736.403	518.295	714.097	1028.09	1164.05	1161.62	529.288
YCL036W	599.274	539.252	439.631	689.544	800.181	695.39	628.355	753.591	540.277	500.942	669.939	434.397	678.018	544.067	673.894	802.351	799.332	598.324	722.108	696.511	551.67	465.809	783.967	605.973	474.662	508.776	607.042	669.645	1361.5	1813.88	1822.05	795.192	637.74	797.056	711.212	532.966	526.315	578.461	815.539	700.973	623.418	574.89	646.2	664.169	730.566
YCL035C	346.948	443.76	299.323	373.503	505.142	379.72	407.582	540.311	297.544	153.065	285.344	309.09	544.522	336.247	288.812	527.954	418.442	257.898	395.995	212.135	397.99	291.131	390.034	265.581	341.757	246.794	246.847	438.57	902.261	1149.64	790.542	470.717	464.237	420.98	517.245	375.697	428.85	306.654	578.132	467.315	300.374	314.721	548.828	293.095	473.377
YCL034W	403.721	365.119	439.631	402.234	362.093	384.295	345.312	319.921	446.316	375.706	413.543	309.09	263.478	336.247	339.779	305.657	396.984	278.53	448.406	350.023	421.633	334.8	440.738	291.765	341.757	239.2	279.592	429.139	880.65	926.1	773.632	379.316	450.169	241.362	288.011	362.592	339.181	355.44	389.085	429.08	289.039	339.898	367.36	301.162	410.012
YCL033C	312.253	258.392	196.431	367.757	312.92	347.695	350.973	341.249	328.864	185.534	322.563	258.967	340.765	317.567	254.834	319.551	439.901	304.32	366.877	243.956	409.812	334.8	440.738	239.397	303.784	318.934	241.809	400.844	1058.94	926.1	824.362	466.147	464.237	471.498	346.789	318.906	366.471	306.654	624.294	560.778	340.046	356.684	570.958	363.008	525.56
YCL032W	135.625	112.344	84.1847	178.132	147.519	196.722	209.452	149.296	234.903	218.002	177.823	125.307	182.678	144.773	147.237	166.722	134.116	123.791	104.822	176.779	130.036	214.709	156.013	172.066	132.905	98.7176	163.725	117.895	280.944	255.476	367.792	132.532	168.813	190.844	82.289	131.057	183.236	223.021	169.263	212.416	170.023	176.244	101.799	166.715	190.096
YCL031C	589.812	634.745	467.693	787.229	755.478	956.162	815.163	682.497	720.369	974.053	669.939	735.133	734.227	672.494	832.457	899.605	675.945	768.537	751.225	760.151	618.658	902.505	791.768	867.814	791.104	672.039	954.643	749.813	1750.49	1992.71	1627.59	708.36	947.231	656.73	1046.25	738.289	791.422	871.176	760.584	666.986	833.113	809.881	650.626	865.84	637.382
YCL030C	2936.44	2774.9	2319.76	2183.55	2306.67	2557.39	2315.29	2310.54	3711.47	2314.54	2696.3	3015.72	2617.22	1893.73	1681.9	2354.95	1872.26	1944.55	2539.02	2499.66	2703.18	1972.41	2714.63	1922.66	2993.54	1203.6	1329.95	3461.4	5386.55	5818.46	3521.5	2152.5	1908.53	1897.22	2186.54	4573.9	2066.28	1707.5	1037.56	1992.46	1717.23	1691.1	2053.68	1301.45	2985.63
YCL029C	160.858	168.516	215.139	149.401	281.628	141.823	107.556	213.28	227.073	292.216	194.365	142.014	210.783	193.809	212.362	281.344	160.939	185.687	168.88	229.813	185.203	178.318	167.714	164.585	208.851	170.857	186.395	212.211	313.36	338.505	295.925	159.952	154.746	196.458	229.234	131.057	140.351	209.082	195.642	123.201	187.025	167.851	128.355	217.805	137.913
YCL028W	485.727	381.97	392.862	327.533	473.85	430.044	345.312	334.139	469.806	473.112	566.554	476.166	407.513	422.644	407.734	371.652	445.266	366.216	436.759	452.555	461.038	469.448	456.339	531.162	392.387	349.309	340.044	485.728	740.178	836.683	862.409	406.736	511.13	376.076	558.389	375.697	269.006	459.981	395.679	390.845	459.062	440.609	385.065	443.676	395.102
YCL027W	211.323	207.837	224.492	247.086	67.0542	64.0491	124.539	85.3122	78.301	157.704	177.823	217.198	119.444	93.402	96.2706	138.935	305.785	159.897	343.584	137.888	216.727	163.761	253.522	190.769	94.9324	182.248	115.867	66.0213	275.541	364.053	418.522	59.4109	56.2712	67.3569	94.0445	83.0029	97.4658	111.51	835.323	63.7248	96.3464	46.159	132.781	96.802	104.367
YCL026C-B	97.7763	78.6409	74.8308	143.655	111.757	100.649	175.487	92.4215	117.452	102.044	103.386	108.599	179.165	196.144	138.743	121.568	219.95	92.8434	110.646	102.532	86.6909	109.174	124.811	119.698	158.221	129.092	118.386	127.327	243.124	268.25	190.237	155.382	93.7853	145.94	158.7	183.48	191.033	111.51	186.849	165.684	107.681	88.1218	106.225	174.781	96.9118
YCL026C-A	37.8489	22.4688	37.4154	28.731	17.8811	36.5995	11.3217	35.5467	54.8107	18.5534	74.4377	41.7689	42.1566	23.3505	28.3149	45.1539	16.0939	25.7898	46.5876	24.7491	43.3455	54.587	58.505	71.0709	44.3018	68.343	62.9712	61.3055	70.2359	51.0951	67.6399	4.57007	23.4463	39.2915	17.6334	26.2114	19.4932	55.7552	15.3875	16.9933	68.0092	50.3553	35.4082	48.401	29.819
YCL025C	1848.29	1971.64	2085.91	1390.58	2087.62	2195.97	2032.25	1827.1	2904.97	1539.93	1195.14	1704.17	1349.01	1151.18	883.424	1535.23	1459.18	907.802	1362.69	862.683	1162.45	978.927	1259.81	927.663	1670.81	717.601	566.74	1542.07	3787.33	4534.69	2392.76	2458.7	1903.84	1476.24	2233.56	1297.47	1298.24	1024.5	725.412	1359.46	1399.86	1040.68	880.78	518.966	1438.77
YCL024W	687.588	775.175	860.555	787.229	545.374	526.118	803.842	746.482	673.389	635.454	669.939	701.718	453.183	567.417	501.173	652.995	316.514	536.428	419.289	724.796	571.372	607.735	588.951	490.015	487.32	664.446	602.004	504.591	1177.8	1181.58	1052.65	603.249	525.197	443.433	446.712	624.706	538.011	564.522	685.844	611.758	663.09	742.741	513.419	516.277	521.833
YCL021W-A	66.2356	101.11	65.477	63.2082	58.1137	22.8747	67.9303	42.6561	101.791	78.8519	16.5417	108.599	108.904	63.0464	31.1464	79.8877	37.5525	20.6319	64.058	21.2135	94.5719	47.3087	93.608	33.6652	88.6036	87.3271	80.6031	122.611	86.4442	89.4165	59.1849	27.4204	37.5141	16.8392	11.7556	48.0543	120.858	76.6635	63.7484	55.2282	51.0069	16.7851	48.6863	40.3342	44.7285
YCL019W	1523.42	2022.2	1805.29	1505.5	1573.54	1646.98	2530.4	1862.65	1840.07	2101.17	909.794	2247.17	4489.67	2250.99	2276.52	2747.44	3143.68	629.272	1496.63	1166.74	1997.83	1826.85	2558.62	1780.51	4284.62	1602.26	1541.53	3772.65	3009.34	1781.94	883.547	2106.8	1148.87	1291.01	1728.07	1463.47	4000	1303.28	1745.39	1571.88	1003.14	642.03	889.632	1193.89	1289.67
YCL018W	504.652	612.276	355.446	367.757	563.256	489.518	532.121	590.076	1119.7	1038.99	450.762	384.274	667.479	368.938	351.104	521.007	402.348	407.479	500.817	268.705	717.171	520.396	772.266	549.865	1639.17	573.322	785.88	844.13	864.442	970.808	494.617	781.481	473.616	477.111	517.245	620.337	1730.99	515.736	386.887	284.637	323.044	356.684	491.289	387.208	588.926
YCL017C	293.329	196.602	196.431	258.579	241.395	224.172	260.399	305.702	266.223	394.26	281.209	225.552	228.348	273.201	254.834	305.657	278.962	232.108	262.055	261.634	307.359	240.183	296.425	280.543	322.77	330.324	274.554	287.664	237.721	351.279	291.697	342.755	323.559	179.618	393.811	279.589	311.891	376.348	327.535	212.416	226.697	255.973	296.544	314.607	279.553
YCL016C	50.4652	44.9377	84.1847	57.462	49.1731	64.0491	67.9303	56.8748	31.3204	69.5752	57.896	66.8303	73.774	79.3917	56.6298	72.941	75.105	77.3695	87.3518	56.5694	74.8695	87.3392	93.608	67.3304	75.9459	98.7176	70.5277	56.5897	54.0276	83.0296	67.6399	68.551	75.0282	78.583	41.1445	78.6343	54.5809	90.6023	63.7484	67.9731	90.679	54.5516	39.8343	59.1568	59.638
YCL014W	892.603	702.151	785.724	833.199	733.126	782.314	843.468	824.684	720.369	895.201	740.241	827.025	1240.11	896.659	957.043	854.451	681.31	1134.75	599.816	689.44	654.123	680.518	713.761	620.936	829.077	846.694	765.729	858.277	707.762	791.975	782.087	507.277	553.333	639.89	681.823	808.186	654.97	759.665	756.187	641.496	770.771	574.89	827.667	809.372	745.476
YCL012C	435.262	544.869	280.616	425.219	514.082	484.943	418.903	568.748	289.714	310.769	541.741	367.567	516.418	378.278	353.936	569.634	670.581	453.901	652.227	466.698	555.61	589.54	514.844	598.492	455.676	421.448	546.59	528.17	653.734	645.076	570.712	447.867	628.361	606.212	529.001	559.177	604.288	459.981	688.043	658.49	640.42	608.46	686.035	615.768	637.382
YCL011C	854.754	932.457	729.601	965.361	800.181	809.764	798.181	739.372	1010.08	649.369	785.731	793.61	765.844	672.494	622.927	743.303	826.155	732.431	733.755	760.151	744.754	847.918	889.276	819.186	613.896	679.633	702.758	815.835	988.705	881.391	820.134	731.211	815.932	724.086	805.256	908.663	783.625	787.543	635.285	849.664	663.09	725.956	1000.28	1129.36	939.299
YCL010C	151.396	134.813	149.662	189.624	89.4056	91.4987	192.469	120.859	133.112	102.044	82.7085	91.8916	45.6696	154.113	121.754	72.941	112.658	61.8956	69.8814	60.105	63.048	72.7827	128.711	89.7738	75.9459	56.9525	83.1219	103.748	48.6248	51.0951	50.7299	95.9714	51.5819	112.261	58.7778	48.0543	124.756	132.419	54.9555	123.201	39.6721	62.9442	88.5206	75.2905	85.7297
YCL009C	927.298	983.012	748.308	649.32	1126.51	942.437	1143.49	853.122	1229.33	974.053	992.503	1278.13	779.896	539.397	634.253	871.818	895.896	696.325	780.343	940.466	618.658	622.292	963.383	680.785	734.144	577.118	800.993	1028.05	691.553	804.749	507.299	502.707	487.683	449.046	623.045	720.815	506.822	327.562	446.238	395.094	357.048	490.964	951.596	1126.67	864.752
YCL008C	145.087	112.344	93.5385	120.67	169.871	132.673	169.826	135.078	125.282	176.257	169.553	125.307	126.47	91.067	104.765	86.8345	107.293	77.3695	180.527	159.101	106.393	98.2566	167.714	108.477	151.892	106.311	161.206	141.474	113.458	166.059	126.825	150.812	121.921	84.1961	105.8	100.477	89.6686	111.51	134.091	118.953	96.3464	117.496	119.503	158.648	149.095
YCL005W-A	123.009	151.665	130.954	172.386	147.519	196.722	260.399	191.952	156.602	171.619	190.23	91.8916	203.757	165.789	184.047	173.669	155.575	123.791	157.233	109.603	228.549	174.678	226.219	187.029	151.892	117.702	130.98	108.464	232.319	178.833	283.242	159.952	248.531	134.714	170.456	144.163	218.323	104.541	131.893	140.195	181.358	176.244	185.893	180.159	249.734
YCL005W	132.471	157.282	121.6	143.655	107.287	137.248	124.539	163.515	234.903	185.534	173.688	233.906	112.417	126.093	147.237	166.722	91.199	113.475	145.586	113.139	200.965	163.761	183.316	246.878	164.55	174.654	153.65	146.19	221.513	153.285	147.962	223.933	187.571	140.327	211.6	131.057	237.817	167.266	138.488	169.933	136.018	180.44	141.633	158.648	164.005
YCL004W	428.954	370.736	420.923	373.503	286.098	393.444	413.243	334.139	297.544	366.43	421.814	334.151	379.409	326.907	351.104	434.172	477.453	376.532	366.877	353.559	334.942	371.192	397.834	377.798	443.018	269.575	390.421	396.128	426.818	427.922	333.972	374.745	361.073	387.302	429.078	375.697	374.269	362.409	362.706	429.08	430.725	293.739	389.491	384.519	402.557
YCL002C	126.163	174.133	224.492	183.878	192.222	192.147	158.504	177.734	172.262	143.789	206.771	208.845	189.704	163.454	164.226	194.509	160.939	247.582	197.997	194.457	331.002	160.122	198.917	336.652	202.523	182.248	201.508	254.654	199.902	287.41	274.787	242.214	234.463	230.136	223.356	240.272	233.918	264.837	241.804	212.416	294.707	209.814	265.562	198.982	290.735
YCL001W	1782.05	1561.58	1337.6	1597.44	1345.55	1445.68	1194.44	1428.98	1542.53	1461.08	1803.05	1612.28	1594.92	1506.11	1260.01	1399.77	1818.61	1598.97	1758.68	1555.66	1942.67	1986.97	2012.57	1978.76	1620.18	1735.15	1755.64	1683.54	1966.6	1807.49	2071.47	1887.44	2058.59	2060	2127.76	1738.69	2027.29	1735.38	1477.2	1644.1	1728.57	1443.52	1318.96	1349.85	1643.77
YCL001W-A	41.003	22.4688	46.7693	28.731	22.3514	9.14987	5.66086	7.10935	7.8301	23.1917	20.6771	33.4151	3.51305	16.3454	16.9889	24.3137	32.1879	20.6319	34.9407	7.07118	7.88099	10.9174	15.6013	14.9623	25.3153	26.5778	12.5942	14.1474	32.4166	12.7738	25.365	27.4204	32.8248	22.4523	23.5111	8.73715	11.6959	13.9388	6.59466	12.745	28.3372	20.9814	30.9822	24.2005	18.6369
YCL001W-B	22.0785	16.8516	37.4154	51.7158	4.47028	13.7248	28.3043	42.6561	15.6602	27.8301	33.0834	66.8303	21.0783	18.6804	19.8204	17.3669	59.0111	10.3159	40.7642	42.4271	27.5835	43.6696	89.7077	26.184	18.9865	18.9842	22.6696	28.2948	27.0138	0	25.365	50.2707	32.8248	44.9046	70.5334	39.3172	38.9863	55.7552	30.7751	55.2282	45.3395	29.3739	57.5384	37.6452	22.3643
YCR001W	37.8489	39.3205	28.0616	68.9544	8.94056	32.0245	56.6086	21.328	39.1505	46.3835	28.948	41.7689	45.6696	49.0361	39.6408	31.2604	42.9172	20.6319	58.2345	31.8203	23.643	40.0305	39.0034	37.4058	37.973	34.1715	27.7073	56.5897	16.2083	51.0951	54.9574	54.8408	42.2034	39.2915	41.1445	21.8429	74.074	27.8776	50.559	38.2349	22.6697	41.9628	35.4082	56.4678	63.3654
YCR002C	555.117	589.807	523.816	448.203	576.666	562.717	486.834	504.764	618.578	793.158	715.429	509.581	621.809	560.412	591.781	649.522	670.581	660.22	623.109	827.328	701.409	822.444	682.559	725.672	499.977	660.649	634.749	627.202	777.997	523.725	794.769	772.341	773.728	729.699	740.601	843.135	627.68	801.482	749.593	700.973	657.423	663.012	734.721	661.48	756.658
YCR003W	394.259	393.205	374.154	379.249	344.212	434.619	447.208	355.467	321.034	310.769	438.355	392.628	323.2	303.557	266.16	263.977	311.149	417.795	419.289	371.237	271.894	367.553	374.432	553.605	462.004	379.683	428.204	282.948	253.93	364.053	329.745	507.277	478.305	381.689	552.512	318.906	366.471	432.103	494.599	484.308	617.75	537.123	269.988	397.964	357.828
YCR004C	602.428	752.706	626.708	505.665	558.785	320.245	515.138	561.639	328.864	422.09	599.637	417.689	544.522	431.984	438.881	441.119	455.995	500.323	395.995	544.481	563.491	440.335	518.745	542.383	436.689	508.776	448.355	565.897	621.317	517.338	676.399	607.819	694.011	645.503	517.245	681.497	479.532	355.44	652.871	594.765	555.409	495.161	513.419	438.298	462.195
YCR005C	605.582	432.525	551.877	666.559	576.666	548.992	849.129	654.06	336.694	621.539	645.127	568.057	625.322	749.551	586.118	392.492	525.735	361.058	430.935	388.915	713.23	847.918	390.034	591.011	645.541	379.683	380.346	754.529	783.4	708.945	528.437	603.249	464.237	420.98	340.911	353.854	514.62	376.348	771.575	717.966	476.065	637.834	575.384	451.743	667.201
YCR007C	186.09	123.579	140.308	241.34	93.8759	105.224	118.878	113.75	117.452	129.874	173.688	108.599	207.27	140.103	175.552	79.8877	171.669	165.055	180.527	166.173	102.453	145.565	198.917	153.364	132.905	129.092	156.168	117.895	151.277	95.8034	156.417	123.392	192.26	174.005	94.0445	179.111	136.452	216.052	149.479	161.436	119.016	151.066	177.041	139.825	205.006
YCR008W	476.265	443.76	551.877	476.934	442.558	530.693	464.19	405.233	321.034	329.323	272.938	451.104	446.157	324.572	444.544	510.587	246.774	350.742	320.29	311.132	370.407	382.109	292.525	288.024	430.36	429.042	324.931	330.107	388.999	268.25	287.47	438.726	361.073	348.011	352.667	358.223	350.877	355.44	323.138	331.369	487.399	331.506	314.248	333.429	410.012
YCR009C	879.987	853.816	841.847	735.513	827.002	672.516	662.32	803.356	798.67	357.153	620.314	392.628	969.601	623.458	427.555	899.605	1174.86	386.847	856.047	505.589	918.136	607.735	846.373	523.681	727.815	364.496	380.346	999.751	750.984	938.873	536.892	1201.93	708.079	819.509	1093.27	991.666	717.348	543.614	1567.33	1062.08	612.083	549.712	1031.26	419.475	1010.12
YCR010C	34.6948	61.7893	46.7693	80.4468	31.292	13.7248	33.9651	42.6561	39.1505	23.1917	37.2188	50.1227	56.2087	37.3608	31.1464	34.7338	16.0939	25.7898	23.2938	21.2135	35.4645	18.1957	27.3023	7.48115	25.3153	30.3747	20.1508	51.8739	5.40276	12.7738	16.91	13.7102	9.37853	33.6784	52.9001	34.9486	23.3918	48.7858	35.1715	33.9866	34.0046	12.5888	30.9822	16.1337	29.819
YCR011C	879.987	724.62	617.354	884.914	719.715	709.115	849.129	725.154	790.84	584.432	748.512	643.241	818.54	770.567	600.275	694.676	788.603	665.378	762.872	576.301	827.504	676.879	756.665	572.308	708.829	653.055	659.938	933.73	750.984	830.296	672.172	868.313	783.107	594.986	599.534	821.292	592.592	613.308	721.016	781.691	759.436	650.423	880.78	736.771	894.571
YCR012W	775.902	775.175	748.308	775.737	1077.34	407.169	939.702	817.575	532.447	440.643	769.189	426.043	674.505	861.633	764.502	333.444	874.437	732.431	722.108	406.593	736.873	960.731	620.153	602.233	499.977	793.538	685.126	646.066	821.219	459.856	1052.65	1105.96	834.689	948.609	599.534	559.177	662.768	801.482	668.259	1066.33	697.095	998.714	778.981	500.144	611.29
YCR013C	20542.5	21227.4	20344.6	21439.1	22887.8	25189.6	26424.9	24619.7	25072	18966.2	23390	25612.7	26193.3	19838.6	18135.7	22747.2	29661.1	23401.7	28965.8	24936.5	26968.8	21034.2	27899.1	19533.3	33479.5	19762.5	20916.5	22984.8	25533.4	29826.8	19615.6	24523	26475.6	25657.4	22370.8	25123.7	27789.5	22817.8	19726.8	25260.5	23236.5	22483.7	28605.4	20263.9	31097.5
YCR014C	264.942	286.478	420.923	275.817	268.217	375.145	288.704	327.03	368.015	213.364	248.126	501.227	277.531	219.495	246.339	253.557	311.149	314.636	232.938	148.495	267.954	251.1	140.412	201.991	227.838	372.09	196.47	264.085	226.916	204.381	219.83	242.214	159.435	246.975	199.845	135.426	233.918	243.929	272.579	225.161	272.037	239.188	221.301	319.984	246.007
YCR015C	50.4652	56.1721	9.35385	103.432	62.584	45.7494	39.626	120.859	78.301	129.874	82.7085	116.953	73.774	77.0567	93.4391	65.9942	53.6465	67.0536	58.2345	102.532	59.1075	36.3913	93.608	74.8115	69.6171	60.7493	75.5654	61.3055	102.652	63.8689	80.3224	91.4013	93.7853	112.261	82.289	117.951	89.6686	167.266	120.902	93.463	181.358	88.1218	53.1124	69.9126	59.638
YCR016W	533.039	488.697	486.4	534.396	599.018	914.987	532.121	575.857	790.84	1090.01	624.45	835.379	635.861	798.587	891.919	937.813	627.664	1108.96	692.991	654.084	717.171	644.127	690.359	912.7	601.239	816.319	863.964	735.666	680.748	683.398	951.186	607.819	581.469	696.021	817.012	650.917	615.984	906.023	492.401	590.516	753.769	730.152	809.963	739.46	559.107
YCR017C	561.425	595.424	636.062	511.412	545.374	635.916	475.512	554.529	626.408	547.325	529.335	542.996	421.566	548.737	583.286	493.22	633.028	422.953	611.462	505.589	543.789	549.509	557.748	650.86	607.568	516.369	531.477	584.76	561.887	542.886	541.119	443.296	497.062	426.594	411.445	650.917	502.924	411.195	597.916	582.02	561.076	566.497	566.532	551.234	514.378
YCR018C	75.6978	39.3205	37.4154	68.9544	71.5245	50.3243	50.9477	71.0935	140.942	83.4903	66.1668	108.599	105.391	60.7113	65.1242	52.1007	53.6465	61.8956	87.3518	56.5694	102.453	94.6175	109.209	59.8492	63.2883	125.295	143.574	146.19	113.458	140.512	46.5024	50.2707	56.2712	39.2915	70.5334	126.689	89.6686	111.51	114.307	76.4698	45.3395	92.3181	115.077	115.625	93.1844
YCR018C-A	91.4681	78.6409	74.8308	68.9544	138.579	123.523	118.878	71.0935	227.073	166.981	132.334	100.245	108.904	130.763	130.248	125.042	85.8343	139.265	64.058	70.7118	141.858	83.7001	167.714	104.736	170.878	136.686	120.905	155.622	118.861	185.22	114.142	77.6911	117.232	56.1307	82.289	166.006	77.9727	62.7247	140.686	59.4765	96.3464	79.7293	128.355	134.447	104.367
YCR019W	129.317	117.961	102.892	57.462	98.3462	109.798	67.9303	92.4215	109.621	111.32	82.7085	66.8303	115.931	105.077	116.091	107.675	112.658	103.159	110.646	113.139	98.5124	101.896	128.711	59.8492	132.905	83.5303	120.905	113.179	113.458	127.738	122.597	77.6911	126.61	134.714	70.5334	135.426	93.5672	76.6635	98.9199	93.463	85.0115	130.085	115.077	134.447	85.7297
YCR020C	88.3141	123.579	187.077	137.909	169.871	155.548	141.521	170.624	109.621	125.235	115.792	116.953	154.574	133.098	113.26	173.669	123.387	159.897	69.8814	159.101	189.144	120.091	124.811	89.7738	151.892	151.873	178.838	122.611	108.055	108.577	164.872	137.102	150.056	145.94	176.334	218.429	167.641	167.266	171.461	123.201	130.351	163.655	181.467	174.781	160.277
YCR020C-A	107.239	140.43	112.246	137.909	93.8759	114.373	107.556	113.75	117.452	143.789	198.501	133.661	126.47	128.428	158.563	177.142	150.21	170.213	192.174	190.922	165.501	211.07	136.512	205.732	151.892	220.216	163.725	70.7371	162.083	178.833	202.92	118.822	215.706	213.297	182.211	113.583	218.323	278.776	164.866	178.429	255.035	172.047	128.355	182.848	178.914
YCR020W-B	22.0785	5.61721	56.1231	28.731	31.292	27.4496	56.6086	7.10935	7.8301	37.1068	16.5417	16.7076	35.1305	30.3557	16.9889	38.2072	59.0111	20.6319	29.1173	10.6068	31.524	32.7522	19.5017	37.4058	31.6441	30.3747	40.3015	51.8739	5.40276	25.5476	12.6825	13.7102	23.4463	33.6784	5.87778	21.8429	27.2904	6.96941	21.9822	29.7382	34.0046	75.533	39.8343	40.3342	52.1833
YCR021C	44.157	56.1721	102.892	114.924	67.0542	73.199	50.9477	71.0935	70.4709	51.0218	66.1668	50.1227	56.2087	98.0721	45.3038	38.2072	26.8232	36.1058	46.5876	38.8915	31.524	47.3087	58.505	41.1463	69.6171	79.7335	80.6031	61.3055	54.0276	31.9345	71.8674	41.1306	46.8926	39.2915	70.5334	74.2657	54.5809	62.7247	70.343	59.4765	51.0069	100.711	44.2603	59.1568	67.0928
YCR022C	25.2326	22.4688	46.7693	5.7462	8.94056	27.4496	28.3043	21.328	15.6602	46.3835	8.27085	25.0614	24.5913	11.6753	14.1574	17.3669	10.7293	20.6319	5.82345	17.6779	27.5835	21.8348	3.90034	26.184	69.6171	7.59366	20.1508	23.579	10.8055	19.1607	16.91	18.2803	14.0678	5.61307	23.5111	17.4743	31.1891	41.8164	15.3875	4.24832	39.6721	4.19628	17.7041	8.06683	18.6369
YCR023C	372.181	415.674	392.862	436.711	393.385	393.444	396.26	426.561	336.694	296.854	248.126	434.397	312.661	312.897	302.969	270.924	402.348	335.268	361.054	311.132	461.038	476.727	331.528	321.69	367.072	383.48	241.809	386.696	383.596	293.797	308.607	383.886	347.005	336.784	311.523	305.8	339.181	376.348	329.733	310.127	402.388	306.328	473.585	341.496	324.282
YCR024C	129.317	151.665	224.492	166.64	210.103	91.4987	130.2	149.296	70.4709	88.1286	165.417	183.783	147.548	154.113	93.4391	149.355	150.21	103.159	157.233	130.817	110.334	116.452	120.91	123.439	227.838	140.483	168.763	188.632	113.458	140.512	122.597	164.522	131.299	185.231	146.945	109.214	152.047	146.358	219.822	182.678	181.358	151.066	110.651	174.781	156.55
YCR024C-B	12818.2	9841.35	11346.2	9061.75	13093.5	14694.7	13014.3	12484	9372.63	6855.48	10330.3	11603.4	11550.9	11950.8	11071.1	11687.9	9119.9	12265.6	10831.6	7672.23	12081.6	14447.4	10281.3	12673.1	11967.8	10251.4	11249.2	12308.3	10692.1	8948.04	12995.3	14665.3	11357.4	13853.1	12308.1	8523.09	9730.99	13618.2	14881.9	13012.6	13267.5	13629.5	16248	14334.8	13563.9
YCR024C-A	8093.35	5437.46	6865.73	5458.89	6633.9	8459.06	5411.78	6945.83	5888.24	3223.65	6641.5	6524.31	6572.91	8508.92	6846.54	7207.26	4951.57	7448.1	6283.5	2853.22	8846.42	9177.9	5667.19	6931.29	6208.58	5998.99	6783.25	9389.17	5510.81	4375.02	9279.35	9094.43	7127.68	10760.3	8117.22	5028.23	4198.83	7993.91	9766.69	10858.7	8331.13	10452.9	9865.62	7322	7961.68
YCR025C	75.6978	73.0237	121.6	120.67	111.757	96.0736	79.252	120.859	70.4709	64.9369	86.844	66.8303	63.2348	77.0567	62.2927	79.8877	91.199	56.7376	122.292	67.1762	90.6314	54.587	97.5084	52.3681	63.2883	45.562	80.6031	103.748	113.458	70.2558	84.5499	45.7007	56.2712	44.9046	58.7778	39.3172	124.756	62.7247	41.7662	46.7315	45.3395	50.3553	97.3726	67.2236	74.5476
YCR026C	182.936	230.306	215.139	149.401	192.222	109.798	220.773	241.718	156.602	213.364	194.365	175.429	228.348	147.108	158.563	152.829	193.127	185.687	192.174	190.922	126.096	141.926	210.618	119.698	164.55	151.873	193.951	160.337	297.152	159.672	257.877	260.494	196.949	252.588	141.067	183.48	167.641	181.205	237.408	225.161	221.03	226.599	190.319	180.159	175.187
YCR027C	53.6193	67.4065	18.7077	28.731	31.292	32.0245	39.626	78.2028	46.9806	41.7451	33.0834	66.8303	42.1566	70.0515	45.3038	72.941	75.105	87.6854	58.2345	35.3559	55.167	58.2261	46.804	82.2927	69.6171	56.9525	62.9712	23.579	32.4166	70.2558	71.8674	59.4109	51.5819	84.1961	58.7778	56.7914	70.1754	104.541	74.7395	93.463	96.3464	62.9442	44.2603	53.7789	63.3654
YCR028C	173.474	264.009	308.677	132.163	210.103	283.646	192.469	191.952	125.282	204.087	206.771	250.614	193.218	254.52	246.339	211.876	187.763	185.687	128.116	148.495	260.073	196.513	226.219	280.543	227.838	334.121	209.064	292.38	205.305	140.512	177.555	178.233	225.085	157.166	305.645	196.586	187.134	264.837	164.866	212.416	226.697	201.421	185.893	228.56	126.731
YCR028C-A	1312.09	1320.04	1019.57	1494.01	1336.61	1537.18	1449.18	1336.56	1205.84	1280.18	1695.53	1361.67	1524.66	1193.21	1291.16	1538.71	1695.23	1557.71	1793.62	1562.73	1765.34	1739.51	1723.95	1406.46	1487.27	1366.86	1345.06	1419.46	1555.99	1494.53	1657.18	1562.96	1838.19	1964.58	1769.21	1695.01	1750.49	1735.38	1391.47	1631.35	1575.55	1544.23	1752.71	1341.78	1692.23
YCR030C	523.576	438.142	477.047	499.919	433.617	247.047	634.016	412.342	438.486	449.92	467.303	392.628	442.644	431.984	376.588	378.598	375.525	330.11	366.877	477.304	409.812	407.583	370.532	355.355	348.086	391.074	387.902	419.707	529.47	287.41	329.745	484.427	468.926	415.367	411.445	463.069	428.85	362.409	413.265	403.59	328.711	490.964	376.212	481.321	439.831
YCR031C	18596.4	17930.1	16247.6	16709.9	21488.6	22206.7	19779	20247.4	20248.6	21438.4	24452.8	21544.4	19848.7	21540.8	21258.8	22024.7	17408.3	24551.9	20865.4	25329	26168.8	25990.7	26892.8	29662.8	22802.8	22568.4	23243.9	19683.8	23442.6	25579.5	25737	22178.5	26142.6	21722.6	24063.6	20248.3	23017.5	20294.9	16376.7	18102.1	20391.4	21380	18275.1	19080.8	22811.6
YCR032W	473.111	511.166	832.493	448.203	429.147	388.87	503.816	526.092	493.296	445.281	330.834	526.288	411.026	441.324	359.599	333.444	445.266	443.585	355.231	403.057	338.883	440.335	319.827	340.392	379.73	455.62	347.601	320.675	340.374	332.118	312.835	425.016	422.034	291.88	376.178	436.857	436.647	355.44	404.472	446.074	549.741	486.768	327.526	373.763	421.194
YCR033W	1179.62	932.457	1328.25	1103.27	1005.81	1345.03	1211.42	1052.18	1205.84	1224.52	698.887	1161.18	797.461	924.68	1013.67	976.02	1024.65	959.382	902.635	940.466	866.909	866.114	803.469	598.492	1012.61	968.192	843.813	1127.08	1010.32	1009.13	807.452	827.182	698.7	785.83	811.134	712.077	951.266	1003.59	760.584	1023.85	963.464	780.507	1048.97	890.041	1043.67
YCR034W	2293.01	1763.8	1814.65	1539.98	1993.75	1939.77	1403.89	1784.45	1988.85	2161.47	2216.59	2263.88	1865.43	2075.86	2089.64	2184.76	2135.13	2723.41	2003.27	2527.95	2809.57	2263.54	2258.29	2693.21	2297.36	2171.79	2118.35	1933.48	2198.92	2235.41	2604.14	2540.96	2386.83	2520.27	2674.39	2088.18	1871.34	2299.9	1569.53	2175.14	1881.59	2387.68	2004.99	2191.49	2105.97
YCR035C	1072.39	724.62	888.616	999.838	755.478	1207.78	764.216	1087.73	963.103	1071.46	678.21	910.563	1060.94	1029.76	1067.47	1229.58	1276.79	1098.65	1170.51	940.466	1150.63	931.618	885.376	841.63	1189.82	820.116	821.144	971.456	961.691	996.355	892.002	818.042	759.661	1133.84	869.912	882.452	1021.44	1122.07	749.593	964.369	821.778	767.919	703.739	809.372	790.204
YCR036W	794.827	544.869	626.708	833.199	733.126	855.513	735.911	753.591	806.501	616.9	798.137	534.642	983.653	735.541	603.107	885.712	1056.84	686.01	960.87	714.189	835.385	727.827	748.864	669.563	563.266	736.585	642.306	754.529	772.595	708.945	824.362	1023.69	1116.04	1178.75	846.401	1013.51	721.247	766.635	1222.21	1011.1	986.134	839.255	814.389	814.75	987.755
YCR037C	558.271	443.76	364.8	534.396	621.369	567.292	605.712	618.513	626.408	839.541	736.106	526.288	481.287	572.087	631.422	472.38	761.78	644.746	623.109	795.507	736.873	724.188	741.064	665.822	575.923	691.023	743.06	773.392	669.942	523.725	655.262	680.94	698.7	662.343	576.023	637.812	690.058	669.063	560.546	505.55	617.75	629.442	575.384	763.66	652.291
YCR038C	205.015	219.071	140.308	195.371	125.168	137.248	175.487	177.734	172.262	157.704	223.313	183.783	193.218	158.783	181.215	142.409	160.939	139.265	98.9987	268.705	165.501	196.513	195.017	168.326	177.207	144.28	153.65	150.906	151.277	185.22	147.962	205.653	253.22	213.297	176.334	135.426	159.844	236.96	233.011	208.168	266.369	222.403	190.319	177.47	149.095
YCR039C	217.631	168.516	205.785	224.102	98.3462	100.649	226.434	142.187	203.583	102.044	153.011	192.137	158.087	112.082	161.395	159.775	187.763	232.108	238.762	141.424	181.263	134.648	140.412	172.066	196.194	205.029	136.018	89.6003	140.472	204.381	190.237	141.672	211.017	258.201	158.7	152.9	163.743	174.235	149.479	144.443	141.686	234.991	203.597	217.805	219.915
YCR041W	50.4652	44.9377	9.35385	34.4772	35.7623	27.4496	28.3043	49.7654	62.6408	60.2985	41.3543	58.4765	17.5652	37.3608	33.9779	45.1539	26.8232	30.9478	46.5876	14.1424	55.167	32.7522	35.103	52.3681	37.973	37.9683	30.2262	14.1474	21.611	38.3214	25.365	41.1306	65.6497	78.583	88.1668	48.0543	58.4795	48.7858	57.1537	63.7248	45.3395	50.3553	44.2603	18.8226	37.2738
YCR042C	589.812	449.377	785.724	792.975	625.84	750.289	696.285	497.654	461.976	584.432	397.001	668.303	488.313	532.391	591.781	527.954	434.536	603.482	442.582	350.023	409.812	516.757	319.827	415.204	487.32	425.245	513.845	551.75	410.61	542.886	494.617	457.007	454.858	538.855	517.245	445.594	471.735	473.92	679.25	565.027	629.085	587.479	606.366	543.167	685.837
YCR043C	788.519	685.3	963.447	729.767	844.883	1152.88	798.181	988.199	869.141	709.667	607.908	793.61	762.331	656.149	764.502	899.605	713.498	943.908	931.752	685.904	819.623	658.683	709.861	796.743	778.446	899.849	738.022	796.972	1107.57	894.165	1010.37	882.023	942.542	780.217	1022.73	585.389	1087.72	947.839	808.945	904.892	895.455	717.563	721.443	618.457	831.205
YCR044C	249.172	292.095	252.554	183.878	344.212	256.196	192.469	234.609	321.034	250.471	190.23	342.505	193.218	256.856	263.328	257.03	262.868	345.584	285.349	275.776	315.24	298.409	253.522	276.803	189.865	345.512	254.403	240.506	243.124	274.636	317.062	283.344	248.531	308.719	305.645	266.483	331.384	278.776	265.985	318.624	255.035	260.169	371.786	301.162	275.826
YCR045C	69.3896	50.5549	130.954	68.9544	53.6434	41.1744	67.9303	28.4374	93.9612	111.32	57.896	66.8303	63.2348	53.7062	45.3038	55.5741	118.022	72.2115	58.2345	60.105	63.048	87.3392	70.206	67.3304	56.9595	64.5461	60.4523	70.7371	64.8331	114.964	46.5024	54.8408	79.7175	39.2915	35.2667	39.3172	93.5672	83.6329	41.7662	63.7248	68.0092	58.7479	75.2425	83.3573	59.638
YCR046C	460.495	342.65	589.293	339.026	549.845	361.42	384.938	483.436	360.185	426.728	392.866	451.104	347.792	357.263	393.577	288.291	418.442	520.955	460.053	431.342	319.18	360.274	366.632	441.388	430.36	429.042	471.024	339.538	394.401	491.791	397.385	571.258	609.604	420.98	558.389	441.226	393.762	334.531	582.528	429.08	379.718	419.628	345.23	443.676	410.012
YCR047C	59.9274	39.3205	84.1847	97.6853	160.93	91.4987	84.9129	78.2028	93.9612	143.789	148.875	91.8916	140.522	121.423	147.237	118.095	75.105	87.6854	133.939	201.529	137.917	87.3392	148.213	145.882	101.261	144.28	136.018	212.211	140.472	95.8034	156.417	54.8408	98.4745	140.327	152.822	69.8972	124.756	132.419	54.9555	93.463	96.3464	109.103	97.3726	145.203	141.64
YCR051W	328.024	325.798	402.216	264.325	621.369	448.344	362.295	362.577	469.806	644.73	587.231	442.751	414.539	434.319	713.535	451.539	380.89	557.06	465.876	551.552	464.979	447.613	546.047	579.789	386.059	550.541	602.004	485.728	518.665	562.047	579.167	397.596	431.412	449.046	552.512	454.332	385.965	432.103	279.174	395.094	328.711	386.057	584.236	613.079	458.467
YCR052W	236.556	353.884	336.739	206.863	482.79	343.12	350.973	227.499	516.787	329.323	190.23	417.689	252.939	240.51	319.958	305.657	203.857	242.424	238.762	406.593	291.597	258.378	269.123	302.987	227.838	242.997	284.63	410.275	210.708	312.958	287.47	274.204	337.627	213.297	246.867	231.534	159.844	174.235	204.434	259.148	249.367	197.225	274.414	295.784	279.553
YCR053W	2627.34	2325.52	2263.63	2120.35	2248.55	2337.79	2145.46	2090.15	3272.98	2982.46	2667.35	2522.84	2515.34	2440.13	2503.04	2448.73	2285.34	2857.51	2311.91	2743.62	2872.62	2842.16	2862.85	2854.06	3177.07	2441.36	2914.31	3074.71	3230.85	3500.02	2883.15	2540.96	2888.59	2424.85	2862.48	2887.63	2908.38	2104.76	2046.54	2043.44	1694.56	2106.53	2097.94	2178.05	2415.34
YCR054C	189.244	185.368	308.677	339.026	277.157	269.921	147.182	220.39	281.884	269.024	235.719	309.09	217.809	268.531	260.497	291.764	262.868	268.214	291.173	328.81	287.656	232.905	280.824	332.911	215.18	201.232	282.111	325.391	264.735	351.279	317.062	210.223	243.842	235.749	217.478	262.114	210.526	278.776	259.39	237.906	283.372	276.954	292.118	260.828	253.462
YCR057C	864.216	865.05	954.093	804.468	1135.45	1390.78	781.198	1016.64	1636.49	1873.89	967.69	1328.25	1071.48	1160.52	1342.13	1316.41	804.697	1459.7	914.282	1424.84	1052.11	1131.77	1252.01	1413.94	993.626	1161.83	1345.06	1084.64	1156.19	1328.47	1521.9	886.593	994.124	926.157	1263.72	825.66	1009.75	1219.65	679.25	785.939	804.776	1116.21	933.892	1212.71	801.386
YCR059C	394.259	308.947	392.862	275.817	388.915	526.118	458.529	447.889	477.636	514.857	459.032	384.274	442.644	448.33	588.949	461.96	482.818	386.847	477.523	473.769	524.086	436.696	624.054	456.35	512.635	550.541	617.117	518.739	524.068	395.987	494.617	365.605	407.966	381.689	440.834	401.909	452.241	341.501	463.824	416.335	402.388	398.646	473.585	602.324	402.557
YCR060W	50.4652	61.7893	102.892	86.193	160.93	114.373	67.9303	99.5309	125.282	143.789	82.7085	75.1841	94.8522	91.067	130.248	135.462	80.4697	113.475	87.3518	102.532	165.501	178.318	148.213	164.585	177.207	125.295	178.838	146.19	113.458	89.4165	190.237	68.551	121.921	106.648	105.8	117.951	128.655	118.48	109.911	110.456	136.018	113.299	79.6685	161.337	96.9118
YCR061W	157.704	168.516	271.262	166.64	80.4651	164.698	96.2346	71.0935	46.9806	97.4053	62.0314	217.198	87.8262	93.402	113.26	118.095	80.4697	144.423	98.9987	56.5694	98.5124	116.452	54.6047	127.18	145.563	129.092	83.1219	99.032	64.8331	38.3214	67.6399	54.8408	75.0282	67.3569	29.3889	74.2657	81.8713	125.449	79.1359	84.9664	56.6744	79.7293	66.3904	88.7352	82.0023
YCR064C	25.2326	16.8516	74.8308	45.9696	22.3514	13.7248	50.9477	35.5467	15.6602	9.2767	28.948	8.35379	21.0783	21.0155	19.8204	31.2604	16.0939	5.15797	17.4704	10.6068	23.643	10.9174	23.402	22.4435	18.9865	26.5778	35.2638	28.2948	16.2083	6.38689	12.6825	13.7102	14.0678	16.8392	0	4.36857	23.3918	20.9082	13.1893	8.49664	22.6697	20.9814	13.2781	24.2005	26.0916
YCR065W	66.2356	89.8754	130.954	91.9391	62.584	91.4987	45.2869	85.3122	93.9612	60.2985	57.896	66.8303	63.2348	51.3711	50.9668	55.5741	75.105	67.0536	23.2938	53.0338	63.048	72.7827	31.2027	37.4058	44.3018	60.7493	57.9335	42.4423	59.4304	95.8034	84.5499	114.252	51.5819	50.5177	41.1445	61.16	46.7836	76.6635	74.7395	72.2214	73.6767	67.1404	39.8343	37.6452	41.0012
YCR066W	116.701	185.368	205.785	212.609	156.46	169.273	164.165	149.296	156.602	176.257	144.74	233.906	119.444	130.763	138.743	118.095	123.387	190.845	157.233	130.817	208.846	138.287	148.213	138.401	151.892	140.483	128.461	188.632	135.069	127.738	105.687	118.822	93.7853	112.261	164.578	100.477	171.54	132.419	138.488	123.201	113.349	163.655	159.337	96.802	137.913
YCR067C	980.917	1151.53	1028.92	1218.19	987.932	947.012	1058.58	966.871	876.971	1094.65	1286.12	1085.99	1103.1	1078.79	1041.99	934.339	1051.47	954.224	1013.28	1318.77	941.779	1302.81	1076.49	1006.21	1075.9	1108.68	1236.75	1145.94	977.9	945.26	1010.37	859.173	1083.22	830.735	1022.73	1127.09	955.165	926.931	991.397	994.107	952.129	973.536	863.076	1083.64	1043.67
YCR069W	712.821	634.745	579.939	609.097	670.542	576.442	747.233	597.185	649.898	482.388	806.408	551.35	618.296	555.742	614.433	461.96	992.459	588.008	640.58	654.084	736.873	695.075	744.964	632.157	537.95	672.039	670.013	655.497	610.512	836.683	612.987	607.819	642.429	538.855	452.589	773.237	631.579	634.216	729.809	654.241	697.095	549.712	703.739	639.969	734.293
YCR071C	807.443	747.089	785.724	821.706	920.878	1065.96	917.059	796.247	798.67	793.158	1058.67	952.332	741.253	772.902	739.018	673.836	949.542	902.644	1071.52	1085.43	839.326	705.992	717.662	826.667	848.063	892.256	841.295	646.066	967.094	798.362	913.139	996.275	1022.26	987.901	852.279	895.557	791.422	801.482	901.27	972.865	1054.14	935.77	747.999	793.239	976.573
YCR072C	406.876	337.033	430.277	701.036	603.488	942.437	435.886	447.889	743.86	1034.35	558.283	701.718	727.201	621.123	886.256	854.451	541.829	990.33	494.993	802.578	634.42	556.787	819.07	972.55	487.32	630.274	813.587	613.055	637.526	696.171	794.769	351.895	520.508	724.086	846.401	502.386	518.518	989.656	349.517	522.543	612.083	553.909	548.828	968.02	547.925
YCR073C	302.791	292.095	299.323	344.772	362.093	242.472	271.721	277.265	305.374	357.153	227.448	300.736	309.148	277.871	288.812	326.498	316.514	221.793	314.466	258.098	236.43	236.544	288.625	239.397	329.099	322.731	335.007	311.243	280.944	268.25	202.92	255.924	211.017	196.458	311.523	244.64	272.904	355.44	285.768	301.631	277.704	268.562	256.71	306.54	238.552
YCR073W-A	264.942	303.329	289.969	316.041	268.217	283.646	237.756	213.28	336.694	259.748	235.719	250.614	312.661	259.191	155.732	246.61	482.818	201.161	296.996	304.061	271.894	232.905	230.12	205.732	177.207	182.248	216.621	259.369	280.944	332.118	215.602	169.092	229.774	196.458	252.745	157.269	148.148	153.327	290.165	208.168	187.025	201.421	318.674	190.915	257.189
YCR075C	110.393	140.43	149.662	74.7006	102.816	96.0736	90.5737	113.75	133.112	83.4903	119.927	41.7689	94.8522	72.3866	76.4502	65.9942	144.845	103.159	128.116	102.532	208.846	101.896	167.714	123.439	113.919	121.499	105.792	136.758	108.055	159.672	88.7774	169.092	65.6497	67.3569	123.433	91.74	105.263	76.6635	112.109	148.691	147.353	117.496	181.467	86.0462	182.642
YCR075W-A	283.867	247.157	224.492	298.802	250.336	279.071	317.008	319.921	281.884	92.767	173.688	150.368	214.296	147.108	116.091	246.61	273.597	108.317	244.585	120.21	307.359	160.122	312.027	97.255	246.824	102.514	105.792	245.222	291.749	338.505	122.597	310.765	182.881	190.844	205.722	332.012	241.715	153.327	314.345	429.08	277.704	180.44	354.082	112.936	305.645
YCR076C	287.021	241.54	252.554	321.787	201.163	224.172	152.843	284.374	281.884	194.811	268.803	225.552	288.07	179.799	178.384	243.137	332.608	196.003	296.996	215.671	244.311	276.574	265.223	194.51	303.784	205.029	201.508	278.233	324.166	332.118	253.65	265.064	243.842	314.332	235.111	345.117	292.397	229.99	340.724	318.624	272.037	260.169	327.526	217.805	219.915
YCR077C	501.498	499.932	430.277	436.711	505.142	576.442	503.816	561.639	493.296	477.75	516.928	459.458	425.079	389.953	402.071	385.545	450.63	407.479	413.465	509.125	472.86	447.613	514.844	452.61	360.743	311.34	415.61	372.549	372.79	453.469	460.797	297.054	365.762	269.428	246.867	401.909	288.499	313.623	211.029	373.852	402.388	394.45	455.881	567.367	540.47
YCR079W	91.4681	101.11	93.5385	68.9544	67.0542	54.8992	96.2346	142.187	109.621	83.4903	103.386	91.8916	105.391	56.0412	59.4612	52.1007	107.293	72.2115	58.2345	70.7118	63.048	65.5044	62.4054	89.7738	94.9324	98.7176	80.6031	56.5897	91.8469	70.2558	71.8674	105.112	107.853	101.035	94.0445	122.32	85.7699	62.7247	114.307	114.705	56.6744	109.103	88.5206	53.7789	85.7297
YCR081W	66.2356	67.4065	187.077	109.178	84.9354	86.9238	215.113	85.3122	86.1311	32.4684	57.896	116.953	59.7218	63.0464	31.1464	111.148	150.21	72.2115	46.5876	31.8203	35.4645	58.2261	58.505	33.6652	75.9459	60.7493	73.0465	103.748	37.8193	38.3214	54.9574	36.5605	28.1356	33.6784	35.2667	74.2657	66.2768	104.541	65.9466	59.4765	130.351	134.281	79.6685	29.5784	33.5464
YCR082W	652.893	572.955	505.108	586.112	697.364	649.641	611.373	810.466	634.238	876.648	748.512	751.841	590.192	679.5	634.253	632.155	708.133	758.221	687.167	848.541	669.885	713.27	647.456	740.634	734.144	903.646	851.37	584.76	718.567	689.785	866.637	786.051	830	707.247	499.612	624.706	962.962	627.247	710.025	565.027	770.771	767.919	655.052	793.239	600.108
YCR083W	91.4681	84.2581	74.8308	45.9696	107.287	96.0736	79.252	92.4215	70.4709	74.2136	99.2503	16.7076	66.7479	74.7216	82.1131	72.941	123.387	98.0014	87.3518	77.7829	70.929	65.5044	89.7077	123.439	88.6036	121.499	85.6408	99.032	43.2221	70.2558	109.915	95.9714	89.096	89.8092	99.9223	109.214	101.364	62.7247	134.091	101.96	147.353	109.103	88.5206	102.18	67.0928
YCR084C	353.256	415.674	523.816	281.564	473.85	329.395	537.781	341.249	250.563	255.109	169.553	384.274	393.461	296.551	305.801	270.924	209.221	170.213	151.41	286.383	173.382	225.626	245.721	314.208	341.757	315.137	246.847	330.107	394.401	217.154	198.692	155.382	89.096	174.005	217.478	100.477	198.83	69.6941	151.677	144.443	164.356	163.655	154.911	244.694	257.189
YCR085W	25.2326	39.3205	46.7693	63.2082	31.292	36.5995	5.66086	28.4374	7.8301	37.1068	28.948	41.7689	49.1826	37.3608	50.9668	45.1539	32.1879	46.4217	52.4111	49.4982	47.286	47.3087	89.7077	56.1086	31.6441	64.5461	52.8958	42.4423	86.4442	70.2558	59.1849	59.4109	28.1356	61.7438	76.4112	26.2114	89.6686	62.7247	39.5679	76.4698	62.3418	54.5516	61.9644	29.5784	55.9107
YCR086W	293.329	252.774	289.969	281.564	263.747	274.496	356.634	334.139	281.884	408.175	252.261	334.151	256.452	424.979	339.779	274.397	230.68	376.532	285.349	279.311	256.132	320.244	319.827	336.652	272.14	345.512	370.27	292.38	448.429	332.118	384.702	393.026	347.005	319.945	276.256	292.694	335.282	348.47	356.112	322.872	272.037	415.431	318.674	330.74	223.643
YCR088W	700.204	713.386	570.585	718.275	590.077	709.115	854.789	582.967	626.408	1006.52	669.939	601.473	565.6	541.732	614.433	587.001	654.487	557.06	628.933	657.619	488.622	564.066	588.951	538.643	506.306	508.776	594.448	613.055	615.915	779.201	443.887	557.548	604.915	589.373	546.634	650.917	405.458	578.461	648.475	458.819	487.399	511.946	690.461	599.635	600.108
YCR089W	410.03	432.525	355.446	488.427	420.207	452.919	288.704	497.654	516.787	394.26	322.563	409.335	245.913	408.634	348.273	427.226	493.547	376.532	407.642	339.416	512.265	382.109	444.638	441.388	468.333	341.715	327.45	471.581	372.79	536.499	410.067	379.316	478.305	409.754	487.856	515.492	545.809	404.226	1017.78	373.852	402.388	407.039	526.697	317.296	454.74
YCR090C	454.187	393.205	327.385	275.817	295.039	398.019	294.365	319.921	383.675	282.939	339.105	384.274	491.826	322.237	331.284	455.013	380.89	350.742	337.76	296.989	421.633	356.635	448.539	355.355	518.964	315.137	277.073	462.149	394.401	364.053	388.93	351.895	365.762	409.754	411.445	401.909	452.241	229.99	430.851	382.349	402.388	302.132	362.934	325.362	443.558
YCR091W	91.4681	123.579	65.477	103.432	53.6434	91.4987	96.2346	42.6561	46.9806	55.6602	90.9794	91.8916	49.1826	67.7165	56.6298	62.5208	42.9172	51.5797	64.058	42.4271	59.1075	43.6696	101.409	52.3681	75.9459	53.1557	62.9712	66.0213	59.4304	38.3214	33.82	54.8408	32.8248	22.4523	29.3889	39.3172	46.7836	27.8776	105.515	55.2282	102.014	46.159	75.2425	45.7121	100.639
YCR092C	413.184	365.119	308.677	379.249	375.504	265.346	305.686	334.139	227.073	269.024	322.563	342.505	305.635	270.866	283.149	187.563	268.232	226.951	192.174	265.169	267.954	243.822	265.223	254.359	329.099	288.559	297.224	301.812	297.152	261.863	283.242	356.465	342.316	314.332	252.745	419.383	276.803	209.082	424.256	327.121	345.714	276.954	274.414	282.339	328.009
YCR093W	2334.01	3235.51	2806.16	2085.87	2802.87	2809.01	3102.15	3149.44	2897.14	3288.59	2224.86	2497.78	1988.38	2629.27	2517.19	1833.94	2231.69	2419.09	2078.97	2927.47	2096.34	2492.81	2000.87	2046.09	2177.12	2194.57	2387.87	2565.4	2593.32	2593.08	2570.32	2408.43	2236.78	1958.96	2010.2	2031.39	2116.96	2313.84	2374.08	2141.15	2210.3	2286.97	2168.75	2489.96	2001.6
YCR094W	182.936	179.751	495.754	298.802	227.984	343.12	226.434	142.187	180.092	250.471	190.23	325.798	221.322	198.479	195.373	277.87	101.928	242.424	215.468	194.457	260.073	218.348	195.017	288.024	322.77	273.372	224.177	259.369	178.291	178.833	169.1	132.532	150.056	145.94	146.945	227.166	202.729	188.174	233.011	174.181	181.358	176.244	269.988	231.249	227.37
YCR095C	684.434	550.487	570.585	488.427	639.25	690.815	498.155	597.185	822.161	695.752	740.241	601.473	618.296	700.515	673.894	618.262	697.404	541.586	675.52	728.331	662.004	724.188	783.967	763.077	601.239	577.118	851.37	702.655	583.498	696.171	689.082	584.969	604.915	606.212	670.067	707.709	584.795	599.369	767.178	811.429	566.744	600.068	752.425	755.594	715.656
YCR095W-A	6.30815	28.086	18.7077	11.4924	8.94056	9.14987	5.66086	0	7.8301	0	16.5417	25.0614	14.0522	4.6701	22.6519	17.3669	32.1879	15.4739	5.82345	21.2135	15.762	18.1957	19.5017	14.9623	18.9865	22.781	27.7073	9.43162	21.611	0	21.1375	0	32.8248	11.2261	17.6334	30.58	15.5945	6.96941	17.5858	8.49664	34.0046	12.5888	13.2781	16.1337	3.72738
YCR096C	157.704	151.665	252.554	172.386	143.049	150.973	243.417	177.734	148.772	102.044	140.605	217.198	154.574	128.428	167.058	194.509	300.42	242.424	308.643	109.603	169.441	185.596	152.113	160.845	221.509	235.404	143.574	150.906	102.652	178.833	160.645	169.092	187.571	213.297	176.334	152.9	257.31	216.052	153.875	186.926	221.03	218.206	243.432	150.581	260.916
YCR097W	305.945	275.243	355.446	287.31	259.276	311.096	339.651	270.155	321.034	292.216	372.188	300.736	418.052	340.917	271.823	382.072	391.619	319.794	401.818	335.881	334.942	305.687	308.126	366.576	373.401	375.886	292.186	438.57	302.555	402.374	321.29	406.736	534.576	336.784	258.622	345.117	417.154	376.348	549.555	322.872	374.051	365.076	416.047	287.717	465.922
YCR097W-A	25.2326	39.3205	65.477	80.4468	35.7623	45.7494	39.626	28.4374	31.3204	55.6602	16.5417	41.7689	28.1044	18.6804	25.4834	27.787	21.4586	25.7898	52.4111	17.6779	23.643	14.5565	23.402	7.48115	12.6577	18.9842	7.55654	9.43162	16.2083	51.0951	16.91	13.7102	28.1356	0	29.3889	17.4743	15.5945	13.9388	6.59466	12.745	11.3349	12.5888	39.8343	21.5116	29.819
YCR098C	59.9274	78.6409	74.8308	132.163	67.0542	137.248	33.9651	56.8748	23.4903	23.1917	41.3543	66.8303	214.296	196.144	235.013	309.131	118.022	41.2637	34.9407	21.2135	63.048	21.8348	58.505	56.1086	18.9865	56.9525	37.7827	56.5897	75.6386	31.9345	46.5024	45.7007	243.842	864.413	146.945	30.58	54.5809	132.419	35.1715	263.396	294.707	218.206	17.7041	18.8226	63.3654
YCR099C	6.30815	5.61721	18.7077	22.9848	4.47028	27.4496	5.66086	21.328	39.1505	4.63835	8.27085	33.4151	10.5391	9.3402	14.1574	27.787	16.0939	15.4739	0	7.07118	7.88099	3.63913	11.701	11.2217	50.6306	34.1715	15.1131	23.579	27.0138	0	33.82	22.8503	14.0678	5.61307	11.7556	21.8429	11.6959	41.8164	35.1715	16.9933	17.0023	20.9814	8.85206	13.4447	7.45476
YCR102C	56.7733	44.9377	18.7077	17.2386	44.7028	59.4742	39.626	35.5467	23.4903	69.5752	74.4377	66.8303	63.2348	81.7268	65.1242	38.2072	42.9172	77.3695	23.2938	56.5694	43.3455	61.8653	15.6013	67.3304	56.9595	75.9366	83.1219	33.0107	27.0138	76.6427	80.3224	31.9905	23.4463	39.2915	29.3889	65.5286	50.6822	62.7247	30.7751	46.7315	22.6697	67.1404	44.2603	61.8457	41.0012
YCR105W	37.8489	16.8516	46.7693	22.9848	44.7028	22.8747	33.9651	21.328	31.3204	41.7451	45.4897	75.1841	21.0783	46.701	45.3038	24.3137	59.0111	56.7376	11.6469	42.4271	39.405	50.9479	19.5017	29.9246	63.2883	56.9525	52.8958	37.7265	86.4442	44.7083	59.1849	54.8408	70.3389	67.3569	70.5334	34.9486	50.6822	55.7552	43.9644	38.2349	34.0046	50.3553	44.2603	61.8457	55.9107
YCR106W	129.317	157.282	196.431	143.655	138.579	141.823	147.182	206.171	187.922	231.917	115.792	242.26	122.957	168.124	198.204	152.829	150.21	144.423	168.88	197.993	137.917	145.565	128.711	153.364	120.248	129.092	151.131	169.769	145.875	95.8034	194.465	118.822	112.542	101.035	88.1668	117.951	155.945	188.174	118.704	123.201	107.681	138.477	132.781	153.27	119.276
YCR107W	37.8489	28.086	65.477	63.2082	40.2325	86.9238	50.9477	63.9841	62.6408	102.044	53.7606	50.1227	45.6696	67.7165	99.1021	107.675	53.6465	77.3695	98.9987	53.0338	59.1075	76.4218	78.0067	67.3304	82.2748	75.9366	78.0842	89.6003	81.0414	31.9345	80.3224	109.682	60.9604	61.7438	70.5334	43.6857	81.8713	111.51	57.1537	67.9731	39.6721	54.5516	70.8165	104.869	55.9107
YDL248W	85.16	112.344	140.308	155.147	89.4056	146.398	124.539	163.515	54.8107	60.2985	153.011	142.014	182.678	123.758	147.237	131.988	101.928	98.0014	58.2345	98.9965	220.668	218.348	237.92	172.066	151.892	186.045	128.461	179.201	183.694	166.059	173.327	205.653	140.678	112.261	176.334	200.954	214.425	181.205	175.858	186.926	238.032	121.692	203.597	215.116	205.006
YDL247W	75.6978	106.727	177.723	287.31	71.5245	77.7739	90.5737	127.968	70.4709	60.2985	74.4377	100.245	66.7479	77.0567	73.6187	83.3611	101.928	123.791	151.41	70.7118	114.274	94.6175	101.409	100.996	63.2883	94.9208	60.4523	117.895	43.2221	51.0951	25.365	68.551	42.2034	67.3569	52.9001	56.7914	54.5809	48.7858	50.559	50.9798	119.016	50.3553	57.5384	53.7789	74.5476
YDL246C	66.2356	67.4065	28.0616	97.6853	53.6434	27.4496	73.5911	63.9841	93.9612	64.9369	132.334	33.4151	133.496	165.789	144.406	131.988	214.586	82.5275	174.704	166.173	157.62	218.348	214.518	250.619	107.59	125.295	138.537	122.611	81.0414	63.8689	131.052	132.532	187.571	168.392	105.8	113.583	163.743	167.266	87.9288	131.698	96.3464	134.281	101.799	112.936	123.003
YDL245C	22.0785	22.4688	46.7693	149.401	31.292	13.7248	39.626	42.6561	15.6602	13.915	20.6771	33.4151	24.5913	35.0258	22.6519	59.0475	53.6465	15.4739	29.1173	42.4271	63.048	40.0305	62.4054	37.4058	56.9595	30.3747	27.7073	51.8739	32.4166	12.7738	38.0475	27.4204	23.4463	39.2915	47.0223	8.73715	38.9863	55.7552	32.9733	55.2282	85.0115	62.9442	26.5562	26.8894	18.6369
YDL243C	63.0815	39.3205	74.8308	143.655	98.3462	45.7494	50.9477	113.75	39.1505	46.3835	66.1668	75.1841	77.287	91.067	101.934	41.6806	80.4697	72.2115	64.058	91.9253	106.393	61.8653	46.804	78.5521	56.9595	75.9366	75.5654	89.6003	75.6386	63.8689	76.0949	86.8313	79.7175	106.648	52.9001	43.6857	81.8713	69.6941	83.5323	101.96	68.0092	58.7479	75.2425	137.136	55.9107
YDL241W	25.2326	22.4688	56.1231	51.7158	26.8217	27.4496	39.626	42.6561	23.4903	27.8301	33.0834	91.8916	56.2087	79.3917	104.765	69.4676	0	41.2637	34.9407	38.8915	106.393	94.6175	97.5084	93.5144	132.905	79.7335	100.754	89.6003	48.6248	51.0951	54.9574	31.9905	56.2712	44.9046	29.3889	109.214	105.263	20.9082	52.7573	46.7315	22.6697	54.5516	88.5206	83.3573	33.5464
YDL240C-A	25.2326	33.7033	28.0616	17.2386	31.292	36.5995	16.9826	28.4374	23.4903	32.4684	16.5417	8.35379	21.0783	14.0103	16.9889	6.94676	26.8232	25.7898	34.9407	21.2135	23.643	21.8348	27.3023	7.48115	12.6577	15.1873	12.5942	33.0107	16.2083	6.38689	12.6825	4.57007	9.37853	28.0654	23.5111	21.8429	31.1891	34.847	10.9911	12.745	62.3418	12.5888	4.42603	8.06683	11.1821
YDL240W	302.791	320.181	420.923	247.086	241.395	260.771	254.739	334.139	250.563	278.301	235.719	275.675	179.165	224.165	226.519	229.243	391.619	263.056	238.762	243.956	224.608	171.039	226.219	220.694	151.892	224.013	236.772	259.369	280.944	261.863	283.242	214.793	253.22	218.91	158.7	218.429	249.513	313.623	279.174	259.148	215.363	201.421	269.988	258.139	257.189
YDL239C	208.169	157.282	346.093	413.726	129.638	196.722	260.399	270.155	125.282	139.15	173.688	300.736	122.957	210.155	164.226	128.515	182.398	252.74	174.704	123.746	122.155	116.452	93.608	104.736	202.523	182.248	93.1973	160.337	151.277	197.994	143.735	150.812	117.232	134.714	117.556	161.637	175.438	174.235	153.875	165.684	175.691	159.459	221.301	107.558	238.552
YDL238C	31.5407	61.7893	46.7693	63.2082	44.7028	9.14987	11.3217	21.328	23.4903	60.2985	57.896	50.1227	35.1305	25.6856	14.1574	27.787	42.9172	30.9478	58.2345	60.105	47.286	36.3913	50.7044	33.6652	31.6441	26.5778	32.745	18.8632	27.0138	31.9345	50.7299	45.7007	37.5141	44.9046	58.7778	26.2114	35.0877	41.8164	43.9644	67.9731	34.0046	29.3739	48.6863	34.9563	55.9107
YDL237W	466.803	511.166	374.154	321.787	442.558	375.145	458.529	476.326	501.127	524.133	508.658	576.411	470.748	495.031	407.734	392.492	504.277	412.637	512.464	431.342	571.372	673.24	507.044	576.049	449.347	432.839	498.732	381.98	588.901	562.047	617.214	621.529	656.497	623.051	611.289	589.757	456.14	501.797	538.564	433.329	566.744	713.367	451.455	438.298	451.013
YDL236W	230.247	162.899	224.492	201.117	111.757	146.398	232.095	199.062	250.563	273.663	277.074	125.307	165.113	123.758	189.71	173.669	354.067	268.214	279.526	208.6	197.025	345.718	230.12	239.397	221.509	235.404	214.102	216.927	226.916	197.994	186.01	265.064	243.842	348.011	252.745	222.797	214.425	264.837	186.849	216.664	221.03	222.403	278.84	311.918	305.645
YDL235C	309.099	544.869	458.339	373.503	397.855	393.444	373.617	575.857	328.864	412.813	413.543	375.92	256.452	198.479	218.025	399.439	622.299	428.111	599.816	350.023	504.384	418.5	358.831	456.35	594.91	550.541	511.326	551.75	443.026	370.44	414.295	511.847	450.169	623.051	446.712	423.752	448.343	480.889	455.031	429.08	294.707	398.646	367.36	376.452	391.375
YDL234C	104.084	129.196	149.662	160.894	134.108	54.8992	113.217	127.968	101.791	125.235	95.1148	142.014	137.009	142.438	155.732	135.462	316.514	56.7376	186.35	134.352	98.5124	101.896	120.91	164.585	177.207	174.654	105.792	165.053	151.277	108.577	118.37	100.541	135.989	162.779	105.8	266.483	175.438	125.449	263.786	110.456	198.36	159.459	75.2425	139.825	197.551
YDL233W	126.163	61.7893	46.7693	120.67	49.1731	68.624	130.2	42.6561	172.262	55.6602	107.521	75.1841	126.47	177.464	167.058	142.409	118.022	92.8434	98.9987	42.4271	106.393	105.535	62.4054	97.255	158.221	94.9208	75.5654	103.748	43.2221	76.6427	93.0049	114.252	89.096	61.7438	76.4112	100.477	50.6822	97.5717	184.65	106.208	73.6767	79.7293	79.6685	102.18	93.1844
YDL232W	208.169	129.196	112.246	183.878	192.222	219.597	175.487	220.39	211.413	218.002	248.126	309.09	252.939	193.809	212.362	218.823	316.514	247.582	267.879	328.81	264.013	192.874	245.721	280.543	310.113	258.185	236.772	259.369	313.36	293.797	359.337	237.643	295.424	348.011	264.5	253.377	296.296	139.388	219.822	186.926	221.03	218.206	216.875	239.316	205.006
YDL231C	883.141	954.926	972.801	1269.91	983.462	832.638	911.398	924.215	892.632	1154.95	1463.94	1094.35	1060.94	1260.93	1254.35	830.138	1003.19	1160.54	1106.46	1223.31	981.184	1128.13	947.781	1335.39	949.324	1241.56	1382.85	900.719	1064.34	1079.39	1238.66	804.332	1120.73	1285.39	981.59	834.397	1087.72	1129.04	1013.38	951.624	1241.17	1120.41	1004.71	1409.01	954.209
YDL230W	182.936	224.688	177.723	166.64	254.806	265.346	226.434	263.046	180.092	185.534	310.157	267.321	252.939	219.495	175.552	191.036	252.138	206.319	197.997	173.244	204.906	211.07	167.714	138.401	253.153	155.67	171.282	221.643	167.486	287.41	152.19	260.494	276.667	207.684	182.211	218.429	261.208	174.235	338.526	178.429	232.365	226.599	243.432	161.337	212.461
YDL229W	769.594	634.745	673.477	206.863	742.067	718.265	843.468	462.108	250.563	556.602	157.146	910.563	326.713	417.974	413.397	389.019	278.962	912.96	174.704	692.975	512.265	625.931	444.638	456.35	594.91	1514.94	261.96	1504.34	734.775	498.178	519.982	904.873	407.966	886.866	969.834	275.22	970.76	362.409	806.746	395.094	340.046	772.115	199.171	217.805	238.552
YDL228C	523.576	679.682	458.339	695.29	733.126	590.167	951.024	753.591	720.369	533.41	839.492	651.595	836.105	908.334	857.941	455.013	793.968	851.064	943.399	982.893	1091.52	1088.1	1197.4	905.219	639.212	782.147	969.756	910.151	1004.91	1213.51	925.821	658.09	1045.71	797.056	916.934	747.026	822.612	815.421	589.123	467.315	657.423	646.227	832.094	849.707	943.027
YDL227C	2204.7	1994.11	1683.69	1568.71	1488.6	1509.73	1568.06	1428.98	2028	2402.66	2129.74	1812.77	1085.53	1531.79	1424.24	1114.95	1212.41	2470.67	1502.45	2789.58	1359.47	1306.45	1396.32	1593.49	873.378	774.554	496.213	726.234	1610.02	1705.3	1716.36	1494.41	1894.46	1105.78	987.468	1297.47	748.538	1366	1631.08	1809.78	1615.22	2521.96	1380.92	1454.72	1796.6
YDL226C	466.803	432.525	402.216	339.026	397.855	425.469	520.799	426.561	579.428	519.495	508.658	417.689	337.252	333.912	356.767	354.285	482.818	350.742	483.346	431.342	378.288	316.605	429.037	385.279	316.441	273.372	405.534	381.98	410.61	306.571	329.745	301.624	384.52	291.88	329.156	262.114	331.384	397.256	301.156	373.852	334.379	318.917	389.491	440.987	413.739
YDL225W	586.658	516.783	729.601	672.305	455.969	626.766	605.712	526.092	602.918	746.774	463.168	760.194	639.374	649.144	710.703	673.836	552.558	536.428	588.169	622.263	606.837	687.796	553.848	534.902	531.622	622.68	544.071	561.181	534.873	593.981	587.622	530.128	581.469	583.76	464.345	589.757	522.417	613.308	624.294	599.013	674.425	545.516	557.68	637.28	607.563
YDL224C	113.547	129.196	149.662	74.7006	120.698	68.624	96.2346	127.968	78.301	92.767	95.1148	116.953	73.774	56.0412	96.2706	173.669	80.4697	77.3695	128.116	67.1762	78.8099	72.7827	66.3057	71.0709	101.261	75.9366	95.7162	99.032	70.2359	95.8034	76.0949	50.2707	65.6497	67.3569	58.7778	78.6343	77.9727	48.7858	35.1715	55.2282	96.3464	62.9442	97.3726	64.5347	48.4559
YDL223C	94.6222	112.344	149.662	160.894	102.816	77.7739	90.5737	56.8748	101.791	97.4053	103.386	91.8916	52.6957	72.3866	101.934	76.4144	59.0111	98.0014	52.4111	45.9626	78.8099	87.3392	124.811	115.958	151.892	178.451	73.0465	165.053	70.2359	51.0951	50.7299	82.2612	37.5141	67.3569	170.456	43.6857	89.6686	132.419	118.704	127.45	73.6767	83.9255	75.2425	43.0231	89.4571
YDL222C	25.2326	50.5549	37.4154	74.7006	49.1731	18.2997	28.3043	21.328	15.6602	9.2767	33.0834	25.0614	14.0522	44.366	16.9889	17.3669	21.4586	25.7898	34.9407	38.8915	7.88099	10.9174	15.6013	7.48115	18.9865	22.781	12.5942	23.579	21.611	12.7738	4.2275	18.2803	4.68926	16.8392	11.7556	8.73715	23.3918	20.9082	32.9733	46.7315	28.3372	50.3553	13.2781	40.3342	11.1821
YDL221W	18.9244	44.9377	37.4154	34.4772	17.8811	22.8747	28.3043	21.328	15.6602	18.5534	16.5417	8.35379	14.0522	21.0155	22.6519	6.94676	32.1879	20.6319	11.6469	17.6779	7.88099	3.63913	3.90034	3.74058	12.6577	11.3905	20.1508	28.2948	10.8055	25.5476	8.45499	18.2803	0	0	5.87778	17.4743	11.6959	20.9082	8.79288	4.24832	5.66744	16.7851	8.85206	18.8226	22.3643
YDL220C	22.0785	16.8516	46.7693	45.9696	31.292	36.5995	45.2869	21.328	23.4903	13.915	20.6771	25.0614	21.0783	21.0155	25.4834	48.6273	16.0939	5.15797	34.9407	35.3559	31.524	32.7522	15.6013	18.7029	18.9865	37.9683	12.5942	9.43162	54.0276	25.5476	16.91	18.2803	9.37853	28.0654	17.6334	30.58	7.79727	48.7858	21.9822	46.7315	62.3418	41.9628	35.4082	21.5116	26.0916
YDL219W	687.588	612.276	645.416	781.483	652.661	864.663	696.285	639.841	916.122	793.158	822.95	768.548	804.488	791.582	792.817	757.197	810.061	830.433	861.871	710.653	941.779	822.444	959.482	860.332	829.077	641.665	717.871	688.508	869.844	964.421	811.679	813.472	834.689	937.383	781.745	707.709	853.801	703.91	745.196	943.127	850.115	784.704	840.946	801.306	1010.12
YDL218W	37.8489	33.7033	18.7077	28.731	26.8217	9.14987	11.3217	14.2187	78.301	9.2767	24.8126	58.4765	14.0522	25.6856	33.9779	24.3137	53.6465	20.6319	52.4111	38.8915	47.286	10.9174	39.0034	22.4435	56.9595	60.7493	52.8958	33.0107	21.611	6.38689	33.82	27.4204	23.4463	33.6784	41.1445	21.8429	50.6822	48.7858	28.5768	21.2416	28.3372	37.7665	13.2781	16.1337	52.1833
YDL217C	123.009	101.11	84.1847	109.178	174.341	164.698	84.9129	127.968	125.282	102.044	136.469	158.722	140.522	105.077	124.585	125.042	166.304	144.423	157.233	169.708	63.048	112.813	117.01	145.882	120.248	129.092	125.942	80.1687	108.055	89.4165	131.052	146.242	168.813	145.94	176.334	113.583	128.655	111.51	129.695	127.45	136.018	142.673	110.651	142.514	186.369
YDL216C	72.5437	33.7033	102.892	80.4468	49.1731	59.4742	84.9129	28.4374	31.3204	74.2136	90.9794	91.8916	63.2348	72.3866	59.4612	55.5741	48.2818	72.2115	52.4111	70.7118	35.4645	54.587	62.4054	56.1086	69.6171	79.7335	68.0088	42.4423	86.4442	38.3214	76.0949	63.9809	79.7175	95.4222	52.9001	52.4229	74.074	76.6635	96.7216	127.45	136.018	92.3181	70.8165	34.9563	89.4571
YDL215C	261.788	353.884	458.339	425.219	384.444	251.621	243.417	341.249	227.073	371.068	268.803	426.043	375.896	467.01	450.207	378.598	316.514	386.847	267.879	187.386	220.668	243.822	237.92	261.84	354.414	250.591	312.337	344.254	351.179	210.767	181.782	237.643	262.599	303.106	376.178	362.592	362.573	327.562	534.167	420.584	300.374	444.805	247.858	258.139	234.825
YDL214C	82.0059	95.4926	74.8308	103.432	49.1731	36.5995	56.6086	71.0935	46.9806	51.0218	66.1668	116.953	144.035	140.103	96.2706	111.148	155.575	77.3695	145.586	49.4982	86.6909	25.4739	50.7044	41.1463	145.563	79.7335	47.8581	75.4529	54.0276	76.6427	42.275	41.1306	42.2034	44.9046	41.1445	83.0029	120.858	257.868	87.9288	89.2147	141.686	75.533	75.2425	64.5347	82.0023
YDL213C	1144.93	1027.95	1356.31	1063.05	1381.32	1839.12	1324.64	1428.98	2020.17	2119.73	1699.66	1587.22	1630.05	1816.67	2344.47	2184.76	1292.88	2068.34	1345.22	1636.98	1509.21	2001.52	1669.34	2083.5	1759.41	1974.35	2110.79	1471.33	1653.24	1641.43	2481.54	1403.01	1575.59	1683.92	1634.02	1773.64	1707.6	1979.31	1349.71	1406.19	1603.88	1598.78	1473.87	1874.19	1274.76
YDL212W	1012.46	881.902	1010.22	1310.13	1122.04	1381.63	1234.07	1258.35	1049.23	1205.97	1112.43	1002.45	1208.49	1081.13	1002.35	1326.83	1223.14	1160.54	1461.69	1315.24	1308.25	1350.12	1259.81	1286.76	1234.12	1184.61	1370.25	1254.4	1269.65	1277.38	1242.88	1078.54	1139.49	1285.39	1163.8	1258.15	1247.56	1352.06	1222.21	1083.32	1388.52	1212.72	1407.48	1193.89	1170.4
YDL211C	151.396	185.368	140.308	137.909	107.287	173.848	158.504	163.515	156.602	139.15	107.521	258.967	122.957	147.108	65.1242	229.243	155.575	170.213	209.644	123.746	153.679	163.761	124.811	134.661	132.905	102.514	118.386	165.053	145.875	108.577	202.92	178.233	173.503	140.327	176.334	83.0029	113.06	181.205	142.884	203.919	198.36	155.262	212.449	134.447	223.643
YDL210W	56.7733	56.1721	65.477	74.7006	75.9948	73.199	73.5911	71.0935	101.791	106.682	82.7085	100.245	91.3392	46.701	73.6187	107.675	48.2818	98.0014	64.058	49.4982	70.929	76.4218	50.7044	112.217	82.2748	75.9366	83.1219	113.179	91.8469	95.8034	88.7774	91.4013	70.3389	134.714	58.7778	69.8972	81.8713	90.6023	50.559	93.463	147.353	58.7479	61.9644	56.4678	108.094
YDL209C	223.939	202.22	355.446	218.355	281.628	269.921	215.113	206.171	281.884	194.811	144.74	292.382	137.009	179.799	235.013	243.137	171.669	278.53	180.527	194.457	165.501	149.204	156.013	201.991	177.207	227.81	156.168	132.043	216.11	287.41	211.375	169.092	173.503	151.553	176.334	192.217	226.121	250.899	250.597	212.416	255.035	197.225	150.485	193.604	178.914
YDL208W	3144.61	3493.9	2693.91	3114.44	4394.29	4895.18	3951.28	4201.63	5011.27	5371.21	4189.19	5521.85	4257.81	4198.42	4688.94	5283.01	3562.12	4977.44	3569.78	4666.98	4153.28	4694.48	5589.18	6463.71	3854.26	7392.43	4843.74	3513.28	4262.78	4541.08	5453.47	3665.19	4361.01	5124.74	5395.81	4005.98	4385.96	4620.72	2903.85	3543.1	4443.27	4305.38	4682.74	5031.02	4718.86
YDL207W	977.763	865.05	897.97	1040.06	889.586	869.238	866.111	902.887	1205.84	1261.63	868.44	1052.58	952.035	978.386	1005.18	864.872	1019.28	851.064	931.752	968.751	807.802	866.114	924.379	778.04	955.653	1040.33	1138.52	938.446	1129.18	970.808	963.869	987.134	923.785	1027.19	864.034	926.137	1001.95	1031.47	822.134	870.906	867.118	843.452	1088.8	1040.62	950.481
YDL206W	280.713	398.822	280.616	247.086	219.044	237.897	226.434	227.499	180.092	204.087	277.074	275.675	274.018	287.211	271.823	246.61	327.243	211.477	232.938	381.843	323.121	265.657	195.017	261.84	329.099	261.981	168.763	339.538	216.11	223.541	236.74	246.784	248.531	258.201	335.034	205.323	280.702	292.715	285.768	390.845	289.039	285.347	318.674	244.694	283.281
YDL205C	274.404	252.774	140.308	149.401	160.93	155.548	169.826	191.952	109.621	148.427	62.0314	58.4765	105.391	184.469	107.597	163.249	85.8343	242.424	116.469	109.603	86.6909	94.6175	222.319	71.0709	94.9324	220.216	93.1973	75.4529	37.8193	102.19	71.8674	59.4109	65.6497	112.261	58.7778	78.6343	113.06	153.327	151.677	161.436	181.358	155.262	123.929	45.7121	171.459
YDL204W	214.477	247.157	205.785	178.132	299.509	86.9238	107.556	149.296	86.1311	27.8301	194.365	75.1841	158.087	161.118	104.765	48.6273	85.8343	77.3695	81.5283	77.7829	94.5719	69.1435	105.309	52.3681	303.784	117.702	62.9712	141.474	102.652	95.8034	118.37	626.099	154.746	101.035	99.9223	144.163	81.8713	48.7858	899.072	182.678	249.367	159.459	75.2425	61.8457	182.642
YDL203C	271.25	286.478	318.031	247.086	187.752	205.872	198.13	206.171	289.714	236.556	243.99	300.736	295.096	249.85	172.721	250.083	316.514	216.635	262.055	194.457	193.084	251.1	214.518	235.656	189.865	201.232	198.989	216.927	194.499	197.994	186.01	164.522	206.328	269.428	188.089	192.217	218.323	229.99	213.227	212.416	221.03	214.01	172.615	177.47	287.008
YDL202W	271.25	438.142	439.631	247.086	460.439	274.496	401.921	476.326	289.714	329.323	190.23	300.736	200.244	261.526	232.182	274.397	273.597	278.53	157.233	304.061	177.322	243.822	237.92	209.472	227.838	212.623	236.772	235.79	226.916	204.381	245.195	484.427	239.152	269.428	352.667	205.323	315.789	257.868	323.138	390.845	402.388	268.562	203.597	182.848	283.281
YDL201W	848.446	758.323	757.662	752.752	1198.04	1317.58	849.129	924.215	1104.04	593.709	525.199	810.317	983.653	635.134	639.916	1365.04	1003.19	727.273	1030.75	703.582	969.362	742.383	1236.41	665.822	1113.87	641.665	521.401	1145.94	1010.32	1270.99	820.134	1028.27	811.242	881.252	1463.57	1162.04	1111.11	780.573	861.702	1023.85	804.776	709.171	1057.82	513.588	1177.85
YDL200C	369.027	370.736	355.446	430.965	415.736	484.943	305.686	376.795	289.714	241.194	401.136	534.642	379.409	399.294	370.925	434.172	472.089	366.216	314.466	328.81	382.228	269.296	300.326	411.463	411.374	387.277	357.676	334.822	340.374	338.505	372.02	406.736	407.966	364.85	352.667	380.066	417.154	355.44	505.59	526.792	504.402	541.32	385.065	443.676	477.104
YDL199C	148.241	151.665	261.908	149.401	147.519	96.0736	130.2	142.187	93.9612	83.4903	173.688	150.368	133.496	95.7371	107.597	128.515	80.4697	128.949	93.1752	88.3897	90.6314	83.7001	81.907	82.2927	120.248	94.9208	85.6408	84.8845	81.0414	83.0296	59.1849	127.962	121.921	72.9699	94.0445	87.3715	105.263	181.205	145.082	144.443	153.021	130.085	119.503	102.18	126.731
YDL198C	848.446	685.3	795.078	591.858	768.889	745.715	656.659	803.356	767.35	667.922	942.877	768.548	702.609	474.015	475.69	583.528	579.382	701.483	704.638	731.867	969.362	713.27	955.582	748.115	1056.91	607.493	619.636	914.867	805.011	728.106	634.124	973.424	1144.18	909.318	1228.46	1542.11	896.686	578.461	538.564	739.208	657.423	734.348	818.815	475.943	1013.85
YDL197C	167.166	224.688	346.093	160.894	183.282	187.572	152.843	199.062	187.922	148.427	107.521	142.014	161.6	109.747	164.226	125.042	123.387	206.319	168.88	180.315	122.155	127.37	175.515	123.439	202.523	121.499	171.282	146.19	162.083	166.059	135.28	137.102	131.299	84.1961	123.433	205.323	175.438	118.48	127.497	118.953	164.356	130.085	150.485	99.491	156.55
YDL196W	41.003	44.9377	37.4154	68.9544	26.8217	13.7248	22.6434	35.5467	54.8107	9.2767	24.8126	50.1227	28.1044	14.0103	11.326	34.7338	53.6465	15.4739	46.5876	21.2135	23.643	7.27827	11.701	11.2217	25.3153	18.9842	10.0754	14.1474	0	19.1607	29.5925	4.57007	9.37853	11.2261	0	26.2114	11.6959	13.9388	0	8.49664	28.3372	0	30.9822	8.06683	44.7285
YDL195W	1397.25	1258.25	1122.46	1189.46	1135.45	1226.08	1596.36	1329.45	1158.86	1085.37	1087.62	1169.53	1050.4	1144.17	1081.63	1045.49	1190.95	1098.65	1141.4	1209.17	1024.53	989.844	932.18	845.37	936.667	899.849	926.935	1084.64	918.469	1053.84	904.684	722.071	919.096	920.544	693.578	864.977	791.422	1017.53	760.584	764.698	736.767	839.255	1261.42	1344.47	1099.58
YDL194W	189.244	117.961	261.908	195.371	107.287	100.649	164.165	113.75	117.452	134.512	103.386	208.845	137.009	109.747	130.248	135.462	166.304	67.0536	163.057	116.674	90.6314	69.1435	113.11	100.996	94.9324	212.623	123.423	75.4529	102.652	89.4165	118.37	150.812	98.4745	134.714	105.8	218.429	81.8713	118.48	191.245	220.913	141.686	172.047	172.615	112.936	160.277
YDL193W	214.477	207.837	289.969	241.34	160.93	182.997	232.095	156.406	140.942	134.512	181.959	217.198	179.165	226.5	184.047	246.61	504.277	190.845	314.466	180.315	244.311	149.204	159.914	138.401	189.865	167.061	161.206	179.201	194.499	274.636	147.962	187.373	253.22	297.493	252.745	218.429	175.438	313.623	175.858	276.141	255.035	172.047	212.449	145.203	249.734
YDL192W	7494.08	7201.26	6772.19	7280.43	6888.7	8230.31	7421.38	8133.1	7603.03	8033.62	8907.71	7468.28	8863.42	8609.33	9230.65	9777.56	10090.9	9330.76	9620.34	9698.12	7947.98	7860.53	8463.73	8255.45	8632.52	8235.33	8211.44	7054.85	10070.7	10021	10175.6	8376.93	10564.9	11024.1	9745.37	9291.95	10171.5	10489	6781.51	8815.26	9062.23	8824.77	8590.92	7754.92	9269.99
YDL191W	3715.5	3920.81	3610.59	3281.08	4143.95	5165.1	4189.03	4308.27	4102.97	4202.34	4594.46	5338.07	4521.29	4072.33	4459.59	5220.49	3642.59	4590.59	4652.94	5013.46	5209.34	4898.27	5179.65	5764.23	4968.13	4408.12	4604.45	4248.94	4835.47	5895.1	5660.62	3953.11	5059.71	4383.81	5666.18	4565.16	4822.61	4014.38	3739.17	3572.84	4341.26	4678.85	3430.17	3993.08	4744.95
YDL190C	517.268	617.893	682.831	407.98	424.677	480.368	447.208	533.201	422.826	449.92	376.324	409.335	428.592	476.35	498.342	399.439	423.807	474.533	372.701	516.196	480.741	403.944	292.525	377.798	373.401	463.214	377.827	514.023	361.985	383.214	410.067	388.456	389.209	499.563	323.278	380.066	573.099	466.95	408.869	395.094	362.716	398.646	504.567	438.298	406.284
YDL189W	479.419	381.97	383.508	407.98	384.444	420.894	390.599	319.921	446.316	403.536	463.168	409.335	404	329.242	475.69	347.338	396.984	345.584	413.465	424.271	370.407	378.47	468.04	415.204	253.153	364.496	390.421	452.718	329.568	389.601	350.882	182.803	286.045	280.654	323.278	362.592	253.411	243.929	208.831	263.396	328.711	386.057	358.508	457.121	361.556
YDL188C	551.963	567.338	280.616	499.919	433.617	407.169	481.173	518.982	485.466	333.961	425.949	384.274	467.235	371.273	362.43	357.758	536.465	324.952	454.229	399.521	358.585	567.705	347.13	299.246	588.581	349.309	395.459	306.528	432.221	364.053	388.93	479.857	361.073	319.945	323.278	384.434	311.891	446.042	435.247	480.06	362.716	411.235	376.212	325.362	290.735
YDL186W	15.7704	11.2344	18.7077	11.4924	13.4108	0	5.66086	7.10935	39.1505	23.1917	20.6771	0	14.0522	11.6753	14.1574	3.47338	37.5525	10.3159	23.2938	24.7491	15.762	25.4739	23.402	18.7029	12.6577	15.1873	15.1131	70.7371	21.611	25.5476	12.6825	31.9905	23.4463	33.6784	17.6334	26.2114	19.4932	6.96941	17.5858	12.745	11.3349	25.1777	8.85206	10.7558	14.9095
YDL185C-A	34.6948	22.4688	56.1231	40.2234	17.8811	0	11.3217	63.9841	23.4903	46.3835	0	16.7076	14.0522	9.3402	5.66298	20.8403	32.1879	10.3159	11.6469	17.6779	0	3.63913	15.6013	22.4435	12.6577	15.1873	7.55654	37.7265	10.8055	6.38689	12.6825	27.4204	14.0678	11.2261	5.87778	21.8429	11.6959	13.9388	15.3875	25.4899	28.3372	20.9814	0	2.68894	18.6369
YDL185W	7781.1	6999.04	6828.31	7297.67	5842.66	6423.21	6192.98	5687.48	7305.49	5756.19	6418.18	7226.02	7567.1	5917.02	5821.54	6974.55	6737.99	5642.81	6894.97	6890.86	6253.57	6113.74	6845.09	4974.97	5993.4	4647.32	4848.78	6969.96	7023.59	8226.32	5685.98	5474.94	6203.89	5820.76	5413.44	7496.47	5497.07	5645.22	5429.6	5947.65	5639.1	5413.2	7586.21	6157.68	8267.32
YDL184C	3040.53	2847.93	3414.16	3890.18	3299.07	4039.67	3690.88	3440.92	2904.97	2565.01	3337.29	3859.45	3787.06	3142.98	3145.78	3775.56	3374.36	3507.42	3453.31	3178.49	4618.26	4039.44	4801.31	4181.96	3980.83	3990.47	3413.04	3442.54	3257.86	2976.29	3694.83	2965.97	3554.46	3743.92	3567.81	3149.74	3929.82	4035.29	2352.09	3368.92	3423.13	3008.73	4297.67	3982.33	4525.04
YDL183C	113.547	106.727	84.1847	97.6853	84.9354	77.7739	56.6086	106.64	46.9806	78.8519	119.927	116.953	70.2609	91.067	87.7761	59.0475	37.5525	87.6854	69.8814	77.7829	78.8099	76.4218	101.409	108.477	75.9459	163.264	62.9712	75.4529	113.458	76.6427	109.915	77.6911	79.7175	95.4222	76.4112	100.477	81.8713	76.6635	200.038	118.953	102.014	130.085	53.1124	83.3573	78.2749
YDL182W	602.428	848.199	729.601	505.665	317.39	420.894	384.938	383.905	673.389	584.432	822.95	910.563	937.983	903.664	891.919	847.505	600.84	851.064	570.698	1184.42	1087.58	909.783	1400.22	778.04	873.378	580.915	657.419	1023.33	1010.32	1034.68	870.864	694.65	553.333	432.207	581.901	1074.67	994.151	543.614	742.998	662.738	578.078	872.826	588.662	435.609	346.646
YDL181W	640.277	836.964	720.247	724.021	764.418	718.265	798.181	881.559	391.505	199.449	318.428	785.256	386.435	305.892	285.98	534.901	595.476	350.742	518.287	346.488	476.8	389.387	440.738	332.911	310.113	322.731	226.696	301.812	264.735	274.636	245.195	1348.17	665.875	656.73	746.479	454.332	284.6	466.95	1162.86	717.966	493.067	478.376	495.715	344.185	831.205
YDL180W	296.483	426.908	458.339	333.279	402.325	279.071	317.008	376.795	211.413	412.813	297.751	367.567	316.174	333.912	260.497	281.344	311.149	247.582	262.055	346.488	496.503	363.913	312.027	306.727	398.716	334.121	385.383	325.391	302.555	287.41	312.835	406.736	393.898	331.171	299.767	393.172	370.37	376.348	378.094	356.859	340.046	352.487	243.432	319.984	357.828
YDL179W	280.713	297.712	346.093	264.325	245.866	283.646	175.487	284.374	219.243	361.791	306.022	242.26	309.148	312.897	368.093	263.977	359.431	294.004	285.349	258.098	342.823	258.378	269.123	273.062	240.495	318.934	277.073	297.096	367.388	389.601	418.522	374.745	454.858	454.659	352.667	231.534	354.776	369.379	338.526	229.409	436.393	335.702	292.118	293.095	287.008
YDL178W	596.12	454.994	514.462	557.381	397.855	571.867	441.547	526.092	610.748	524.133	682.345	609.826	611.27	530.056	532.32	649.522	692.039	639.588	669.697	579.836	567.432	698.714	487.542	643.379	563.266	630.274	690.164	438.57	464.637	568.434	579.167	415.876	581.469	651.116	570.145	576.652	553.606	662.094	679.25	628.751	583.746	549.712	495.715	508.211	551.652
YDL177C	123.009	179.751	130.954	235.594	138.579	182.997	135.861	135.078	156.602	129.874	157.146	192.137	168.626	114.417	135.911	152.829	198.492	128.949	168.88	134.352	110.334	156.483	128.711	190.769	139.234	163.264	141.055	150.906	151.277	146.899	164.872	214.793	117.232	162.779	111.678	104.846	152.047	188.174	160.47	186.926	147.353	193.029	150.485	164.026	141.64
YDL176W	176.628	185.368	280.616	143.655	151.99	137.248	198.13	63.9841	172.262	106.682	107.521	217.198	119.444	154.113	169.889	114.622	139.481	134.107	197.997	120.21	161.56	203.791	120.91	115.958	164.55	170.857	120.905	56.5897	140.472	121.351	143.735	237.643	168.813	117.875	129.311	139.794	140.351	209.082	120.902	161.436	130.351	184.636	221.301	129.069	167.732
YDL175C	164.012	117.961	140.308	114.924	169.871	114.373	164.165	106.64	148.772	74.2136	157.146	183.783	122.957	121.423	116.091	138.935	128.751	216.635	128.116	144.959	169.441	134.648	93.608	123.439	113.919	220.216	181.357	165.053	102.652	127.738	97.2324	146.242	126.61	174.005	158.7	183.48	128.655	90.6023	131.893	144.443	170.023	167.851	101.799	110.247	126.731
YDL174C	2759.81	3308.54	2310.4	2499.6	3178.37	3170.43	3583.32	3533.35	2756.2	2973.18	3105.71	2422.6	2771.79	2654.95	2412.43	2327.16	3352.9	2279.82	3004.9	2782.51	2990.84	2558.31	2757.54	2382.75	3316.31	2069.27	2241.77	2381.48	2766.21	2803.85	2096.84	2390.14	2621.3	2104.9	2080.74	1756.17	2226.12	2181.42	2552.13	2434.29	2125.29	2106.53	3447.88	2960.53	3272.64
YDL172C	22.0785	28.086	18.7077	0	44.7028	32.0245	22.6434	14.2187	23.4903	9.2767	8.27085	16.7076	14.0522	21.0155	19.8204	20.8403	53.6465	20.6319	17.4704	17.6779	23.643	21.8348	3.90034	14.9623	0	11.3905	7.55654	18.8632	21.611	12.7738	12.6825	13.7102	9.37853	5.61307	29.3889	26.2114	11.6959	6.96941	17.5858	16.9933	17.0023	37.7665	13.2781	16.1337	37.2738
YDL171C	3835.35	4005.07	3554.46	2838.62	2708.99	3220.75	4330.56	3085.46	4032.5	2416.58	1927.11	3049.13	3425.22	2615.26	2449.24	2955.85	2333.62	2248.87	2515.73	2361.77	3038.12	3035.04	3389.39	1986.25	3588.45	2429.97	2632.19	3069.99	2820.24	2682.5	1784	2906.56	1899.15	1897.22	1663.41	2612.41	3181.28	1909.62	3066.52	2774.15	2221.63	2404.47	2341.37	1288	2769.44
YDL170W	126.163	157.282	187.077	155.147	219.044	215.022	130.2	142.187	140.942	115.959	140.605	125.307	122.957	161.118	161.395	152.829	203.857	139.265	157.233	102.532	122.155	94.6175	136.512	104.736	189.865	132.889	138.537	198.064	135.069	166.059	156.417	191.943	103.164	157.166	211.6	148.531	253.411	243.929	76.9377	174.181	136.018	117.496	208.023	193.604	223.643
YDL169C	145.087	95.4926	130.954	132.163	134.108	105.224	203.791	135.078	117.452	55.6602	136.469	125.307	161.6	67.7165	33.9779	62.5208	134.116	77.3695	128.116	77.7829	74.8695	69.1435	93.608	41.1463	82.2748	75.9366	73.0465	122.611	124.263	223.541	135.28	196.513	145.367	67.3569	141.067	113.583	136.452	62.7247	200.038	169.933	136.018	113.299	115.077	64.5347	130.458
YDL168W	583.504	595.424	523.816	666.559	643.721	768.589	656.659	675.388	696.879	593.709	851.898	860.44	987.166	922.345	1166.57	847.505	638.393	763.379	658.05	703.582	744.754	775.135	760.565	879.035	715.158	698.617	760.692	726.234	632.123	823.909	828.589	712.93	689.322	937.383	699.456	720.815	686.159	926.931	903.468	811.429	753.769	688.189	778.981	903.485	741.748
YDL167C	299.637	230.306	420.923	298.802	388.915	365.995	288.704	319.921	485.466	496.303	355.647	501.227	330.226	361.933	467.195	479.326	396.984	453.901	273.702	346.488	362.526	352.996	444.638	564.827	373.401	485.995	423.166	485.728	334.971	383.214	410.067	488.997	445.48	381.689	493.734	371.329	401.559	376.348	287.967	331.369	340.046	331.506	380.639	424.853	331.737
YDL166C	719.129	578.573	458.339	597.604	710.775	645.066	537.781	561.639	673.389	788.519	781.596	559.704	660.453	691.175	787.154	830.138	643.757	949.066	687.167	866.219	807.802	789.692	854.173	1062.32	588.581	710.008	760.692	697.94	680.748	760.04	908.911	690.08	792.485	701.634	958.079	611.6	693.957	829.359	547.357	700.973	561.076	788.9	805.537	881.974	503.196
YDL165W	447.879	460.611	355.446	476.934	415.736	462.069	424.564	433.67	595.088	575.155	566.554	409.335	435.618	546.402	498.342	527.954	445.266	402.321	460.053	555.087	567.432	571.344	577.25	564.827	537.95	467.01	471.024	481.012	502.457	574.82	570.712	429.586	473.616	420.98	517.245	432.489	456.14	418.164	558.348	505.55	555.409	482.572	478.011	457.121	477.104
YDL164C	558.271	707.768	654.77	482.681	585.607	649.641	594.39	646.951	540.277	640.092	475.574	801.963	411.026	495.031	552.14	458.486	595.476	562.218	640.58	777.829	571.372	513.118	569.449	422.685	531.622	539.15	566.74	561.181	605.109	568.434	473.479	434.156	567.401	544.468	346.789	493.649	600.389	487.858	450.635	628.751	493.067	616.853	663.904	532.411	380.193
YDL161W	719.129	735.854	804.431	706.782	862.764	1088.83	1001.97	796.247	931.782	1196.69	707.158	609.826	656.94	936.355	781.491	642.575	665.216	660.22	762.872	774.294	626.539	855.196	725.462	583.53	670.856	599.899	745.578	853.561	767.192	689.785	773.632	808.902	679.943	667.956	464.345	812.555	732.943	780.573	736.403	590.516	651.755	784.704	947.17	852.396	667.201
YDL160C-A	154.55	117.961	102.892	201.117	80.4651	160.123	96.2346	120.859	164.432	180.896	190.23	183.783	154.574	137.768	164.226	204.929	214.586	180.529	151.41	141.424	228.549	181.957	167.714	164.585	170.878	174.654	146.093	99.032	210.708	185.22	186.01	182.803	154.746	162.779	111.678	144.163	148.148	195.143	136.29	186.926	141.686	146.87	172.615	161.337	167.732
YDL160C	186.09	258.392	318.031	195.371	268.217	265.346	192.469	227.499	140.942	208.726	119.927	300.736	98.3653	142.438	121.754	184.089	177.033	154.739	145.586	152.03	291.597	141.926	132.611	82.2927	202.523	151.873	153.65	150.906	113.458	159.672	169.1	182.803	140.678	140.327	82.289	113.583	163.743	167.266	147.281	174.181	249.367	159.459	106.225	102.18	134.186
YDL159W	91.4681	101.11	56.1231	103.432	49.1731	45.7494	107.556	78.2028	101.791	88.1286	41.3543	58.4765	80.8001	79.3917	96.2706	65.9942	69.7404	56.7376	116.469	109.603	74.8695	101.896	97.5084	82.2927	69.6171	87.3271	78.0842	94.3162	124.263	127.738	109.915	50.2707	51.5819	56.1307	82.289	69.8972	101.364	146.358	74.7395	97.7114	102.014	96.5144	70.8165	51.09	55.9107
YDL158C	397.413	353.884	308.677	574.62	491.731	516.968	526.46	511.873	516.787	561.24	545.876	501.227	544.522	611.783	605.938	639.102	574.017	665.378	646.403	608.121	622.599	589.54	608.452	688.266	455.676	672.039	740.541	537.602	524.068	651.463	693.309	498.137	670.565	606.212	693.578	519.86	534.113	536.644	635.285	675.483	691.427	721.76	686.035	825.506	618.745
YDL157C	378.489	303.329	299.323	430.965	415.736	439.194	441.547	419.452	274.054	398.898	475.574	309.09	467.235	462.34	554.972	566.161	434.536	438.427	512.464	410.128	571.372	476.727	503.143	452.61	436.689	459.417	486.137	438.57	578.095	568.434	553.802	470.717	417.344	364.85	429.078	419.383	744.639	404.226	488.005	577.771	629.085	637.834	531.124	527.033	458.467
YDL156W	315.407	308.947	168.369	241.34	286.098	274.496	384.938	334.139	375.845	250.471	293.615	325.798	210.783	338.582	351.104	312.604	278.962	242.424	238.762	403.057	220.668	298.409	214.518	265.581	284.797	246.794	279.592	311.243	286.346	249.089	253.65	205.653	178.192	168.392	199.845	275.22	249.513	250.899	224.218	254.899	272.037	289.543	230.154	290.406	201.278
YDL155W	340.64	325.798	271.262	195.371	232.455	329.395	277.382	270.155	313.204	361.791	322.563	258.967	295.096	282.541	325.621	270.924	214.586	309.478	215.468	268.705	279.775	262.018	296.425	295.505	183.536	299.95	241.809	268.801	243.124	255.476	287.47	246.784	384.52	314.332	305.645	275.22	300.195	334.531	237.408	284.637	226.697	335.702	269.988	271.583	264.644
YDL154W	116.701	61.7893	196.431	109.178	107.287	59.4742	62.2694	99.5309	117.452	88.1286	99.2503	142.014	87.8262	107.412	110.428	107.675	64.3757	149.581	139.763	84.8541	118.215	80.0609	89.7077	115.958	63.2883	83.5303	113.348	122.611	59.4304	153.285	93.0049	36.5605	112.542	123.488	58.7778	65.5286	124.756	111.51	94.5234	140.195	130.351	188.832	110.651	121.003	141.64
YDL153C	1346.79	1145.91	1290.83	1649.16	1323.2	1990.1	1347.28	1237.03	2035.83	2727.35	1344.01	1603.93	1563.31	1753.62	2273.68	2212.54	1212.41	2274.66	1327.75	2124.89	1324.01	1852.32	1708.35	2135.87	1772.07	1704.78	1914.32	1909.9	1842.34	1807.49	2270.16	1508.12	1538.08	1610.95	1916.16	1983.33	1699.8	1805.08	1220.01	1168.29	1484.87	1691.1	1394.2	2011.33	1271.04
YDL150W	772.748	730.237	738.954	735.513	791.24	855.513	1239.73	639.841	1244.99	1326.57	822.95	810.317	1320.91	1361.33	1585.63	1187.9	697.404	954.224	780.343	922.788	736.873	978.927	932.18	1024.92	911.351	1063.11	1246.83	929.014	864.442	785.588	1242.88	1014.55	853.446	797.056	1322.5	952.349	912.28	752.696	692.439	794.436	640.42	818.274	739.147	704.504	834.933
YDL149W	246.018	190.985	271.262	241.34	223.514	164.698	277.382	255.937	172.262	157.704	231.584	417.689	186.191	175.129	203.867	191.036	246.774	190.845	250.408	212.135	236.43	174.678	156.013	198.251	208.851	178.451	181.357	193.348	194.499	140.512	164.872	182.803	182.881	213.297	152.822	227.166	198.83	243.929	186.849	212.416	266.369	201.421	221.301	153.27	249.734
YDL148C	1416.18	1617.76	1459.2	1649.16	2092.09	2099.9	1919.03	1727.57	2403.84	2620.67	1298.52	1503.68	2329.15	2610.59	2939.08	2379.27	1346.53	1748.55	1420.92	1718.3	1391	1961.49	1770.75	1903.95	1430.32	1461.78	2005	2372.05	1907.17	1705.3	2308.21	1572.1	1120.73	1509.92	1898.52	1550.84	1855.75	1839.92	1360.7	1329.72	1768.24	1556.82	1606.65	1675.21	1628.86
YDL147W	1365.71	1567.2	1590.16	1166.48	1573.54	1701.88	1251.05	1521.4	1033.57	1753.3	1563.19	1344.96	1219.03	1720.93	1936.74	1469.24	1534.29	1743.39	1450.04	1718.3	2880.5	1754.06	1384.62	1705.7	1537.91	1780.71	1944.55	1254.4	1501.97	1577.56	2156.02	1521.83	1622.48	1768.12	1416.55	1524.63	1871.34	1568.12	1565.13	1554.89	1484.87	1644.94	1562.39	1911.84	1338.13
YDL146W	138.779	67.4065	112.246	68.9544	80.4651	54.8992	124.539	113.75	54.8107	46.3835	103.386	175.429	105.391	93.402	62.2927	86.8345	107.293	87.6854	81.5283	56.5694	82.7504	83.7001	54.6047	97.255	101.261	64.5461	35.2638	61.3055	64.8331	70.2558	59.1849	127.962	112.542	56.1307	41.1445	83.0029	101.364	62.7247	61.5501	97.7114	39.6721	54.5516	88.5206	56.4678	137.913
YDL145C	1457.18	1628.99	1627.57	1292.89	1564.6	1894.02	1919.03	1663.59	1714.79	1558.49	1149.65	1578.87	1707.34	1508.44	1458.22	1542.18	1566.48	1645.39	1490.8	1591.01	1288.54	1433.82	1544.53	1335.39	1531.58	1279.53	1282.09	1362.87	1183.2	1456.21	1171.02	1215.64	1477.12	1504.3	1010.98	1511.53	1313.84	1575.09	1147.47	1202.27	1530.21	1166.56	1385.35	1473.54	1420.13
YDL144C	277.559	252.774	252.554	241.34	312.92	288.221	328.33	298.593	156.602	245.832	434.22	334.151	214.296	249.85	252.002	281.344	316.514	237.266	326.113	346.488	244.311	221.987	261.322	258.1	272.14	296.153	372.789	344.254	399.804	281.023	338.2	255.924	295.424	325.558	240.989	332.012	218.323	264.837	248.399	288.886	266.369	335.702	278.84	322.673	249.734
YDL143W	1630.66	1488.56	1272.12	1430.8	1578.01	1880.3	1675.61	1784.45	2145.45	2411.94	1935.38	1587.22	1865.43	1648.55	1812.15	1639.44	1614.76	1764.02	1502.45	2124.89	1686.53	2012.44	1817.56	1918.92	1708.78	1822.48	1942.03	1603.37	1863.95	1826.65	1957.33	1960.56	1777.23	1616.57	1933.79	1708.11	1746.59	1791.14	1437.64	1410.44	1394.19	1594.59	1478.29	1785.46	1580.41
YDL142C	205.015	151.665	159.016	132.163	138.579	196.722	169.826	234.609	227.073	171.619	206.771	225.552	161.6	142.438	169.889	142.409	171.669	113.475	174.704	226.278	110.334	127.37	159.914	205.732	158.221	163.264	138.537	136.758	108.055	178.833	122.597	219.363	173.503	185.231	164.578	183.48	171.54	167.266	224.218	152.94	175.691	188.832	194.745	134.447	171.459
YDL141W	277.559	252.774	224.492	218.355	277.157	182.997	164.165	305.702	156.602	199.449	235.719	267.321	172.139	224.165	277.486	184.089	278.962	159.897	232.938	265.169	200.965	192.874	253.522	194.51	215.18	208.826	211.583	221.643	248.527	146.899	139.507	182.803	131.299	157.166	176.334	144.163	218.323	174.235	109.911	135.946	153.021	151.066	203.597	233.938	212.461
YDL140C	3242.39	2993.97	3545.11	3011.01	3164.96	3454.08	3079.51	2772.65	2709.22	3019.56	2981.64	3132.67	2575.06	2818.41	3352.48	2688.4	2258.52	3125.73	2445.85	2874.43	2632.25	3227.91	1961.87	2652.07	2525.2	2847.62	2798.44	3381.23	3295.68	3531.95	3382	2737.47	2419.66	2312.59	2204.17	3376.91	2132.55	2376.57	2305.93	2064.68	2034.61	2433.84	2925.61	3191.78	2374.34
YDL139C	69.3896	95.4926	93.5385	45.9696	58.1137	50.3243	79.252	63.9841	70.4709	74.2136	49.6251	50.1227	52.6957	84.0618	65.1242	69.4676	64.3757	113.475	75.7049	45.9626	78.8099	87.3392	54.6047	89.7738	75.9459	72.1398	60.4523	70.7371	75.6386	70.2558	93.0049	109.682	42.2034	39.2915	47.0223	78.6343	101.364	76.6635	92.3252	118.953	62.3418	67.1404	57.5384	61.8457	78.2749
YDL138W	517.268	747.089	542.524	517.158	634.78	434.619	407.582	440.78	540.277	468.473	479.71	501.227	351.305	380.613	387.914	416.806	482.818	371.374	372.701	392.45	516.205	425.779	409.535	463.831	354.414	372.09	460.949	466.865	491.651	485.404	435.432	466.147	445.48	331.171	529.001	349.486	370.37	446.042	474.815	420.584	504.402	407.039	553.254	513.588	477.104
YDL137W	1643.27	1606.52	1449.85	1626.17	1278.5	1701.88	1386.91	1578.28	1385.93	1354.4	1678.98	1445.2	1461.43	1330.98	1240.19	1646.38	2923.73	1650.55	2212.91	1764.26	1446.16	1532.08	1497.73	1380.27	1626.51	1177.02	1196.45	1367.58	1820.73	1673.37	1986.92	1896.58	2142.99	2497.82	1739.82	1738.69	1532.16	1379.94	1791.55	1979.72	1649.22	1837.97	1956.3	1597.23	1539.41
YDL136W	2267.78	2443.49	2216.86	2206.54	2230.67	2735.81	2519.08	2225.23	2521.29	2759.82	2981.64	2681.57	3435.76	3416.18	3652.62	3959.65	2381.9	2862.67	2801.08	2987.57	2951.43	2998.65	3128.07	3239.34	2847.97	2456.55	2697.68	2499.38	3068.77	3525.57	3436.95	2431.28	3043.33	2772.86	3691.25	2830.84	2639.37	2766.85	2147.66	2332.33	2981.07	2920.61	2425.46	2436.18	2836.53
YDL135C	775.902	674.065	664.124	678.051	1242.74	658.791	758.555	703.826	673.389	589.07	574.824	618.18	607.757	607.113	764.502	725.936	675.945	582.85	570.698	675.297	748.695	640.488	670.858	475.053	791.104	558.134	564.222	867.709	907.664	1009.13	815.907	680.94	815.932	853.187	623.045	808.186	615.984	724.818	969.415	743.456	906.79	730.152	730.295	642.658	756.658
YDL134C	466.803	578.573	477.047	448.203	576.666	608.466	549.103	568.748	532.447	621.539	603.772	517.935	428.592	583.763	574.792	455.013	595.476	412.637	500.817	657.619	528.027	473.087	538.246	609.714	556.937	641.665	574.297	499.876	648.331	772.814	697.537	658.09	618.983	555.694	675.945	633.443	456.14	529.675	483.608	590.516	538.406	537.123	535.55	475.943	495.741
YDL133C-A	2715.66	2718.73	3030.65	3763.76	3115.79	3573.02	3487.09	3490.69	4134.29	3822	4871.53	4018.17	4068.11	3682.37	3686.6	4650.86	6544.87	5508.71	6813.44	5968.07	4574.92	3741.03	5784.2	3755.54	4252.97	4875.13	3843.76	3112.43	3862.97	4419.73	4937.71	3258.46	5486.44	5203.32	4813.9	4167.62	6592.59	7178.49	2341.1	4877.07	6126.5	3810.22	6656.75	4305	6966.47
YDL133W	293.329	387.587	318.031	241.34	330.801	297.371	322.669	291.483	211.413	171.619	326.699	375.92	266.992	249.85	229.35	284.817	316.514	263.056	227.115	197.993	319.18	302.048	261.322	243.137	303.784	311.34	249.366	339.538	318.763	332.118	291.697	319.905	309.491	286.267	282.134	305.8	315.789	243.929	338.526	314.376	374.051	268.562	292.118	274.272	316.827
YDL132W	233.401	449.377	346.093	275.817	303.979	466.643	390.599	490.545	227.073	222.641	136.469	300.736	288.07	331.577	396.408	375.125	337.973	185.687	262.055	307.596	390.109	280.213	358.831	142.142	487.32	398.667	246.847	301.812	426.818	274.636	194.465	338.185	267.288	218.91	223.356	218.429	475.633	285.746	239.606	365.355	283.372	293.739	265.562	242.005	257.189
YDL131W	4428.32	3701.74	3273.85	4217.71	2838.63	3024.03	2547.39	2680.22	4549.29	4360.05	5781.33	5179.35	4665.33	4373.55	4083.01	4491.08	4361.46	4822.7	4548.12	5214.99	5363.02	4676.29	5359.06	4559.76	5632.66	4294.22	5271.95	5055.35	4765.23	5186.16	5026.49	4273.01	5439.54	5270.68	4966.73	6081.05	5695.9	4091.04	3829.3	3929.7	4057.88	3906.73	4023.26	4060.31	3876.47
YDL130W-A	709.667	477.463	579.939	614.843	590.077	466.643	673.642	575.857	289.714	333.961	570.689	300.736	509.392	593.103	554.972	527.954	686.675	526.113	524.111	350.023	323.121	418.5	331.528	355.355	835.405	440.433	370.27	452.718	750.984	542.886	574.939	895.733	806.553	903.705	452.589	484.912	499.025	710.879	1235.4	696.724	855.783	700.778	548.828	532.411	469.65
YDL130W	21047.1	24024.8	19577.6	17359.3	22002.7	27495.4	22111.3	23375.5	24085.4	16920.7	19378.6	20491.8	22511.6	18526.3	17229.6	27471	21968.2	21323	26776.2	23808.6	26618.1	22751.9	28932.7	22623	25296.3	15483.5	17032.4	21461.6	24139.5	27917.1	21069.8	22014	25875.4	22143.6	26120.9	21847.2	27068.2	18594.4	16754.8	20251.7	18764.9	18702.8	22116.9	13982.5	23952.1
YDL129W	28.3867	44.9377	37.4154	28.731	44.7028	22.8747	22.6434	14.2187	31.3204	37.1068	16.5417	41.7689	14.0522	18.6804	31.1464	34.7338	48.2818	36.1058	17.4704	31.8203	15.762	18.1957	50.7044	33.6652	12.6577	22.781	17.6319	33.0107	27.0138	31.9345	38.0475	13.7102	37.5141	22.4523	35.2667	8.73715	46.7836	20.9082	13.1893	4.24832	17.0023	12.5888	30.9822	8.06683	18.6369
YDL128W	1034.54	1230.17	1103.75	1028.57	751.007	759.439	1460.5	924.215	1064.89	913.755	769.189	910.563	899.34	716.86	798.48	767.617	665.216	985.172	722.108	795.507	961.481	1113.57	748.864	1099.73	835.405	1150.44	931.973	829.982	788.803	779.201	866.637	731.211	783.107	1049.64	916.934	799.449	912.28	801.482	923.252	811.429	736.767	797.293	849.798	623.835	760.385
YDL127W	145.087	151.665	159.016	166.64	102.816	178.422	158.504	106.64	187.922	148.427	107.521	158.722	147.548	119.088	113.26	104.201	198.492	103.159	168.88	109.603	133.977	120.091	117.01	127.18	107.59	87.3271	90.6785	136.758	151.277	191.607	114.142	91.4013	126.61	89.8092	182.211	144.163	120.858	139.388	175.858	118.953	147.353	125.888	101.799	104.869	119.276
YDL126C	3021.6	2993.97	3825.73	2769.67	3236.48	3252.78	3713.52	3049.91	2677.89	3130.89	3126.38	3049.13	3147.69	3142.98	3171.27	2896.8	2961.28	2909.09	2544.85	2987.57	2841.1	3417.15	2453.31	3789.2	2613.81	3512.07	3113.29	2961.53	3052.56	2912.42	3487.68	3263.03	2902.65	2828.99	2433.4	2857.05	3255.36	2962	2897.25	2625.46	2663.69	2878.65	2571.52	2863.73	2575.62
YDL125C	1725.28	1718.87	1777.23	1787.07	1421.55	1701.88	1500.13	1834.21	1378.1	1386.87	1947.79	1428.5	1830.3	1688.24	1449.72	1889.52	3331.44	1629.92	2754.49	1686.48	1899.32	1750.42	1887.76	1791.74	1664.48	1678.2	1586.87	2037.23	2042.24	1935.23	1868.55	1782.33	2283.67	2553.95	1827.99	1507.16	1933.72	1812.05	1481.6	1983.97	1564.21	1531.64	2274.98	1737.06	1953.15
YDL124W	4043.52	3544.46	3554.46	4154.5	3142.61	3275.65	3453.12	3512.02	1370.27	1192.06	4255.35	2556.26	3548.18	3255.06	3230.73	3702.62	8916.04	2656.35	7290.96	2888.58	2112.11	1841.4	2074.98	1597.23	1873.33	1746.54	1463.45	3103	3452.36	4036.52	3918.89	5209.88	4740.84	6213.67	3708.88	3368.17	1668.61	3951.65	4543.72	4906.81	3587.49	3088.46	5262.55	4068.37	4733.77
YDL123W	47.3111	78.6409	112.246	63.2082	84.9354	59.4742	67.9303	42.6561	39.1505	37.1068	41.3543	75.1841	42.1566	46.701	65.1242	17.3669	69.7404	46.4217	64.058	45.9626	74.8695	69.1435	39.0034	44.8869	94.9324	41.7652	65.49	56.5897	81.0414	19.1607	38.0475	91.4013	23.4463	50.5177	35.2667	69.8972	11.6959	41.8164	59.3519	33.9866	62.3418	67.1404	70.8165	37.6452	18.6369
YDL122W	1066.08	1359.36	1047.63	1063.05	1157.8	1111.71	1092.55	1286.79	1385.93	1655.89	901.523	1027.52	1067.97	1312.3	1432.73	1226.1	820.791	1217.28	1007.46	1350.59	910.255	1124.49	1088.19	1346.61	1101.22	1226.38	1251.87	1183.67	1194.01	1347.63	1264.02	1393.87	900.338	959.835	1240.21	1074.67	1282.65	1205.71	1046.35	875.154	1088.15	1233.71	1115.36	1320.27	872.206
YDL121C	211.323	308.947	233.846	224.102	259.276	269.921	186.808	312.811	250.563	333.961	268.803	284.029	193.218	317.567	336.947	295.237	348.702	247.582	326.113	226.278	378.288	345.718	319.827	314.208	436.689	387.277	335.007	367.833	367.388	197.994	283.242	283.344	248.531	286.267	393.811	292.694	335.282	341.501	235.209	271.892	306.042	310.524	256.71	276.961	212.461
YDL120W	164.012	157.282	121.6	264.325	187.752	196.722	192.469	184.843	148.772	166.981	297.751	250.614	203.757	226.5	218.025	246.61	230.68	232.108	279.526	155.566	204.906	189.235	191.116	183.288	221.509	208.826	216.621	216.927	248.527	172.446	308.607	219.363	248.531	218.91	182.211	135.426	222.222	139.388	202.236	203.919	238.032	289.543	185.893	209.738	212.461
YDL119C	113.547	117.961	177.723	183.878	116.227	169.273	96.2346	142.187	156.602	97.4053	169.553	150.368	207.27	179.799	144.406	180.616	182.398	103.159	186.35	148.495	173.382	163.761	210.618	168.326	170.878	148.076	176.319	188.632	135.069	108.577	122.597	164.522	229.774	168.392	123.433	161.637	187.134	90.6023	257.192	169.933	232.365	109.103	172.615	225.871	175.187
YDL117W	381.643	275.243	448.985	442.457	379.974	562.717	407.582	469.217	383.675	380.345	372.188	392.628	425.079	389.953	345.441	527.954	348.702	448.743	285.349	371.237	504.384	382.109	366.632	471.313	379.73	482.198	403.015	466.865	502.457	370.44	448.115	443.296	379.83	387.302	417.323	323.274	370.37	418.164	408.869	403.59	379.718	310.524	336.378	400.653	398.829
YDL116W	501.498	584.19	654.77	448.203	599.018	526.118	532.121	526.092	469.806	667.922	562.418	568.057	618.296	588.433	739.018	573.108	611.57	722.115	692.991	731.867	658.063	636.848	596.751	699.488	468.333	653.055	511.326	556.465	578.095	645.076	718.674	589.539	633.05	825.122	740.601	720.815	619.883	550.583	619.898	505.55	493.067	591.675	535.55	518.966	618.745
YDL115C	271.25	190.985	233.846	293.056	272.687	283.646	249.078	206.171	258.393	222.641	210.907	267.321	210.783	259.191	232.182	253.557	284.326	273.372	308.643	183.851	228.549	221.987	249.621	216.953	227.838	197.435	191.432	231.075	216.11	210.767	219.83	223.933	201.638	275.041	188.089	297.063	194.932	257.868	259.39	288.886	272.037	218.206	300.97	196.293	268.371
YDL114W	22.0785	16.8516	65.477	51.7158	13.4108	22.8747	33.9651	42.6561	23.4903	27.8301	28.948	58.4765	7.02609	16.3454	11.326	27.787	59.0111	15.4739	34.9407	24.7491	19.7025	18.1957	15.6013	22.4435	56.9595	37.9683	20.1508	56.5897	16.2083	19.1607	4.2275	13.7102	14.0678	39.2915	52.9001	26.2114	31.1891	20.9082	21.9822	25.4899	34.0046	12.5888	8.85206	10.7558	41.0012
YDL113C	324.87	219.071	271.262	344.772	272.687	210.447	413.243	263.046	250.563	296.854	334.97	342.505	295.096	249.85	212.362	246.61	316.514	185.687	256.232	240.42	271.894	236.544	198.917	231.916	297.455	216.419	289.667	245.222	313.36	229.928	321.29	306.194	286.045	291.88	323.278	340.749	265.107	243.929	342.922	314.376	317.376	281.151	300.97	263.517	246.007
YDL112W	577.196	831.347	776.37	574.62	563.256	782.314	566.086	454.998	524.617	737.497	525.199	710.072	576.14	868.639	642.748	611.315	434.536	624.114	529.934	632.87	673.825	917.062	557.748	856.592	658.198	653.055	735.503	575.329	561.887	645.076	541.119	406.736	497.062	606.212	675.945	528.597	604.288	606.338	507.789	616.006	651.755	654.619	991.431	696.437	570.289
YDL111C	605.582	690.917	430.277	603.351	670.542	832.638	588.729	597.185	681.219	853.456	715.429	676.657	572.627	714.525	764.502	784.984	788.603	830.433	768.696	721.26	819.623	640.488	776.167	815.445	753.131	664.446	821.144	537.602	664.539	817.522	769.404	479.857	482.994	617.438	764.112	633.443	576.998	759.665	446.238	543.785	481.732	595.871	823.241	833.573	682.11
YDL110C	274.404	286.478	289.969	247.086	259.276	164.698	305.686	227.499	172.262	125.235	264.667	167.076	186.191	151.778	124.585	142.409	402.348	113.475	262.055	222.742	78.8099	101.896	152.113	97.255	151.892	159.467	176.319	160.337	280.944	210.767	152.19	383.886	262.599	303.106	99.9223	131.057	202.729	216.052	468.221	390.845	289.039	234.991	181.467	129.069	275.826
YDL109C	41.003	73.0237	74.8308	45.9696	40.2325	36.5995	56.6086	113.75	31.3204	46.3835	45.4897	66.8303	21.0783	32.6907	31.1464	24.3137	59.0111	20.6319	64.058	35.3559	19.7025	43.6696	27.3023	26.184	25.3153	26.5778	27.7073	33.0107	37.8193	6.38689	21.1375	22.8503	9.37853	16.8392	23.5111	17.4743	23.3918	48.7858	28.5768	76.4698	62.3418	25.1777	30.9822	24.2005	29.819
YDL108W	564.579	421.291	523.816	499.919	518.553	471.218	481.173	462.108	540.277	570.517	541.741	459.458	604.244	530.056	569.129	521.007	541.829	464.217	524.111	700.046	622.599	538.592	620.153	677.044	613.896	512.572	549.108	594.192	491.651	562.047	621.442	438.726	694.011	673.569	423.2	537.334	588.694	662.094	525.374	560.778	555.409	570.694	584.236	578.123	566.561
YDL107W	230.247	264.009	215.139	264.325	214.574	210.447	288.704	234.609	234.903	143.789	256.396	158.722	224.835	233.505	175.552	173.669	289.691	257.898	215.468	215.671	197.025	207.431	163.814	172.066	291.126	258.185	191.432	306.528	226.916	274.636	202.92	310.765	375.141	235.749	158.7	179.111	265.107	195.143	246.201	284.637	345.714	255.973	247.858	244.694	246.007
YDL106C	189.244	275.243	261.908	132.163	129.638	205.872	220.773	135.078	234.903	199.449	215.042	100.245	165.113	151.778	229.35	156.302	107.293	242.424	93.1752	152.03	122.155	145.565	101.409	112.217	253.153	227.81	130.98	155.622	113.458	95.8034	139.507	173.663	117.232	185.231	146.945	166.006	136.452	250.899	180.254	152.94	215.363	125.888	168.189	134.447	212.461
YDL105W	37.8489	89.8754	46.7693	103.432	67.0542	50.3243	101.895	42.6561	70.4709	51.0218	66.1668	91.8916	38.6435	74.7216	45.3038	38.2072	53.6465	46.4217	52.4111	45.9626	51.2265	72.7827	54.6047	29.9246	69.6171	26.5778	25.1885	47.1581	86.4442	83.0296	50.7299	50.2707	42.2034	78.583	52.9001	48.0543	62.3781	55.7552	63.7484	93.463	119.016	75.533	66.3904	56.4678	26.0916
YDL104C	410.03	454.994	551.877	540.142	371.033	462.069	350.973	490.545	548.107	449.92	508.658	517.935	555.061	413.304	368.093	448.066	498.912	459.059	547.404	477.304	342.823	327.522	358.831	441.388	335.428	489.791	518.882	344.254	345.777	261.863	422.75	511.847	572.09	572.533	446.712	441.226	424.951	501.797	474.815	586.268	504.402	600.068	438.177	435.609	499.469
YDL103C	637.123	651.596	589.293	517.158	438.088	567.292	390.599	604.295	571.597	607.624	545.876	542.996	604.244	602.443	673.894	566.161	520.371	670.536	512.464	664.691	717.171	585.901	588.951	662.082	449.347	599.899	533.995	551.75	529.47	549.273	634.124	571.258	543.954	561.307	652.434	698.972	608.187	683.002	648.475	658.49	629.085	679.797	553.254	508.211	581.471
YDL102W	331.178	303.329	308.677	350.518	312.92	292.796	260.399	255.937	414.995	417.451	322.563	359.213	361.844	284.876	314.295	402.912	278.962	428.111	296.996	251.027	378.288	429.418	265.223	389.02	360.743	470.807	387.902	358.401	367.388	281.023	300.152	301.624	300.113	387.302	346.789	336.38	288.499	425.134	329.733	322.872	442.06	432.217	318.674	352.252	369.01
YDL101C	665.51	595.424	589.293	517.158	478.32	494.093	447.208	646.951	563.767	691.114	566.554	492.873	530.47	721.53	557.803	573.108	584.746	551.902	512.464	639.941	630.48	585.901	362.731	546.124	525.293	599.899	571.778	603.623	599.706	600.368	422.75	680.94	440.791	477.111	440.834	515.492	600.389	585.43	764.98	518.295	595.081	642.03	655.052	666.858	540.47
YDL100C	1725.28	1842.44	1534.03	1660.65	2020.57	1976.37	1885.07	1819.99	1691.3	2722.71	2373.74	1862.89	2107.83	2288.35	2321.82	2257.7	3057.85	2192.14	2469.14	2768.37	2470.69	2671.12	2145.18	2943.83	2082.18	2281.9	2365.2	1886.32	2198.92	2471.73	2663.32	1887.44	2344.63	2497.82	1980.81	1760.53	2522.42	2000.22	2136.67	2175.14	1649.22	2265.99	2035.97	2070.49	1856.23
YDL099W	1025.07	1185.23	1169.23	1068.79	1117.57	1130.01	1256.71	1101.95	1080.55	1363.67	1377.1	1161.18	1370.09	1340.32	1302.48	1305.99	1443.09	1356.55	1345.22	1456.66	1221.55	1328.28	1236.41	1481.27	1278.42	1290.92	1337.51	1226.11	1210.22	989.969	1272.48	1279.62	1181.69	1386.43	1251.97	1520.26	1473.68	1359.03	1314.54	1164.04	1428.19	1384.77	1403.05	1481.61	1379.13
YDL098C	116.701	140.43	149.662	97.6853	151.99	137.248	118.878	156.406	156.602	97.4053	140.605	83.5379	137.009	151.778	135.911	107.675	166.304	134.107	122.292	84.8541	145.798	134.648	93.608	149.623	113.919	94.9208	113.348	117.895	162.083	172.446	152.19	100.541	131.299	84.1961	88.1668	152.9	152.047	118.48	107.713	152.94	192.693	142.673	177.041	145.203	156.55
YDL097C	1469.8	1415.54	1272.12	1327.37	1814.93	1834.55	1686.94	1741.79	1511.21	1808.96	1985.01	1595.57	1556.28	1891.39	1982.04	1705.43	2119.03	1733.08	1950.86	2064.78	1867.8	2016.08	1665.44	2031.13	1607.52	1959.17	2057.9	1504.34	1777.51	1954.39	2295.53	1658.93	2002.32	2048.77	1575.25	1616.37	1980.51	1756.29	1613.49	1584.62	1581.21	1623.96	1823.52	2092	1647.5
YDL095W	1280.55	1325.66	1346.95	1861.77	1354.5	1390.78	1585.04	1457.42	923.952	1043.63	938.742	1453.56	1338.47	1116.15	1240.19	1594.28	1915.18	1093.49	1822.74	1124.32	807.802	898.866	998.486	744.375	1354.37	888.459	979.831	1367.58	1437.13	1251.83	1052.65	1005.41	984.745	1319.07	1281.36	904.295	1267.06	1087.23	641.88	1333.97	952.129	998.714	1248.14	908.863	972.846
YDL094C	788.519	870.667	682.831	873.422	791.24	892.112	939.702	973.981	869.141	681.837	802.273	1010.81	1036.35	803.257	883.424	795.404	1968.82	794.327	1444.22	944.002	642.301	458.531	756.665	643.379	974.64	561.931	695.202	910.151	723.97	951.647	663.717	694.65	928.474	948.609	769.99	716.446	744.639	731.788	512.185	785.939	782.106	658.815	1137.49	1043.31	961.663
YDL093W	186.09	174.133	159.016	235.594	178.811	150.973	135.861	213.28	195.753	134.512	169.553	225.552	147.548	212.49	158.563	184.089	370.161	175.371	157.233	152.03	133.977	236.544	144.312	153.364	132.905	163.264	105.792	183.917	145.875	217.154	257.877	173.663	131.299	157.166	141.067	192.217	167.641	97.5717	87.9288	288.886	130.351	172.047	119.503	110.247	186.369
YDL092W	586.658	589.807	654.77	557.381	670.542	1015.64	498.155	575.857	532.447	807.073	587.231	885.501	646.4	681.835	679.557	694.676	568.652	747.905	675.52	696.511	665.944	585.901	604.552	628.417	645.541	645.461	695.202	499.876	686.15	440.696	697.537	566.688	661.186	600.599	722.967	637.812	647.173	703.91	564.942	620.255	646.088	629.442	641.774	704.504	682.11
YDL091C	324.87	320.181	346.093	304.548	245.866	228.747	345.312	398.124	227.073	255.109	277.074	200.491	333.739	291.881	226.519	211.876	316.514	273.372	378.524	300.525	299.478	276.574	257.422	299.246	398.716	265.778	241.809	245.222	286.346	274.636	245.195	315.335	281.356	297.493	311.523	332.012	350.877	320.593	364.904	305.879	266.369	302.132	269.988	188.226	290.735
YDL090C	318.561	353.884	261.908	287.31	281.628	247.047	226.434	241.718	422.826	222.641	227.448	250.614	344.279	238.175	235.013	250.083	364.796	196.003	320.29	261.634	319.18	298.409	491.442	295.505	379.73	311.34	229.215	292.38	264.735	351.279	262.105	283.344	253.22	213.297	252.745	349.486	366.471	250.899	323.138	327.121	215.363	356.684	243.432	263.517	257.189
YDL089W	441.57	567.338	448.985	407.98	393.385	320.245	379.277	348.358	461.976	375.706	372.188	367.567	382.922	387.618	356.767	364.705	434.536	309.478	541.581	325.274	366.466	425.779	315.927	340.392	462.004	330.324	380.346	386.696	421.415	517.338	346.655	447.867	314.181	303.106	293.889	476.174	436.647	369.379	505.59	390.845	300.374	331.506	451.455	325.362	316.827
YDL088C	463.649	421.291	364.8	367.757	388.915	338.545	401.921	391.014	461.976	292.216	471.439	334.151	333.739	287.211	348.273	409.859	327.243	402.321	384.348	438.413	370.407	418.5	409.535	403.982	360.743	383.48	458.43	297.096	432.221	383.214	414.295	397.596	361.073	376.076	335.034	388.803	397.661	320.593	327.535	327.121	277.704	327.31	318.674	403.342	350.373
YDL087C	53.6193	33.7033	56.1231	28.731	40.2325	32.0245	39.626	0	31.3204	60.2985	24.8126	41.7689	21.0783	39.6959	19.8204	31.2604	42.9172	46.4217	29.1173	45.9626	15.762	47.3087	35.103	22.4435	25.3153	45.562	37.7827	42.4423	37.8193	25.5476	29.5925	18.2803	28.1356	16.8392	17.6334	39.3172	31.1891	69.6941	70.343	29.7382	39.6721	46.159	44.2603	40.3342	44.7285
YDL086W	741.207	780.792	626.708	712.528	844.883	887.538	849.129	995.309	837.821	941.585	835.356	768.548	762.331	707.52	713.535	639.102	901.26	804.643	739.578	876.826	752.635	829.723	865.874	830.408	854.392	831.506	871.521	749.813	783.4	753.653	913.139	827.182	1008.19	914.931	605.412	637.812	768.031	829.359	751.791	747.704	674.425	893.807	902.91	782.483	909.48
YDL085C-A	476.265	454.994	392.862	396.488	473.85	503.243	464.19	391.014	422.826	380.345	504.522	417.689	512.905	366.603	362.43	409.859	734.956	495.165	722.108	473.769	468.919	436.696	538.246	422.685	462.004	379.683	410.572	438.57	551.081	677.011	536.892	370.175	511.13	499.563	487.856	375.697	635.477	390.287	360.508	526.792	385.386	482.572	535.55	314.607	596.38
YDL085W	75.6978	84.2581	65.477	183.878	98.3462	64.0491	79.252	63.9841	62.6408	64.9369	99.2503	83.5379	105.391	77.0567	45.3038	41.6806	53.6465	82.5275	93.1752	38.8915	27.5835	58.2261	74.1064	33.6652	12.6577	26.5778	37.7827	75.4529	54.0276	83.0296	46.5024	95.9714	46.8926	67.3569	82.289	78.6343	62.3781	34.847	180.254	80.7181	90.679	83.9255	39.8343	43.0231	85.7297
YDL084W	7292.22	7341.69	6575.76	5757.69	7170.33	6807.5	6447.72	7223.1	6334.55	6516.88	6749.02	6198.51	7250.93	6972.46	8166.01	7505.97	6512.68	6983.89	7011.44	7972.75	8275.04	6928.91	7687.56	6946.25	7461.69	6625.47	6536.41	7498.13	8082.53	8769.2	8159.07	7842.23	7615.36	6550.46	6835.86	7732.37	7130.6	7352.72	5517.53	6618.88	6171.84	6491.64	7479.99	6090.46	7119.29
YDL083C	4302.16	4257.84	4190.53	3499.43	4899.43	5718.67	4851.35	5360.45	4619.76	4545.58	5202.37	4778.37	4914.75	4163.39	4091.5	5223.96	4270.26	4941.33	5095.52	5345.81	5571.86	5120.26	6408.25	6100.88	5290.9	3944.91	4309.75	4838.42	5818.77	6418.83	5428.1	4711.74	5603.67	4810.4	5995.34	4761.74	5270.95	4188.61	3714.99	4125.12	4114.56	4422.88	3580.66	2922.88	4752.41
YDL082W	3220.31	3426.5	2750.03	2597.28	3911.5	4035.09	3322.92	3739.52	3492.23	4355.41	4176.78	3700.73	3484.94	3806.13	3955.59	4456.35	3487.02	4399.75	3721.19	5052.36	4716.78	4283.26	5136.74	4888.93	4328.92	3667.74	3919.32	5050.63	4835.47	5230.87	5411.19	4314.14	4361.01	3940.38	4755.13	3512.33	4323.58	3498.64	2906.05	3339.18	3462.8	3801.83	2708.73	2648.61	3701.29
YDL081C	13685.5	12324.2	12590.3	11205.1	13133.7	15188.8	13693.6	12299.2	13546.1	14295.4	17025.6	14878.1	14491.3	14141.1	14191.4	16012.3	12875.1	15788.5	16637.6	15952.6	15588.6	14694.8	17360.4	15867.5	15834.7	15198.7	15684.9	14270	15570.8	16152.5	16220.9	11809.1	16276.4	13617.3	12660.7	14748.3	15828.4	15939	10452.5	11381.2	14457.6	12635	14667.9	15690	14160.3
YDL080C	255.48	320.181	224.492	310.295	281.628	237.897	220.773	277.265	234.903	347.876	264.667	258.967	270.505	254.52	240.676	246.61	273.597	252.74	192.174	268.705	295.537	243.822	230.12	243.137	234.167	258.185	209.064	226.359	194.499	287.41	249.422	219.363	276.667	263.814	229.234	196.586	300.195	306.654	224.218	263.396	283.372	255.973	252.284	217.805	231.097
YDL079C	119.855	106.727	121.6	178.132	98.3462	91.4987	79.252	106.64	78.301	83.4903	169.553	125.307	108.904	130.763	124.585	100.728	150.21	165.055	128.116	116.674	137.917	109.174	156.013	160.845	75.9459	148.076	123.423	155.622	151.277	95.8034	105.687	95.9714	126.61	174.005	105.8	83.0029	171.54	132.419	162.668	165.684	113.349	130.085	84.0946	118.314	178.914
YDL078C	656.047	606.659	645.416	511.412	706.305	681.665	764.216	632.732	610.748	584.432	810.544	726.779	642.887	707.52	639.916	670.362	686.675	696.325	658.05	742.473	756.576	760.579	783.967	736.893	689.842	561.931	561.703	641.35	853.636	817.522	807.452	854.602	881.581	735.313	646.556	751.395	701.754	634.216	934.243	972.865	719.764	721.76	548.828	648.036	708.202
YDL077C	205.015	230.306	402.216	218.355	210.103	279.071	305.686	270.155	180.092	199.449	281.209	217.198	224.835	277.871	249.171	208.403	295.055	159.897	244.585	226.278	181.263	254.739	234.02	224.435	215.18	341.715	221.658	273.517	199.902	236.315	198.692	265.064	290.734	342.397	164.578	275.22	237.817	257.868	265.985	301.631	181.358	230.795	225.727	263.517	257.189
YDL076C	274.404	230.306	374.154	206.863	339.741	182.997	198.13	248.827	164.432	157.704	256.396	142.014	221.322	247.515	240.676	229.243	155.575	288.846	250.408	197.993	260.073	287.492	222.319	246.878	164.55	258.185	249.366	240.506	199.902	159.672	219.83	356.465	201.638	196.458	252.745	253.377	233.918	250.899	233.011	237.906	204.028	188.832	247.858	196.293	320.554
YDL075W	10462.1	12273.6	10307.9	9308.84	12838.7	15326	13427.6	13187.8	12520.3	12435.4	14771.7	14059.4	13416.3	12754	12693.6	14442.3	11040.4	14519.7	13574.5	14655	16282.1	15197	17504.7	16084.5	15265.1	13273.7	14113.1	14807.6	15614	17366	18119	16072.9	15877.8	13353.5	15770.1	12900.4	15239.8	12489.2	10089.8	11504.4	12281.3	12446.2	11968	11008.5	15722.1
YDL074C	930.452	932.457	897.97	971.107	961.111	1102.56	1030.28	902.887	1072.72	1294.1	938.742	1119.41	1180.38	1039.1	1356.28	1142.74	901.26	840.748	984.163	1202.1	803.861	1048.07	885.376	1084.77	822.748	949.208	1158.67	1188.38	1410.12	1175.19	1225.97	1279.62	1078.53	965.449	1075.63	830.029	1001.95	1017.53	742.998	764.698	889.787	826.667	933.892	1132.05	991.482
YDL073W	372.181	381.97	430.277	350.518	384.444	393.444	350.973	405.233	383.675	333.961	372.188	325.798	389.948	394.623	421.892	385.545	423.807	314.636	314.466	346.488	401.931	363.913	335.429	381.539	360.743	573.322	314.856	504.591	329.568	332.118	283.242	237.643	332.938	275.041	329.156	240.272	346.978	550.583	261.588	280.389	425.058	297.936	314.248	392.586	380.193
YDL072C	917.836	876.285	720.247	775.737	827.002	704.54	849.129	874.45	728.2	881.286	1418.45	718.426	1071.48	894.324	1047.65	906.552	1212.41	737.589	1100.63	975.822	1327.95	1415.62	1318.31	1350.35	1151.85	1275.74	1178.82	1226.11	1329.08	1251.83	1488.08	1403.01	1298.93	1392.04	952.201	1664.43	1079.92	912.992	1600.3	1350.97	1201.5	1208.53	1212.73	1172.38	1058.58
YDL071C	28.3867	44.9377	9.35385	22.9848	40.2325	32.0245	11.3217	71.0935	31.3204	51.0218	16.5417	41.7689	21.0783	37.3608	45.3038	38.2072	37.5525	15.4739	29.1173	35.3559	19.7025	43.6696	7.80067	18.7029	18.9865	26.5778	27.7073	37.7265	32.4166	0	25.365	31.9905	9.37853	11.2261	23.5111	34.9486	38.9863	27.8776	26.3786	25.4899	34.0046	25.1777	17.7041	18.8226	11.1821
YDL070W	3040.53	2213.18	2983.88	2798.4	2641.94	2873.06	3288.96	2267.88	1519.04	1924.91	2588.78	2180.34	2799.9	2561.55	2687.08	2407.05	4061.04	2656.35	3051.49	2824.93	1757.46	2136.17	1645.94	2061.06	1734.1	1981.95	2015.08	2173.99	2193.52	2439.79	2866.24	1946.85	2344.63	2930.02	1622.27	3171.58	1945.42	2892.3	1490.39	2642.45	2493.67	2509.37	3306.24	2629.79	2661.35
YDL069C	205.015	146.047	84.1847	178.132	187.752	137.248	175.487	206.171	156.602	139.15	210.907	183.783	168.626	217.16	155.732	184.089	268.232	232.108	209.644	173.244	248.251	181.957	195.017	250.619	202.523	265.778	191.432	306.528	210.708	159.672	232.512	182.803	215.706	213.297	141.067	214.06	198.83	188.174	189.047	242.154	249.367	176.244	278.84	233.938	234.825
YDL067C	375.335	398.822	289.969	356.264	272.687	320.245	362.295	277.265	305.374	208.726	368.053	250.614	252.939	259.191	201.036	243.137	257.503	247.582	331.937	335.881	311.299	367.553	296.425	340.392	177.207	315.137	294.705	268.801	378.193	319.345	321.29	411.306	393.898	370.463	387.934	270.852	233.918	313.623	463.824	395.094	425.058	419.628	261.136	276.961	301.918
YDL066W	1595.96	1673.93	1468.56	1522.74	2025.04	1898.6	1766.19	1940.85	2074.98	1493.55	1542.51	1319.9	1496.56	1251.59	1115.61	1431.03	1351.89	1408.12	1618.92	1357.67	1938.72	1248.22	1552.33	1122.17	1778.4	1203.6	1070.51	1664.68	1156.19	1737.24	1327.43	1773.19	1627.17	1790.57	1199.07	2022.65	1664.72	1366	2081.71	1593.12	1535.88	1586.19	1487.15	1196.58	1408.95
YDL065C	574.041	578.573	486.4	534.396	554.315	553.567	724.59	540.311	508.957	626.177	578.96	542.996	628.835	499.701	501.173	698.149	600.84	495.165	593.992	491.447	646.242	593.179	600.652	519.94	443.018	512.572	448.355	523.455	599.706	632.302	553.802	557.548	558.022	516.403	546.634	690.235	662.768	439.073	729.809	637.248	612.083	566.497	677.182	588.879	734.293
YDL064W	589.812	421.291	458.339	482.681	500.672	558.142	464.19	383.905	461.976	412.813	694.752	467.812	456.696	434.319	484.184	507.113	391.619	515.797	477.523	494.982	571.372	418.5	530.446	579.789	417.703	467.01	526.439	683.792	578.095	593.981	494.617	420.446	398.587	336.784	581.901	441.226	405.458	494.828	318.742	450.322	368.383	352.487	747.999	521.655	465.922
YDL063C	315.407	224.688	215.139	333.279	366.563	516.968	271.721	241.718	508.957	630.815	347.376	517.935	404	382.948	574.792	621.735	327.243	582.85	326.113	604.586	362.526	422.14	425.137	774.299	386.059	539.15	589.41	410.275	432.221	402.374	667.944	310.765	407.966	488.337	752.356	283.957	401.559	411.195	296.76	305.879	345.714	453.198	340.804	457.121	253.462
YDL061C	4131.84	4089.33	3769.6	3826.97	4251.24	5366.4	4789.09	4279.83	5332.3	5259.89	5657.26	5012.27	4654.79	4154.05	4507.73	5147.55	3760.62	4781.43	5677.87	5462.48	5363.02	5589.71	5975.31	5678.19	5284.57	5118.13	5236.68	3904.69	5840.38	6559.34	6594.89	4725.45	6302.37	5607.46	5513.36	4473.42	5267.05	3916.81	4029.34	4333.29	4811.65	5111.07	4390.62	4030.73	4767.32
YDL060W	605.582	696.534	664.124	591.858	737.597	1065.96	769.877	753.591	853.481	1377.59	686.481	793.61	815.027	891.989	1058.98	1135.8	654.487	974.856	658.05	1014.71	922.076	837.001	1056.99	1238.13	841.734	1040.33	874.04	1018.61	902.261	823.909	1179.47	690.08	759.661	993.514	1010.98	904.295	779.727	954.809	589.123	751.953	697.095	843.452	650.626	857.773	622.472
YDL059C	116.701	112.344	112.246	241.34	93.8759	128.098	124.539	113.75	133.112	148.427	107.521	108.599	154.574	140.103	135.911	69.4676	155.575	144.423	128.116	183.851	74.8695	127.37	109.209	97.255	145.563	121.499	108.31	103.748	151.277	153.285	156.417	132.532	103.164	129.101	88.1668	135.426	175.438	83.6329	87.9288	169.933	79.3441	109.103	106.225	99.491	111.821
YDL058W	1302.63	1584.05	1487.26	1333.12	1354.5	1294.71	1602.02	1137.5	1143.19	1507.46	843.627	1303.19	1250.64	1461.74	1461.05	1312.94	1110.48	1134.75	1071.52	1074.82	918.136	1270.06	1049.19	998.734	1132.86	1154.24	1047.84	962.025	896.858	881.391	883.547	1046.55	740.904	1027.19	787.623	1183.88	1138.4	1421.76	1026.57	1164.04	1348.85	1195.94	1053.39	1037.93	1095.85
YDL057W	94.6222	123.579	112.246	80.4468	58.1137	64.0491	62.2694	63.9841	54.8107	102.044	86.844	41.7689	73.774	65.3814	82.1131	72.941	91.199	67.0536	93.1752	88.3897	66.9885	80.0609	93.608	71.0709	75.9459	56.9525	80.6031	99.032	54.0276	95.8034	105.687	50.2707	93.7853	168.392	99.9223	74.2657	97.4658	69.6941	138.488	110.456	107.681	92.3181	84.0946	102.18	104.367
YDL056W	621.353	651.596	673.477	666.559	603.488	480.368	520.799	547.42	555.937	445.281	496.251	467.812	533.983	516.046	557.803	545.321	557.923	443.585	570.698	459.626	488.622	524.035	495.343	441.388	531.622	429.042	508.807	443.286	583.498	600.368	469.252	612.389	506.44	606.212	523.123	498.017	569.2	522.705	477.014	607.51	527.072	621.049	606.366	443.676	525.56
YDL055C	6450.08	5280.18	4246.65	4918.74	4264.65	4524.61	4590.96	4955.22	4204.76	3492.68	5553.88	4285.49	5150.13	4270.81	3932.94	5279.54	7140.34	6607.35	7256.02	6735.29	6947.1	5458.7	6072.82	5644.53	6784.5	4871.34	4652.31	5640.11	6040.29	6840.36	6907.73	6091.9	7887.34	7914.43	5936.56	5473.82	6113.06	5645.22	4141.44	7409.07	5673.1	6357.36	5877.77	4813.21	6194.9
YDL054C	205.015	235.923	224.492	218.355	214.574	224.172	249.078	398.124	250.563	278.301	293.615	275.675	252.939	231.17	249.171	225.77	246.774	211.477	227.115	243.956	307.359	232.905	245.721	164.585	208.851	216.419	183.876	221.643	199.902	134.125	207.147	214.793	182.881	101.035	205.722	279.589	300.195	132.419	191.245	165.684	175.691	264.365	300.97	207.049	257.189
YDL053C	1129.16	904.371	972.801	1057.3	916.408	1065.96	1052.92	1180.15	970.933	974.053	1017.32	1136.11	1096.07	1013.41	1237.36	1160.11	1067.56	1294.65	1118.1	1078.35	906.314	993.484	1029.69	1081.03	1158.18	1161.83	1015.1	957.309	977.9	1015.52	1065.33	1183.65	928.474	1167.52	846.401	1389.21	966.861	1219.65	1222.21	1032.34	1263.84	1300.85	1119.79	1199.27	1170.4
YDL052C	791.673	792.027	944.739	701.036	683.953	727.415	775.537	639.841	853.481	867.371	897.388	818.671	822.053	728.536	739.018	771.09	1105.12	830.433	995.81	951.073	981.184	880.67	822.971	796.743	892.365	835.303	884.115	754.529	880.65	977.195	790.542	1055.69	867.514	993.514	805.256	1026.61	947.368	703.91	736.403	654.241	793.441	885.414	809.963	812.061	1066.03
YDL051W	145.087	235.923	308.677	229.848	303.979	215.022	249.078	255.937	187.922	329.323	231.584	367.567	249.426	289.546	291.643	524.48	209.221	283.688	273.702	311.132	220.668	243.822	249.621	306.727	278.468	288.559	314.856	240.506	259.332	204.381	376.247	233.073	239.152	263.814	346.789	196.586	424.951	278.776	178.056	233.658	266.369	243.384	221.301	239.316	212.461
YDL050C	116.701	95.4926	37.4154	86.193	138.579	96.0736	39.626	85.3122	117.452	120.597	140.605	100.245	144.035	109.747	104.765	131.988	171.669	165.055	98.9987	120.21	90.6314	94.6175	120.91	112.217	113.919	110.108	110.829	122.611	118.861	121.351	164.872	137.102	196.949	179.618	76.4112	100.477	81.8713	146.358	114.307	191.174	187.025	113.299	168.189	145.203	108.094
YDL049C	318.561	308.947	261.908	367.757	219.044	315.671	339.651	270.155	281.884	301.493	326.699	250.614	305.635	312.897	263.328	375.125	402.348	376.532	326.113	335.881	311.299	200.152	351.03	389.02	259.482	231.607	178.838	198.064	210.708	300.184	338.2	406.736	361.073	493.95	340.911	109.214	280.702	320.593	342.922	420.584	374.051	335.702	309.822	263.517	424.921
YDL048C	268.096	297.712	289.969	218.355	227.984	292.796	283.043	312.811	148.772	139.15	235.719	258.967	196.731	221.83	223.688	197.983	268.232	232.108	256.232	254.562	185.203	178.318	218.419	134.661	113.919	178.451	128.461	179.201	259.332	127.738	211.375	374.745	379.83	308.719	405.567	192.217	140.351	292.715	215.425	348.362	283.372	289.543	438.177	325.362	205.006
YDL047W	1040.84	971.777	1113.11	1114.76	1086.28	1317.58	1607.68	1208.59	1315.46	1076.1	822.95	994.1	1060.94	948.03	1008.01	1128.85	1260.69	938.75	1007.46	1230.38	1777.16	1008.04	1255.91	923.922	949.324	637.868	863.964	1160.09	1004.91	1156.03	887.774	1032.84	1087.91	813.896	1022.73	803.817	1009.75	1052.38	956.225	862.409	827.446	763.722	1071.1	1056.76	965.391
YDL046W	97.7763	157.282	93.5385	74.7006	134.108	160.123	113.217	99.5309	86.1311	111.32	148.875	100.245	73.774	112.082	82.1131	100.728	64.3757	108.317	81.5283	109.603	118.215	112.813	66.3057	71.0709	69.6171	174.654	113.348	117.895	70.2359	83.0296	76.0949	159.952	154.746	162.779	105.8	117.951	93.5672	90.6023	167.065	89.2147	85.0115	104.907	70.8165	107.558	89.4571
YDL045W-A	473.111	438.142	327.385	390.741	375.504	375.145	305.686	469.217	352.355	343.238	463.168	300.736	449.67	329.242	291.643	323.024	300.42	433.269	419.289	328.81	390.109	352.996	366.632	433.907	455.676	436.636	516.363	306.528	405.207	376.827	452.342	461.577	515.819	460.272	523.123	371.329	471.735	425.134	463.824	412.087	436.393	444.805	305.396	363.008	369.01
YDL045C	261.788	247.157	177.723	321.787	286.098	306.521	254.739	277.265	321.034	301.493	256.396	300.736	326.713	329.242	229.35	305.657	327.243	237.266	326.113	353.559	303.418	280.213	296.425	351.614	265.811	296.153	282.111	297.096	324.166	300.184	291.697	315.335	398.587	387.302	346.789	297.063	253.411	271.807	400.076	310.127	294.707	360.88	269.988	336.118	275.826
YDL044C	176.628	224.688	177.723	252.833	201.163	173.848	232.095	184.843	133.112	222.641	227.448	116.953	186.191	189.139	167.058	191.036	241.409	268.214	192.174	176.779	185.203	174.678	175.515	220.694	158.221	193.638	173.8	231.075	140.472	140.512	143.735	187.373	229.774	252.588	305.645	174.743	155.945	188.174	219.822	259.148	192.693	214.01	110.651	188.226	227.37
YDL043C	25.2326	16.8516	37.4154	103.432	49.1731	13.7248	45.2869	21.328	31.3204	69.5752	20.6771	83.5379	35.1305	37.3608	42.4723	72.941	64.3757	61.8956	17.4704	42.4271	27.5835	18.1957	42.9037	52.3681	50.6306	60.7493	35.2638	18.8632	27.0138	51.0951	25.365	36.5605	46.8926	33.6784	52.9001	52.4229	54.5809	62.7247	41.7662	29.7382	39.6721	46.159	35.4082	21.5116	37.2738
YDL042C	346.948	264.009	308.677	310.295	272.687	251.621	220.773	241.718	532.447	264.386	210.907	384.274	221.322	364.268	362.43	382.072	343.337	355.9	291.173	350.023	279.775	294.77	432.937	280.543	297.455	250.591	322.412	414.991	313.36	325.732	333.972	297.054	318.87	359.237	393.811	305.8	339.181	257.868	261.588	322.872	323.044	381.861	292.118	306.54	253.462
YDL040C	1681.12	1561.58	1421.79	1488.26	1551.19	1688.15	1630.33	1492.96	1464.23	1539.93	1716.2	1537.1	1970.82	1622.86	1735.7	1615.12	1432.36	1537.07	1391.8	1880.93	1690.47	1666.72	1634.24	1941.36	1474.62	1476.97	1601.99	1457.18	1464.15	1622.27	1695.23	1302.47	1580.28	1442.56	1398.91	1633.85	1154	1533.27	1435.44	1261.75	1201.5	1309.24	1646.48	1669.83	1695.96
YDL039C	50.4652	106.727	84.1847	103.432	116.227	86.9238	90.5737	85.3122	70.4709	148.427	99.2503	83.5379	144.035	86.3969	385.082	458.486	171.669	123.791	174.704	77.7829	82.7504	101.896	120.91	119.698	94.9324	83.5303	108.31	103.748	113.458	57.482	76.0949	63.9809	131.299	117.875	111.678	78.6343	120.858	125.449	112.109	55.2282	102.014	125.888	57.5384	129.069	70.8202
YDL036C	189.244	190.985	196.431	270.071	205.633	288.221	237.756	277.265	125.282	310.769	219.178	325.798	165.113	193.809	195.373	194.509	273.597	324.952	256.232	251.027	244.311	174.678	191.116	254.359	215.18	277.169	274.554	165.053	243.124	204.381	317.062	182.803	271.977	230.136	229.234	244.64	233.918	271.807	211.029	174.181	238.032	276.954	208.023	252.761	178.914
YDL035C	583.504	606.659	505.108	517.158	415.736	507.818	407.582	540.311	571.597	524.133	471.439	576.411	460.209	511.376	419.06	434.172	509.641	505.481	407.642	374.772	480.741	473.087	471.941	400.242	556.937	565.728	561.703	570.613	529.47	530.112	536.892	525.558	473.616	454.659	470.223	646.549	569.2	425.134	498.996	467.315	447.727	495.161	447.029	561.989	454.74
YDL034W	18.9244	5.61721	0	40.2234	13.4108	32.0245	62.2694	49.7654	23.4903	64.9369	45.4897	0	38.6435	39.6959	36.8093	34.7338	16.0939	41.2637	40.7642	7.07118	23.643	7.27827	11.701	22.4435	18.9865	7.59366	42.8204	9.43162	27.0138	12.7738	4.2275	0	14.0678	16.8392	5.87778	21.8429	27.2904	6.96941	32.9733	25.4899	34.0046	8.39255	26.5562	16.1337	37.2738
YDL033C	44.157	50.5549	159.016	74.7006	58.1137	50.3243	50.9477	63.9841	15.6602	106.682	99.2503	83.5379	84.3131	63.0464	79.2817	93.7813	85.8343	67.0536	64.058	67.1762	145.798	109.174	81.907	115.958	82.2748	113.905	85.6408	75.4529	108.055	102.19	63.4124	86.8313	89.096	56.1307	152.822	74.2657	124.756	83.6329	59.3519	72.2214	102.014	83.9255	70.8165	126.38	63.3654
YDL031W	1690.58	1763.8	1412.43	1608.94	2413.95	2868.48	1930.35	2075.93	2693.56	3455.57	2092.53	1929.72	1974.33	2183.27	2987.22	2577.25	1974.19	2811.09	2067.33	2704.72	2183.04	2194.4	2527.42	3366.52	2088.51	2555.27	3022.62	2136.26	2215.13	2305.67	2997.29	1750.34	1767.85	1919.67	2451.04	2166.81	1883.04	2474.14	1494.79	2442.78	2249.97	2593.3	1788.12	2869.1	1845.05
YDL030W	151.396	196.602	168.369	229.848	210.103	155.548	254.739	227.499	211.413	273.663	235.719	258.967	210.783	184.469	229.35	197.983	198.492	185.687	186.35	176.779	220.668	218.348	237.92	246.878	202.523	242.997	221.658	136.758	199.902	242.702	228.285	100.541	164.124	246.975	158.7	227.166	241.715	209.082	156.074	169.933	164.356	193.029	163.763	271.583	145.368
YDL029W	1324.71	1415.54	944.739	1172.22	1443.9	1276.41	1307.66	1599.6	1706.96	2054.79	1281.98	1194.59	1384.14	1130.16	1143.92	1319.88	1850.8	1335.91	1636.39	1792.54	1343.71	1364.68	1213	1391.49	1303.74	1173.22	1294.69	1263.84	1534.38	1609.5	1623.36	1695.49	1575.59	1667.08	1281.36	1651.32	1364.52	1393.88	1573.92	1414.69	1405.52	1628.16	1363.22	1339.09	1405.22
YDL028C	198.707	230.306	196.431	201.117	219.044	210.447	271.721	184.843	125.282	162.342	186.094	258.967	189.704	175.129	167.058	173.669	155.575	103.159	122.292	134.352	141.858	200.152	148.213	190.769	183.536	197.435	156.168	216.927	124.263	268.25	211.375	196.513	135.989	123.488	199.845	170.374	237.817	195.143	173.659	152.94	187.025	193.029	163.763	164.026	205.006
YDL027C	324.87	398.822	346.093	275.817	268.217	347.695	430.225	341.249	156.602	218.002	260.532	175.429	270.505	259.191	198.204	288.291	509.641	319.794	361.054	229.813	193.084	167.4	128.711	160.845	234.167	212.623	158.687	202.78	243.124	210.767	169.1	425.016	389.209	404.141	470.223	218.429	222.222	264.837	360.508	293.134	311.709	297.936	181.467	242.005	316.827
YDL025C	56.7733	95.4926	177.723	126.416	143.049	45.7494	84.9129	71.0935	86.1311	69.5752	78.5731	133.661	56.2087	77.0567	53.7983	69.4676	48.2818	92.8434	75.7049	42.4271	98.5124	54.587	54.6047	52.3681	101.261	83.5303	57.9335	66.0213	91.8469	114.964	38.0475	54.8408	79.7175	117.875	70.5334	74.2657	101.364	69.6941	90.127	50.9798	96.3464	62.9442	66.3904	53.7789	104.367
YDL024C	31.5407	50.5549	37.4154	68.9544	22.3514	36.5995	11.3217	21.328	31.3204	41.7451	24.8126	41.7689	17.5652	42.0309	48.1353	34.7338	53.6465	25.7898	58.2345	17.6779	3.9405	21.8348	19.5017	22.4435	44.3018	41.7652	15.1131	37.7265	21.611	12.7738	25.365	0	14.0678	5.61307	5.87778	13.1057	46.7836	6.96941	13.1893	16.9933	56.6744	58.7479	26.5562	21.5116	41.0012
YDL022W	936.76	825.73	785.724	528.65	500.672	388.87	781.198	625.623	187.922	102.044	814.679	417.689	888.801	810.262	600.275	517.534	954.907	294.004	646.403	364.166	595.015	542.231	483.642	321.69	449.347	459.417	410.572	509.307	545.679	664.237	443.887	1421.29	970.677	746.539	364.423	777.606	452.241	501.797	971.613	900.644	753.769	734.348	522.271	451.743	864.752
YDL021W	119.855	106.727	205.785	178.132	80.4651	59.4742	90.5737	85.3122	39.1505	41.7451	119.927	100.245	203.757	88.7319	59.4612	72.941	96.5636	56.7376	116.469	49.4982	133.977	80.0609	93.608	63.5898	113.919	83.5303	68.0088	146.19	226.916	249.089	122.597	118.822	89.096	101.035	58.7778	96.1086	128.655	62.7247	213.227	157.188	164.356	58.7479	159.337	77.9794	126.731
YDL020C	346.948	443.76	383.508	384.995	379.974	356.845	577.407	454.998	250.563	436.005	504.522	409.335	396.974	537.062	441.712	277.87	386.254	237.266	337.76	364.166	516.205	462.17	261.322	325.43	544.279	618.884	481.1	414.991	497.054	332.118	291.697	466.147	314.181	319.945	223.356	541.703	413.255	369.379	663.862	369.604	351.381	461.59	398.343	492.077	428.648
YDL019C	1605.42	1893	1636.92	1149.24	1220.39	1152.88	1522.77	1379.21	1346.78	1196.69	1207.54	1035.87	1268.21	1424.38	1177.9	1101.06	997.824	1041.91	1083.16	1134.92	1095.46	1149.97	955.582	942.625	1132.86	1222.58	1221.64	1056.34	1366.9	1328.47	942.731	1224.78	1087.91	1100.16	828.767	1236.31	912.28	1101.17	1310.14	1151.29	1201.5	1011.3	1323.38	1113.22	1080.94
YDL018C	264.942	219.071	177.723	206.863	165.4	173.848	215.113	199.062	172.262	97.4053	210.907	175.429	161.6	175.129	152.9	191.036	166.304	185.687	203.821	243.956	275.835	192.874	195.017	201.991	227.838	174.654	173.8	221.643	248.527	268.25	177.555	315.335	168.813	168.392	205.722	249.009	214.425	167.266	296.76	186.926	204.028	176.244	216.875	139.825	249.734
YDL017W	66.2356	89.8754	65.477	80.4468	93.8759	86.9238	45.2869	56.8748	39.1505	41.7451	49.6251	91.8916	24.5913	60.7113	39.6408	55.5741	69.7404	61.8956	34.9407	42.4271	43.3455	36.3913	54.6047	41.1463	37.973	75.9366	37.7827	33.0107	43.2221	63.8689	46.5024	50.2707	51.5819	50.5177	88.1668	65.5286	42.885	62.7247	50.559	76.4698	102.014	54.5516	39.8343	40.3342	41.0012
YDL016C	741.207	876.285	823.139	655.066	961.111	937.862	798.181	824.684	829.991	950.861	1186.87	852.086	857.183	882.649	812.637	837.085	944.178	943.908	960.87	1032.39	1016.65	1040.79	1142.8	987.512	892.365	861.881	1010.06	1160.09	1139.98	1296.54	1204.84	1156.23	1144.18	881.252	922.812	1148.93	1021.44	912.992	993.595	1040.84	1020.14	969.34	1088.8	1078.27	890.843
YDL015C	1548.65	1460.47	1599.51	1206.7	1439.43	1404.51	1534.09	1507.18	1244.99	1298.74	1534.24	1570.51	1461.43	1401.03	1455.38	1611.65	1335.8	1717.6	1444.22	1410.7	1591.96	1946.94	1567.93	1844.1	1715.11	1723.76	1523.9	1933.48	1799.12	1884.13	1796.69	1846.31	1613.11	1622.18	1827.99	1791.11	1559.45	1665.69	1727.8	1703.58	1632.22	1779.22	1628.78	1438.59	1524.5
YDL014W	936.76	853.816	776.37	804.468	1305.32	1285.56	968.007	981.09	845.651	1178.14	1128.97	1336.61	966.088	1062.45	1305.32	1080.22	804.697	1160.54	931.752	1124.32	985.124	1160.88	1466.53	1361.57	1145.52	934.021	1352.62	1362.87	1226.43	1213.51	1285.16	758.631	647.118	757.765	1087.39	725.183	791.422	871.176	626.492	603.261	617.75	730.152	1119.79	1306.83	998.937
YDL013W	432.108	471.846	514.462	384.995	447.028	462.069	430.225	419.452	360.185	310.769	372.188	417.689	435.618	474.015	430.386	361.232	364.796	319.794	413.465	424.271	445.276	451.253	499.243	306.727	462.004	391.074	405.534	504.591	534.873	415.148	325.517	443.296	365.762	319.945	346.789	353.854	413.255	313.623	417.662	327.121	328.711	469.983	349.656	395.275	361.556
YDL012C	428.954	544.869	738.954	476.934	420.207	544.417	532.121	433.67	579.428	542.687	479.71	484.52	548.035	511.376	447.375	552.267	525.735	469.375	593.992	505.589	622.599	480.366	546.047	620.936	480.991	398.667	539.033	457.433	653.734	670.624	617.214	621.529	567.401	544.468	675.945	493.649	713.45	627.247	470.419	590.516	430.725	566.497	606.366	543.167	611.29
YDL010W	72.5437	151.665	121.6	103.432	44.7028	64.0491	113.217	49.7654	172.262	97.4053	115.792	83.5379	98.3653	91.067	96.2706	83.3611	118.022	87.6854	69.8814	88.3897	153.679	156.483	74.1064	123.439	126.577	110.108	85.6408	136.758	86.4442	114.964	46.5024	164.522	98.4745	112.261	52.9001	100.477	97.4658	62.7247	129.695	101.96	73.6767	104.907	92.9466	91.4241	63.3654
YDL009C	293.329	202.22	140.308	166.64	147.519	192.147	220.773	170.624	195.753	199.449	219.178	183.783	196.731	242.845	201.036	208.403	225.315	242.424	180.527	212.135	287.656	218.348	284.724	179.548	215.18	193.638	191.432	207.496	162.083	178.833	177.555	233.073	126.61	331.171	211.6	222.797	241.715	174.235	239.606	208.168	226.697	218.206	230.154	260.828	264.644
YDL008W	280.713	297.712	280.616	258.579	308.449	306.521	317.008	327.03	242.733	412.813	285.344	400.982	259.965	275.536	331.284	316.078	343.337	278.53	343.584	385.379	413.752	389.387	374.432	407.723	265.811	345.512	380.346	292.38	286.346	319.345	376.247	315.335	375.141	364.85	376.178	205.323	456.14	278.776	241.804	246.403	340.046	318.917	340.804	336.118	328.009
YDL007W	1299.48	1460.47	1122.46	1614.68	1256.15	1262.68	1290.68	1222.81	1354.61	1484.27	1774.1	1370.02	1623.03	2234.64	1752.69	1622.07	1657.68	1635.08	1578.16	1806.69	1682.59	1914.18	1423.62	1836.62	1316.4	1784.51	1730.45	1405.31	1485.76	1207.12	1707.91	1435	1542.77	1571.66	1175.56	1773.64	1602.34	1825.98	1523.37	1350.97	1405.52	1456.11	1301.25	1866.13	1449.95
YDL006W	176.628	213.454	271.262	270.071	232.455	173.848	215.113	199.062	234.903	250.471	252.261	233.906	245.913	217.16	229.35	232.716	289.691	242.424	256.232	208.6	287.656	254.739	167.714	205.732	278.468	242.997	151.131	249.938	226.916	178.833	219.83	228.503	201.638	269.428	199.845	249.009	237.817	334.531	268.183	246.403	158.688	247.58	239.006	231.249	182.642
YDL005C	451.033	550.487	757.662	482.681	478.32	452.919	701.946	554.529	438.486	774.604	409.407	517.935	576.14	656.149	812.637	444.593	488.183	541.586	326.113	477.304	476.8	553.148	538.246	497.497	689.842	546.744	483.618	561.181	664.539	459.856	460.797	923.153	468.926	398.528	511.367	332.012	534.113	411.195	485.806	369.604	470.397	444.805	398.343	435.609	417.466
YDL004W	715.975	645.979	477.047	890.66	621.369	594.742	583.068	696.716	501.127	468.473	669.939	559.704	551.548	632.799	688.051	837.085	536.465	773.695	483.346	540.945	512.265	600.457	362.731	605.973	582.252	713.804	614.598	466.865	464.637	510.951	684.854	863.743	801.864	724.086	599.534	672.76	456.14	669.063	1081.52	853.912	1099.48	818.274	969.3	997.599	585.198
YDL003W	618.199	657.214	804.431	706.782	572.196	759.439	871.772	696.716	555.937	663.284	587.231	609.826	695.583	686.505	679.557	659.942	520.371	567.376	564.875	579.836	701.409	684.157	627.954	654.601	620.225	778.351	720.39	485.728	675.345	715.332	701.764	662.66	478.305	662.343	523.123	515.492	709.551	578.461	483.608	577.771	731.099	704.974	597.514	497.455	506.923
YDL002C	271.25	123.579	252.554	206.863	129.638	187.572	169.826	113.75	117.452	125.235	181.959	108.599	193.218	156.448	116.091	145.882	187.763	103.159	203.821	88.3897	114.274	181.957	120.91	86.0332	94.9324	121.499	168.763	174.485	394.401	178.833	101.46	127.962	145.367	106.648	111.678	166.006	116.959	188.174	127.497	114.705	153.021	134.281	199.171	150.581	119.276
YDL001W	507.806	488.697	701.539	626.335	375.504	448.344	475.512	398.124	587.258	487.027	492.116	309.09	593.705	450.665	515.331	555.741	488.183	448.743	553.228	494.982	449.217	549.509	335.429	351.614	462.004	402.464	498.732	400.844	497.054	440.696	426.977	461.577	384.52	454.659	452.589	463.069	460.039	466.95	531.969	539.537	527.072	528.731	575.384	408.72	518.105
YDR001C	444.724	629.127	467.693	430.965	527.493	356.845	447.208	426.561	313.204	278.301	479.71	551.35	414.539	443.66	489.847	385.545	466.724	345.584	326.113	318.203	346.764	229.265	253.522	187.029	284.797	375.886	327.45	433.854	426.818	364.053	333.972	630.669	492.373	381.689	258.622	384.434	253.411	250.899	692.439	424.832	481.732	402.843	424.899	446.365	462.195
YDR002W	939.914	634.745	617.354	873.422	1019.22	731.99	905.737	554.529	775.18	774.604	740.241	827.025	1008.24	1004.07	1415.74	951.706	681.31	851.064	786.166	947.538	902.374	1113.57	1002.39	972.55	886.036	858.084	833.738	844.13	983.302	791.975	959.641	886.593	801.864	853.187	899.301	799.449	842.105	961.778	958.424	709.469	765.104	1221.12	832.094	949.198	741.748
YDR003W	132.471	202.22	252.554	74.7006	156.46	100.649	113.217	156.406	140.942	102.044	103.386	183.783	84.3131	142.438	116.091	121.568	134.116	118.633	58.2345	123.746	130.036	112.813	124.811	104.736	126.577	148.076	115.867	70.7371	145.875	140.512	109.915	137.102	145.367	89.8092	111.678	117.951	163.743	104.541	147.281	110.456	113.349	151.066	97.3726	94.1131	134.186
YDR003W-A	302.791	376.353	318.031	281.564	308.449	201.297	288.704	298.593	360.185	329.323	339.105	284.029	274.018	387.618	271.823	267.45	273.597	340.426	238.762	346.488	338.883	265.657	234.02	284.284	329.099	432.839	337.525	287.664	345.777	306.571	262.105	507.277	375.141	426.594	264.5	297.063	319.688	313.623	477.014	305.879	408.055	310.524	336.378	510.9	335.464
YDR004W	189.244	162.899	140.308	212.609	134.108	109.798	141.521	127.968	133.112	139.15	173.688	108.599	165.113	186.804	138.743	156.302	134.116	221.793	139.763	123.746	189.144	141.926	171.615	142.142	177.207	121.499	181.357	132.043	118.861	210.767	114.142	159.952	229.774	129.101	164.578	183.48	245.614	188.174	151.677	135.946	232.365	188.832	119.503	118.314	178.914
YDR005C	400.567	331.415	252.554	339.026	205.633	205.872	181.147	284.374	219.243	250.471	268.803	200.491	288.07	322.237	266.16	263.977	289.691	283.688	366.877	314.667	346.764	312.966	226.219	280.543	265.811	224.013	269.517	339.538	253.93	274.636	274.787	415.876	389.209	319.945	258.622	301.432	280.702	229.99	305.552	293.134	255.035	268.562	243.432	325.362	249.734
YDR006C	681.28	887.519	851.201	804.468	992.403	969.886	1035.94	1080.62	837.821	1038.99	719.564	927.27	871.235	824.273	959.874	847.505	772.509	747.905	838.577	890.968	713.23	804.249	975.084	826.667	651.869	808.725	838.776	914.867	967.094	1047.45	1128.74	763.201	698.7	752.152	893.423	712.077	510.721	892.084	692.439	654.241	884.12	814.078	761.277	946.509	752.93
YDR007W	25.2326	5.61721	9.35385	28.731	40.2325	13.7248	22.6434	42.6561	31.3204	27.8301	28.948	25.0614	10.5391	0	0	3.47338	37.5525	10.3159	5.82345	7.07118	15.762	29.1131	15.6013	14.9623	31.6441	34.1715	17.6319	23.579	0	31.9345	21.1375	31.9905	18.7571	22.4523	17.6334	17.4743	31.1891	34.847	28.5768	8.49664	17.0023	20.9814	39.8343	21.5116	29.819
YDR008C	28.3867	11.2344	37.4154	57.462	40.2325	32.0245	33.9651	7.10935	7.8301	27.8301	49.6251	25.0614	17.5652	0	0	3.47338	26.8232	25.7898	17.4704	21.2135	7.88099	36.3913	23.402	48.6275	0	26.5778	37.7827	9.43162	32.4166	44.7083	25.365	36.5605	32.8248	16.8392	29.3889	13.1057	42.885	27.8776	41.7662	67.9731	34.0046	33.5702	44.2603	45.7121	48.4559
YDR009W	18.9244	16.8516	28.0616	34.4772	22.3514	27.4496	22.6434	0	15.6602	32.4684	53.7606	41.7689	17.5652	37.3608	48.1353	72.941	10.7293	36.1058	29.1173	7.07118	23.643	21.8348	23.402	44.8869	31.6441	49.3588	25.1885	14.1474	27.0138	31.9345	29.5925	22.8503	37.5141	16.8392	41.1445	48.0543	31.1891	62.7247	48.3608	29.7382	68.0092	37.7665	4.42603	24.2005	26.0916
YDR010C	31.5407	39.3205	74.8308	28.731	26.8217	27.4496	39.626	28.4374	78.301	18.5534	16.5417	25.0614	31.6174	65.3814	33.9779	27.787	42.9172	30.9478	17.4704	38.8915	23.643	40.0305	58.505	18.7029	18.9865	53.1557	32.745	47.1581	27.0138	25.5476	29.5925	36.5605	28.1356	44.9046	29.3889	78.6343	31.1891	41.8164	57.1537	42.4832	73.6767	46.159	26.5562	32.2673	14.9095
YDR011W	854.754	938.074	1113.11	1120.51	786.77	873.813	1092.55	973.981	1049.23	1001.88	996.638	1136.11	994.192	1076.46	1155.25	805.824	928.084	696.325	634.756	827.328	973.303	1401.07	811.27	1122.17	924.009	1108.68	1035.25	844.13	896.858	696.171	853.954	836.322	665.875	583.76	699.456	1345.52	853.801	843.298	1349.71	1312.73	1093.82	1313.43	783.407	946.509	838.66
YDR012W	11247.4	10386.2	9222.9	7883.78	10245.9	11300.1	9091.34	9128.4	10437.5	11085.7	12257.4	11260.9	11087.2	11733.6	11541.1	11972.7	9683.18	12946.5	12095.3	14810.6	13216.4	13290.1	14700.4	14850.1	14012	11462.6	12606.8	12261.1	12869.4	14153.4	13401.2	11598.8	13913	12045.7	12607.8	12039.8	12308	10802.6	9854.62	10132.2	9623.31	11237.6	10317.1	10086.2	10652.8
YDR013W	293.329	230.306	252.554	321.787	219.044	215.022	226.434	234.609	242.733	218.002	277.074	233.906	274.018	301.221	288.812	253.557	295.055	242.424	273.702	286.383	315.24	316.605	284.724	362.836	265.811	250.591	314.856	249.938	329.568	217.154	329.745	255.924	361.073	432.207	299.767	283.957	269.006	376.348	294.561	301.631	255.035	255.973	336.378	330.74	223.643
YDR014W	53.6193	106.727	168.369	137.909	102.816	114.373	90.5737	142.187	117.452	120.597	70.3023	142.014	94.8522	88.7319	113.26	97.2546	187.763	128.949	110.646	98.9965	90.6314	109.174	101.409	100.996	107.59	87.3271	83.1219	122.611	81.0414	38.3214	105.687	59.4109	164.124	129.101	105.8	100.477	144.249	132.419	112.109	148.691	170.023	88.1218	92.9466	99.491	85.7297
YDR014W-A	12.6163	33.7033	18.7077	45.9696	8.94056	36.5995	22.6434	14.2187	7.8301	18.5534	12.4063	25.0614	24.5913	32.6907	19.8204	13.8935	16.0939	20.6319	29.1173	21.2135	7.88099	21.8348	27.3023	14.9623	6.32883	30.3747	12.5942	14.1474	16.2083	31.9345	21.1375	4.57007	23.4463	16.8392	29.3889	13.1057	23.3918	34.847	28.5768	12.745	22.6697	25.1777	13.2781	5.37789	18.6369
YDR016C	369.027	337.033	299.323	275.817	281.628	196.722	266.06	277.265	242.733	259.748	421.814	334.151	284.557	252.185	260.497	312.604	316.514	397.163	349.407	353.559	252.192	312.966	440.738	310.468	272.14	250.591	342.563	287.664	367.388	325.732	372.02	347.325	436.101	387.302	299.767	332.012	265.107	285.746	186.849	263.396	323.044	306.328	349.656	282.339	316.827
YDR017C	621.353	1050.42	897.97	747.006	768.889	882.963	911.398	902.887	696.879	941.585	442.491	868.794	695.583	922.345	1039.16	781.51	633.028	551.902	628.933	738.938	500.443	534.953	616.253	471.313	822.748	523.963	528.958	584.76	610.512	517.338	608.759	639.809	389.209	516.403	670.067	467.437	732.943	703.91	560.546	620.255	481.732	587.479	624.07	594.257	480.832
YDR018C	63.0815	95.4926	46.7693	86.193	58.1137	45.7494	79.252	28.4374	78.301	51.0218	62.0314	25.0614	38.6435	63.0464	48.1353	41.6806	64.3757	92.8434	46.5876	42.4271	70.929	54.587	50.7044	52.3681	50.6306	75.9366	47.8581	56.5897	43.2221	25.5476	50.7299	50.2707	46.8926	44.9046	64.6556	61.16	70.1754	83.6329	103.316	63.7248	107.681	88.1218	57.5384	51.09	67.0928
YDR019C	829.521	949.308	916.678	735.513	692.894	649.641	781.198	696.716	1464.23	1488.91	1029.72	852.086	867.722	1013.41	999.515	965.6	788.603	990.33	861.871	1294.03	949.66	727.827	826.871	654.601	1215.14	1792.1	1765.71	844.13	972.497	1124.09	1171.02	644.379	919.096	606.212	570.145	1376.1	1200.78	947.839	1171.65	628.751	561.076	973.536	1283.55	1341.78	991.482
YDR020C	31.5407	67.4065	46.7693	97.6853	93.8759	59.4742	79.252	99.5309	54.8107	74.2136	70.3023	33.4151	35.1305	86.3969	101.934	65.9942	26.8232	46.4217	46.5876	42.4271	35.4645	40.0305	46.804	71.0709	132.905	87.3271	73.0465	42.4423	37.8193	19.1607	76.0949	9.14013	23.4463	67.3569	23.5111	21.8429	66.2768	55.7552	63.7484	93.463	22.6697	54.5516	35.4082	56.4678	48.4559
YDR021W	356.41	308.947	271.262	442.457	393.385	356.845	226.434	319.921	391.505	394.26	285.344	467.812	396.974	410.969	419.06	468.906	482.818	459.059	419.289	424.271	413.752	433.057	421.236	497.497	329.099	322.731	405.534	400.844	399.804	523.725	507.299	333.615	356.384	527.629	570.145	454.332	491.228	404.226	360.508	505.55	277.704	490.964	380.639	387.208	391.375
YDR022C	72.5437	89.8754	56.1231	86.193	102.816	173.848	152.843	135.078	101.791	69.5752	99.2503	91.8916	200.244	140.103	99.1021	177.142	139.481	108.317	98.9987	106.068	118.215	131.009	163.814	93.5144	50.6306	144.28	98.235	141.474	151.277	114.964	169.1	123.392	75.0282	157.166	123.433	83.0029	101.364	69.6941	101.118	169.933	68.0092	88.1218	163.763	129.069	126.731
YDR023W	8547.54	7779.84	8025.61	7665.43	8565.06	8998.9	7783.68	8239.74	8519.15	9374.1	8978.01	8420.62	9991.1	8889.54	8992.8	9708.1	6866.75	9083.18	7751.01	10051.7	10328	9814.74	10176	9789.09	9031.24	8212.55	9158.52	10035.2	11016.2	11324	11219.8	9373.21	9884.97	8711.49	8998.89	9619.6	9091.61	8976.6	7484.94	7264.63	6789.59	8023.28	6904.61	7717.27	8323.23
YDR024W	1239.55	1308.81	1085.05	1132	1439.43	1468.55	1086.88	1286.79	1284.14	1456.44	1368.83	1495.33	1535.2	1503.77	1373.27	1153.16	1319.7	1588.65	937.576	1697.08	1761.4	1342.84	1540.63	1761.81	1392.34	1382.05	1259.42	1659.96	1555.99	1864.97	1695.23	1302.47	1894.46	1436.95	1692.8	1480.95	1356.72	1568.12	1217.81	1198.03	1144.82	1401.56	1177.32	1349.85	1427.59
YDR025W	18325.2	17733.5	15873.5	15543.5	19043.4	22979.9	19603.5	19415.6	21705	21739.9	25693.4	21719.8	20790.2	21003.8	21969.5	22010.8	16410.5	23014.8	20626.7	25201.7	23292.3	25099.1	25391.2	27358.6	21866.1	20351	23296.8	20169.5	25430.8	28121.5	26815	19751.8	24337.3	20201.4	22441.4	21812.3	21680.3	20692.2	16739.4	16921.1	17761.7	20100.2	17593.5	18602.1	21309.4
YDR026C	312.253	370.736	439.631	252.833	326.331	324.82	356.634	234.609	266.223	361.791	289.48	375.92	407.513	319.902	319.958	441.119	450.63	263.056	407.642	339.416	354.645	371.192	358.831	329.171	303.784	208.826	304.78	377.265	378.193	274.636	342.427	301.624	351.695	460.272	246.867	279.589	354.776	334.531	285.768	348.362	238.032	302.132	340.804	319.984	249.734
YDR027C	845.292	1044.8	916.678	603.351	804.651	727.415	809.503	909.997	634.238	524.133	558.283	710.072	695.583	674.829	815.468	764.144	697.404	675.694	745.402	682.368	630.48	676.879	635.755	497.497	765.788	717.601	581.853	683.792	772.595	868.618	490.389	722.071	567.401	623.051	634.801	650.917	869.395	703.91	604.51	607.51	918.125	625.245	708.165	599.635	674.655
YDR028C	410.03	735.854	533.17	390.741	581.137	420.894	656.659	497.654	422.826	505.58	260.532	451.104	505.879	551.072	424.723	527.954	327.243	345.584	355.231	431.342	374.347	414.861	374.432	314.208	594.91	539.15	360.195	547.034	421.415	408.761	397.385	616.959	304.802	359.237	329.156	611.6	487.329	404.226	472.617	437.577	538.406	419.628	323.1	403.342	391.375
YDR029W	94.6222	106.727	102.892	86.193	89.4056	73.199	45.2869	49.7654	54.8107	32.4684	33.0834	50.1227	45.6696	65.3814	65.1242	48.6273	64.3757	36.1058	52.4111	49.4982	70.929	69.1435	27.3023	29.9246	37.973	83.5303	27.7073	61.3055	37.8193	44.7083	38.0475	50.2707	37.5141	44.9046	41.1445	34.9486	38.9863	55.7552	48.3608	97.7114	85.0115	46.159	92.9466	53.7789	93.1844
YDR030C	309.099	286.478	233.846	384.995	411.266	324.82	367.956	291.483	477.636	538.048	351.511	426.043	344.279	333.912	334.116	382.072	359.431	412.637	337.76	360.63	264.013	385.748	405.635	347.874	303.784	383.48	314.856	287.664	432.221	376.827	384.702	351.895	351.695	432.207	311.523	235.903	343.08	459.981	455.031	484.308	566.744	415.431	371.786	416.786	357.828
YDR031W	91.4681	84.2581	65.477	74.7006	111.757	73.199	135.861	42.6561	62.6408	69.5752	153.011	66.8303	112.417	88.7319	59.4612	90.3079	139.481	113.475	64.058	134.352	74.8695	94.6175	101.409	63.5898	50.6306	79.7335	55.4146	70.7371	70.2359	76.6427	93.0049	91.4013	154.746	78.583	94.0445	126.689	113.06	167.266	197.84	118.953	187.025	117.496	115.077	94.1131	89.4571
YDR032C	930.452	926.84	935.385	942.376	751.007	832.638	854.789	895.778	657.729	505.58	988.367	735.133	804.488	770.567	727.692	889.185	708.133	835.591	844.401	774.294	1024.53	909.783	900.977	841.63	835.405	808.725	712.833	990.32	1177.8	1156.03	1314.75	1197.36	1308.3	1324.69	969.834	1192.62	795.321	857.237	1681.64	1215.02	1207.16	1330.22	951.596	941.131	1010.12
YDR033W	2267.78	1561.58	2516.19	1827.29	2798.4	2822.74	2768.16	1471.64	1667.81	635.454	1182.73	1996.55	1194.44	1410.37	1175.07	1476.19	745.686	2119.92	1531.57	738.938	1576.2	1539.35	959.482	1668.3	1575.88	839.1	571.778	1612.81	1599.22	1079.39	1724.82	2522.68	1439.6	2138.58	2086.61	768.869	541.91	1456.61	1228.8	1363.71	1422.53	1279.86	1526.98	1105.16	1341.86
YDR034C	406.876	589.807	430.277	419.472	469.38	462.069	588.729	533.201	579.428	524.133	376.324	451.104	470.748	495.031	478.521	538.374	337.973	474.533	366.877	420.735	488.622	385.748	304.226	392.76	626.554	387.277	465.987	485.728	388.999	523.725	448.115	457.007	482.994	331.171	411.445	445.594	467.836	376.348	448.437	450.322	470.397	369.272	539.976	406.031	439.831
YDR034C-D	1274.25	2055.9	1431.14	1574.46	1341.08	1491.43	2088.86	1571.17	1753.94	2008.4	773.325	2105.15	4573.99	2038.5	1922.58	2400.11	3191.96	567.376	1496.63	1085.43	1580.14	1390.15	2546.92	1327.9	3841.6	1256.75	1405.52	3499.13	3014.74	1360.41	811.679	1814.32	1111.36	1369.59	1387.16	1293.1	3727.09	1393.88	1743.19	1401.95	952.129	583.282	832.094	1043.31	943.027
YDR034W-B	25.2326	22.4688	9.35385	40.2234	67.0542	27.4496	28.3043	7.10935	7.8301	4.63835	24.8126	8.35379	56.2087	35.0258	33.9779	38.2072	16.0939	25.7898	34.9407	17.6779	31.524	29.1131	23.402	14.9623	12.6577	30.3747	17.6319	18.8632	10.8055	57.482	8.45499	18.2803	28.1356	22.4523	5.87778	34.9486	23.3918	34.847	131.893	12.745	28.3372	16.7851	13.2781	48.401	70.8202
YDR035W	1135.47	938.074	1655.63	902.153	983.462	1207.78	877.433	732.263	1221.5	1071.46	785.731	1378.37	857.183	798.587	693.714	1340.72	799.332	1346.23	908.458	837.934	1312.19	978.927	1064.79	1410.2	1354.37	1093.49	732.984	1301.56	950.886	1366.8	1023.05	982.564	1055.08	1021.58	993.345	1411.05	853.801	1045.41	837.522	853.912	810.443	734.348	863.076	731.393	1002.66
YDR036C	356.41	320.181	280.616	310.295	379.974	375.145	277.382	405.233	313.204	380.345	459.032	350.859	351.305	403.964	393.577	309.131	327.243	355.9	308.643	403.057	327.061	345.718	253.522	359.095	265.811	349.309	408.053	344.254	324.166	357.666	350.882	324.475	398.587	376.076	288.011	353.854	311.891	348.47	406.671	361.107	260.702	390.254	380.639	373.763	305.645
YDR037W	3214	2713.11	2544.25	2574.3	3598.58	3810.92	3215.37	3490.69	3382.6	4077.11	3622.63	3416.7	4043.52	3581.97	3649.79	4247.94	3132.95	3703.42	3418.37	4210.89	5185.69	4436.1	5000.23	4918.86	3778.31	3261.48	3831.17	5248.69	4138.51	4937.07	4337.41	3445.83	4178.13	3682.18	4267.27	4233.15	3364.52	3596.21	2558.73	2888.86	2930.06	2912.22	3142.48	3272.45	3675.19
YDR038C	230.247	247.157	261.908	252.833	308.449	205.872	209.452	206.171	227.073	148.427	223.313	267.321	231.861	266.196	319.958	284.817	150.21	273.372	203.821	187.386	197.025	272.935	156.013	239.397	272.14	246.794	239.29	334.822	183.694	204.381	181.782	187.373	248.531	179.618	229.234	179.111	187.134	264.837	173.659	174.181	266.369	310.524	141.633	201.671	219.915
YDR039C	227.093	320.181	318.031	356.264	353.152	333.97	249.078	305.702	438.486	236.556	256.396	325.798	548.035	485.69	438.881	444.593	225.315	288.846	215.468	243.956	394.05	312.966	354.931	362.836	329.099	303.747	274.554	448.002	291.749	306.571	287.47	210.223	248.531	224.523	352.667	336.38	237.817	209.082	151.677	140.195	187.025	239.188	256.71	260.828	328.009
YDR040C	353.256	303.329	280.616	356.264	303.979	365.995	322.669	319.921	375.845	301.493	252.261	384.274	590.192	502.036	455.87	468.906	278.962	283.688	279.526	289.918	370.407	360.274	413.436	351.614	379.73	322.731	261.96	448.002	313.36	325.732	236.74	246.784	229.774	224.523	317.4	480.543	198.83	362.409	145.082	191.174	238.032	276.954	190.319	231.249	391.375
YDR041W	242.864	258.392	289.969	247.086	254.806	242.472	271.721	220.39	258.393	171.619	252.261	183.783	168.626	191.474	206.699	225.77	166.304	211.477	250.408	215.671	165.501	229.265	140.412	198.251	240.495	208.826	259.441	169.769	237.721	217.154	257.877	278.774	314.181	291.88	258.622	270.852	171.54	188.174	314.345	310.127	209.695	314.721	177.041	145.203	249.734
YDR042C	75.6978	89.8754	130.954	80.4468	98.3462	45.7494	45.2869	49.7654	70.4709	55.6602	86.844	100.245	87.8262	98.0721	62.2927	62.5208	107.293	82.5275	98.9987	81.3185	114.274	69.1435	113.11	93.5144	82.2748	106.311	78.0842	89.6003	108.055	83.0296	80.3224	45.7007	56.2712	78.583	70.5334	91.74	97.4658	97.5717	127.497	110.456	79.3441	83.9255	84.0946	53.7789	85.7297
YDR043C	157.704	157.282	102.892	120.67	111.757	77.7739	118.878	49.7654	148.772	129.874	90.9794	91.8916	172.139	170.459	118.922	149.355	64.3757	41.2637	87.3518	109.603	90.6314	87.3392	66.3057	67.3304	88.6036	136.686	93.1973	132.043	81.0414	44.7083	80.3224	137.102	79.7175	84.1961	82.289	135.426	152.047	174.235	200.038	131.698	158.688	109.103	132.781	86.0462	93.1844
YDR044W	391.105	314.564	364.8	275.817	295.039	324.82	288.704	284.374	399.335	306.131	421.814	459.458	323.2	375.943	402.071	298.711	391.619	428.111	343.584	364.166	275.835	505.84	362.731	430.166	405.045	523.963	491.175	259.369	361.985	261.863	355.11	287.914	370.452	387.302	199.845	467.437	370.37	362.409	466.022	305.879	385.386	444.805	239.006	260.828	346.646
YDR045C	264.942	174.133	140.308	201.117	241.395	274.496	283.043	177.734	250.563	310.769	301.886	317.444	337.252	303.557	328.453	382.072	316.514	226.951	331.937	353.559	236.43	302.048	312.027	463.831	297.455	334.121	337.525	396.128	367.388	338.505	452.342	242.214	304.802	286.267	305.645	318.906	444.444	355.44	250.597	293.134	243.7	289.543	239.006	303.851	212.461
YDR046C	1286.86	1471.71	1159.88	879.168	1502.01	1102.56	1528.43	1393.43	1135.36	1066.82	1269.58	1186.24	1057.43	1398.7	1220.37	958.653	804.697	840.748	861.871	799.043	1402.82	1262.78	1419.72	1425.16	1107.55	1173.22	1045.32	1636.39	1718.08	1334.86	1132.97	1622.37	1026.95	651.116	1404.79	1467.84	1029.24	1059.35	1171.65	1130.05	1144.82	1074.25	1301.25	1016.42	1297.13
YDR047W	820.059	696.534	682.831	815.96	759.948	745.715	639.677	618.513	728.2	640.092	839.492	751.841	860.696	758.891	722.029	691.203	847.614	794.327	1059.87	703.582	835.385	756.94	904.878	886.516	727.815	698.617	607.042	749.813	756.386	798.362	824.362	749.491	867.514	1032.81	911.056	956.717	662.768	933.9	657.268	870.906	816.111	751.134	1084.38	1016.42	950.481
YDR048C	25.2326	22.4688	37.4154	40.2234	22.3514	41.1744	16.9826	35.5467	15.6602	32.4684	49.6251	33.4151	10.5391	18.6804	28.3149	34.7338	42.9172	36.1058	81.5283	53.0338	27.5835	25.4739	35.103	48.6275	12.6577	11.3905	22.6696	9.43162	21.611	25.5476	12.6825	18.2803	18.7571	33.6784	23.5111	4.36857	23.3918	55.7552	24.1804	29.7382	73.6767	29.3739	53.1124	21.5116	52.1833
YDR049W	608.736	454.994	467.693	563.127	540.904	709.115	650.999	526.092	728.2	700.391	541.741	384.274	565.6	614.118	659.737	607.841	579.382	649.904	500.817	487.911	642.301	644.127	553.848	594.752	556.937	550.541	687.645	674.361	502.457	542.886	566.484	511.847	501.751	443.433	505.489	528.597	666.666	689.971	558.348	501.302	589.413	377.665	570.958	594.257	566.561
YDR050C	23135.1	21648.7	20082.7	19899.1	19401	22957	20514.9	22067.4	23372.9	18627.6	23092.2	21243.7	24233	19320.2	18183.8	24931.9	29478.7	23938.1	31103.1	24674.9	32040.2	24327.6	30040.4	25144.1	29315.1	19356.3	21387.5	23852.6	27327.2	30842.3	24870.4	23033.1	29556.4	29345.1	24040.1	22349.6	31832.3	23730.8	16363.5	25736.3	23395.2	20859.7	26016.2	18338.6	27951.6
YDR051C	186.09	297.712	187.077	189.624	214.574	292.796	288.704	163.515	187.922	213.364	318.428	150.368	277.531	263.861	232.182	191.036	273.597	226.951	244.585	233.349	307.359	309.326	245.721	299.246	265.811	231.607	266.998	245.222	275.541	166.059	253.65	228.503	290.734	241.362	246.867	179.111	241.715	376.348	283.57	233.658	243.7	260.169	247.858	293.095	298.19
YDR052C	611.89	645.979	608.001	534.396	643.721	521.543	634.016	682.497	579.428	654.007	483.845	726.779	579.653	616.453	645.579	552.267	568.652	608.64	460.053	629.335	512.265	502.2	452.439	415.204	550.608	523.963	566.74	547.034	615.915	574.82	587.622	498.137	525.197	426.594	423.2	541.703	561.403	578.461	518.78	412.087	538.406	537.123	632.922	639.969	439.831
YDR053W	15.7704	11.2344	28.0616	22.9848	13.4108	22.8747	0	42.6561	39.1505	37.1068	8.27085	33.4151	17.5652	14.0103	22.6519	24.3137	37.5525	36.1058	34.9407	7.07118	19.7025	14.5565	15.6013	22.4435	18.9865	3.79683	42.8204	37.7265	37.8193	31.9345	8.45499	13.7102	23.4463	28.0654	0	21.8429	15.5945	13.9388	17.5858	12.745	22.6697	16.7851	26.5562	26.8894	18.6369
YDR054C	665.51	601.041	514.462	442.457	527.493	548.992	786.859	618.513	743.86	644.73	475.574	559.704	583.166	520.716	554.972	590.475	498.912	484.849	483.346	608.121	508.324	618.653	538.246	635.898	449.347	501.182	559.184	848.845	518.665	504.565	714.447	648.949	543.954	471.498	387.934	524.229	573.099	459.981	611.105	526.792	453.395	692.386	694.887	602.324	521.833
YDR055W	1204.86	1129.06	813.785	821.706	1014.75	933.287	951.024	1066.4	1025.74	1164.23	1335.74	818.671	1261.18	1193.21	1189.22	1167.06	981.73	1129.59	955.046	1311.7	1008.77	1182.72	881.476	1140.88	753.131	854.287	753.135	1084.64	1156.19	958.034	1335.89	2769.46	2494.69	2727.95	1769.21	1310.57	502.924	1463.58	2943.42	1771.55	1983.6	1997.43	1619.93	2385.09	1520.77
YDR056C	879.987	741.472	608.001	902.153	755.478	608.466	769.877	689.607	900.462	1011.16	851.898	843.732	976.627	880.314	840.952	826.664	992.459	773.695	920.105	894.504	1134.86	1055.35	1146.7	1301.72	702.5	812.522	770.767	910.151	940.08	811.135	985.006	1009.98	956.61	999.127	946.323	1223.2	795.321	815.421	1030.96	994.107	980.466	923.181	1013.56	820.128	1021.3
YDR057W	205.015	129.196	327.385	206.863	169.871	118.948	84.9129	220.39	125.282	171.619	219.178	200.491	179.165	149.443	220.856	156.302	182.398	190.845	128.116	162.637	177.322	149.204	171.615	153.364	215.18	208.826	173.8	160.337	205.305	217.154	164.872	141.672	201.638	241.362	211.6	244.64	245.614	209.082	272.579	157.188	158.688	172.047	163.763	198.982	219.915
YDR058C	132.471	73.0237	56.1231	80.4468	53.6434	41.1744	56.6086	28.4374	86.1311	74.2136	148.875	50.1227	84.3131	67.7165	90.6076	69.4676	139.481	87.6854	122.292	84.8541	82.7504	87.3392	62.4054	56.1086	56.9595	79.7335	30.2262	51.8739	37.8193	134.125	93.0049	82.2612	75.0282	106.648	58.7778	100.477	74.074	48.7858	114.307	106.208	158.688	125.888	115.077	96.802	100.639
YDR059C	277.559	325.798	299.323	327.533	339.741	237.897	311.347	327.03	187.922	115.959	351.511	208.845	235.374	298.886	260.497	302.184	354.067	345.584	197.997	194.457	303.418	229.265	226.219	250.619	265.811	277.169	234.253	367.833	275.541	261.863	410.067	347.325	300.113	286.267	199.845	310.169	288.499	209.082	637.484	361.107	368.383	415.431	292.118	282.339	275.826
YDR060W	2059.61	1752.57	1664.99	1988.18	2333.49	2621.44	2349.26	2011.95	3155.53	3450.93	1505.3	2180.34	2490.75	2746.02	3111.8	2368.85	1598.66	2578.98	2078.97	2365.31	2088.46	2460.05	2340.2	2592.22	2417.61	2224.94	2657.38	2645.57	2512.28	2618.63	3048.02	1937.71	1810.06	2234	2756.68	2066.33	2214.42	2090.82	1584.92	1754.56	1717.23	2165.28	2009.42	2565.25	1811.51
YDR061W	381.643	331.415	374.154	344.772	384.444	352.27	401.921	319.921	266.223	245.832	289.48	517.935	316.174	382.948	305.801	413.332	311.149	221.793	250.408	321.739	374.347	294.77	339.329	299.246	398.716	353.105	246.847	311.243	329.568	364.053	346.655	361.035	473.616	376.076	464.345	484.912	331.384	439.073	479.212	420.584	447.727	314.721	380.639	352.252	436.103
YDR062W	1122.85	1168.38	1159.88	994.092	1193.57	1015.64	1245.39	1315.23	1291.97	1465.72	980.096	1044.22	1226.05	1380.01	1376.1	1629.02	1121.21	1330.76	1147.22	1435.45	1607.72	1244.58	1271.51	1241.87	1367.03	1514.94	1340.03	1226.11	1345.29	1373.18	1466.94	1398.44	1406.78	1178.75	1093.27	1240.67	1200.78	1024.5	1338.72	998.355	1139.15	1288.26	1239.29	1035.24	991.482
YDR063W	826.367	775.175	757.662	827.452	683.953	617.616	679.303	639.841	642.068	491.665	777.46	501.227	632.348	665.489	656.905	684.256	911.99	722.115	960.87	781.365	831.445	753.301	725.462	718.191	639.212	611.29	571.778	598.908	832.025	894.165	824.362	904.873	1055.08	1358.36	946.323	738.289	647.173	599.369	797.954	853.912	867.118	818.274	911.762	747.527	890.843
YDR064W	24958.2	26384	24656.8	21565.5	28136	32788.6	28932.6	29290.5	32189.6	27083.3	28906.6	28110.5	30043.6	25508.1	25656.1	32090.6	26764.2	29297.2	31341.8	34210.3	33119.9	29880.9	38207.7	29876	33049.1	25062.9	27669.5	28181.7	33108.1	40473.7	33921.4	28466.9	34883.4	29260.9	31804.7	30147.5	32635.5	27682.5	21995.4	24440.6	28779.2	27183.5	26622.6	24133.3	29144.4
YDR065W	72.5437	61.7893	121.6	126.416	71.5245	118.948	101.895	92.4215	133.112	134.512	66.1668	108.599	98.3653	116.753	118.922	111.148	150.21	118.633	192.174	102.532	126.096	109.174	85.8074	86.0332	88.6036	117.702	103.273	99.032	97.2497	76.6427	105.687	132.532	112.542	179.618	94.0445	65.5286	152.047	118.48	118.704	174.181	147.353	134.281	84.0946	94.1131	141.64
YDR066C	173.474	275.243	121.6	195.371	219.044	201.297	152.843	241.718	180.092	357.153	326.699	175.429	274.018	240.51	254.834	270.924	262.868	335.268	256.232	208.6	200.965	251.1	226.219	273.062	284.797	303.747	287.148	245.222	253.93	185.22	249.422	159.952	225.085	235.749	270.378	253.377	315.789	285.746	248.399	297.382	238.032	247.58	296.544	293.095	208.733
YDR067C	340.64	292.095	261.908	258.579	366.563	237.897	317.008	298.593	227.073	333.961	301.886	258.967	291.583	336.247	302.969	323.024	359.431	294.004	407.642	296.989	260.073	280.213	304.226	362.836	373.401	303.747	340.044	344.254	270.138	281.023	308.607	306.194	389.209	314.332	264.5	336.38	315.789	327.562	351.715	297.382	374.051	310.524	318.674	274.272	283.281
YDR068W	630.815	606.659	551.877	649.32	447.028	434.619	594.39	540.311	681.219	663.284	550.012	668.303	625.322	660.819	560.635	534.901	536.465	541.586	570.698	484.376	630.48	633.209	507.044	490.015	449.347	444.229	513.845	528.17	713.164	568.434	524.209	685.51	473.616	701.634	570.145	650.917	565.302	550.583	1052.95	586.268	640.42	696.582	774.555	497.455	715.656
YDR069C	116.701	84.2581	140.308	86.193	129.638	128.098	118.878	199.062	101.791	69.5752	99.2503	100.245	49.1826	95.7371	82.1131	97.2546	107.293	56.7376	81.5283	42.4271	94.5719	80.0609	70.206	67.3304	94.9324	91.124	88.1596	122.611	102.652	89.4165	67.6399	63.9809	60.9604	117.875	64.6556	69.8972	120.858	111.51	72.5412	118.953	96.3464	83.9255	115.077	126.38	96.9118
YDR070C	123.009	106.727	140.308	327.533	232.455	100.649	124.539	85.3122	148.772	78.8519	124.063	83.5379	140.522	128.428	82.1131	121.568	139.481	67.0536	145.586	84.8541	126.096	127.37	97.5084	100.996	75.9459	94.9208	108.31	80.1687	91.8469	95.8034	126.825	146.242	121.921	84.1961	123.433	100.477	105.263	160.296	364.904	118.953	164.356	113.299	101.799	83.3573	145.368
YDR071C	630.815	820.113	720.247	574.62	782.299	658.791	843.468	867.341	673.389	858.094	930.471	618.18	860.696	677.165	826.794	892.659	879.802	773.695	1030.75	993.5	945.719	796.97	803.469	822.927	816.419	858.084	989.907	707.371	718.567	843.07	900.457	854.602	909.717	898.092	916.934	895.557	826.51	912.992	813.341	717.966	685.76	809.881	778.981	1097.09	518.105
YDR072C	883.141	825.73	654.77	792.975	585.607	603.892	622.694	611.404	532.447	477.75	831.221	685.01	983.653	840.618	840.952	1021.17	1051.47	814.959	1007.46	795.507	890.552	906.144	869.775	946.366	835.405	725.195	906.785	811.119	686.15	645.076	617.214	726.641	876.892	870.026	834.645	847.503	865.497	815.421	841.918	1219.27	872.785	994.518	818.815	543.167	875.934
YDR073W	154.55	117.961	130.954	189.624	134.108	137.248	152.843	149.296	125.282	143.789	210.907	175.429	140.522	163.454	158.563	184.089	177.033	139.265	203.821	197.993	193.084	174.678	179.415	209.472	183.536	125.295	201.508	179.201	167.486	153.285	143.735	242.214	281.356	275.041	146.945	131.057	191.033	202.113	193.443	191.174	204.028	151.066	194.745	174.781	156.55
YDR074W	845.292	848.199	1028.92	620.589	612.429	402.594	673.642	526.092	305.374	338.599	570.689	409.335	470.748	492.696	467.195	302.184	402.348	304.32	436.759	434.877	433.455	425.779	280.824	295.505	405.045	425.245	430.723	330.107	524.068	555.66	312.835	1421.29	769.039	454.659	335.034	546.072	311.891	376.348	1037.56	556.53	691.427	591.675	624.07	451.743	644.836
YDR075W	205.015	280.86	299.323	201.117	321.86	242.472	124.539	234.609	211.413	315.408	285.344	258.967	228.348	256.856	331.284	222.296	219.95	242.424	157.233	222.742	208.846	265.657	276.924	295.505	189.865	280.966	226.696	240.506	270.138	255.476	295.925	324.475	253.22	291.88	299.767	310.169	261.208	446.042	298.958	220.913	368.383	335.702	181.467	282.339	182.642
YDR076W	123.009	179.751	196.431	201.117	223.514	132.673	141.521	120.859	187.922	153.065	165.417	133.661	161.6	193.809	161.395	156.302	284.326	139.265	168.88	166.173	212.787	160.122	187.216	149.623	120.248	140.483	166.244	207.496	199.902	185.22	139.507	141.672	211.017	202.071	146.945	113.583	218.323	181.205	254.993	208.168	170.023	159.459	132.781	150.581	186.369
YDR077W	3683.96	2881.63	3872.5	3240.85	2869.92	2589.41	2926.66	2225.23	1566.02	1433.25	3519.25	2589.67	3312.8	3147.65	3131.63	3417.81	3615.77	2986.46	3156.31	3786.61	4106	3533.6	3342.59	3325.37	2822.66	1116.27	1246.83	4470.59	3344.31	3308.41	3373.54	6402.66	5603.67	6909.69	5131.31	2791.52	834.307	2090.82	6416.6	4613.68	3491.14	4918.04	3434.6	4022.66	4215.66
YDR078C	75.6978	28.086	74.8308	109.178	62.584	45.7494	67.9303	142.187	70.4709	88.1286	136.469	91.8916	66.7479	95.7371	65.1242	79.8877	107.293	87.6854	69.8814	106.068	118.215	98.2566	113.11	127.18	101.261	106.311	128.461	122.611	70.2359	140.512	97.2324	100.541	93.7853	78.583	76.4112	109.214	101.364	139.388	118.704	131.698	62.3418	67.1404	66.3904	112.936	67.0928
YDR079W	410.03	292.095	336.739	344.772	353.152	297.371	367.956	319.921	321.034	245.832	293.615	233.906	274.018	371.273	257.665	257.03	257.503	381.689	302.819	272.24	331.002	425.779	347.13	258.1	341.757	315.137	428.204	207.496	280.944	217.154	338.2	356.465	347.005	286.267	352.667	301.432	424.951	306.654	424.256	288.886	510.069	411.235	331.952	282.339	331.737
YDR079C-A	290.175	308.947	271.262	344.772	330.801	375.145	441.547	440.78	352.355	259.748	322.563	250.614	361.844	270.866	252.002	284.817	321.879	381.689	378.524	318.203	370.407	323.883	401.735	299.246	284.797	330.324	382.865	278.233	259.332	281.023	253.65	315.335	318.87	319.945	358.545	345.117	288.499	250.899	415.463	420.584	396.721	386.057	389.491	389.897	342.919
YDR080W	331.178	370.736	308.677	356.264	379.974	292.796	350.973	341.249	266.223	282.939	384.595	359.213	333.739	308.227	328.453	274.397	354.067	355.9	326.113	339.416	334.942	302.048	312.027	396.501	272.14	398.667	382.865	325.391	259.332	268.25	253.65	260.494	304.802	336.784	223.356	423.752	284.6	313.623	364.904	301.631	351.381	369.272	402.769	430.231	369.01
YDR081C	350.102	528.018	608.001	505.665	438.088	475.793	492.495	526.092	461.976	718.944	355.647	710.072	446.157	583.763	642.748	566.161	509.641	541.586	384.348	523.267	287.656	316.605	468.04	407.723	544.279	451.823	425.685	499.876	621.317	434.309	397.385	594.109	351.695	258.201	405.567	388.803	682.261	439.073	545.158	344.114	498.734	419.628	380.639	379.141	354.101
YDR082W	50.4652	39.3205	74.8308	86.193	53.6434	27.4496	45.2869	56.8748	39.1505	74.2136	86.844	58.4765	35.1305	44.366	53.7983	38.2072	53.6465	77.3695	46.5876	81.3185	43.3455	47.3087	42.9037	82.2927	82.2748	83.5303	37.7827	51.8739	48.6248	57.482	59.1849	63.9809	65.6497	61.7438	17.6334	30.58	54.5809	97.5717	46.1626	84.9664	45.3395	50.3553	61.9644	75.2905	67.0928
YDR083W	1138.62	1157.15	1477.91	1361.85	1586.95	2122.77	1471.82	1364.99	2106.3	2699.52	1240.63	1545.45	1608.98	1685.91	2137.77	2375.79	1400.17	2207.61	1356.86	1753.65	1418.58	1590.3	1950.17	2109.68	1455.63	1750.34	1874.02	1287.42	1512.77	1903.29	2325.12	1297.9	1341.13	1594.11	2133.64	2040.12	1797.27	2209.3	1204.62	1486.91	1462.2	1858.95	1535.83	1777.39	1289.67
YDR084C	662.356	679.682	673.477	724.021	643.721	635.916	656.659	782.028	728.2	705.029	657.533	534.642	762.331	763.561	747.513	642.575	804.697	670.536	797.813	710.653	862.969	833.362	807.369	852.851	613.896	645.461	738.022	613.055	842.831	779.201	896.229	900.303	830	785.83	558.389	869.346	756.335	627.247	767.178	717.966	793.441	725.956	708.165	704.504	771.567
YDR085C	309.099	303.329	336.739	367.757	295.039	169.273	260.399	191.952	211.413	148.427	231.584	275.675	309.148	256.856	246.339	246.61	391.619	211.477	366.877	187.386	311.299	283.852	241.821	246.878	246.824	212.623	231.734	452.718	183.694	229.928	211.375	447.867	440.791	415.367	288.011	235.903	210.526	236.96	993.595	310.127	255.035	260.169	318.674	285.028	294.463
YDR086C	3355.93	5398.14	3545.11	3240.85	3898.09	4254.69	4681.53	5104.51	3053.74	5227.42	4941.84	5739.05	4581.01	4555.68	4646.47	4376.46	6083.51	4781.43	4623.82	4939.22	4251.8	4778.18	5257.65	4716.87	4316.26	5064.97	4947.01	4112.18	4867.89	4381.41	5208.27	4186.18	5523.95	6292.25	6136.41	4115.2	5169.59	4425.57	3655.64	4001.92	5248.05	4863.48	4691.59	5063.28	4424.4
YDR087C	287.021	331.415	224.492	384.995	429.147	452.919	220.773	298.593	336.694	575.155	339.105	375.92	428.592	537.062	540.814	677.309	450.63	593.166	460.053	569.23	409.812	498.561	585.05	591.011	550.608	383.48	503.769	348.97	507.859	370.44	528.437	370.175	375.141	538.855	564.267	310.169	526.315	494.828	305.552	386.597	413.723	402.843	495.715	561.989	395.102
YDR088C	422.646	522.4	505.108	649.32	531.964	448.344	605.712	518.982	634.238	663.284	425.949	350.859	523.444	672.494	656.905	566.161	531.1	541.586	471.7	459.626	480.741	560.427	510.944	512.459	436.689	554.338	533.995	410.275	497.054	415.148	477.707	484.427	450.169	493.95	587.778	563.546	530.214	425.134	490.203	552.282	629.085	469.983	416.047	484.01	503.196
YDR089W	570.887	623.51	579.939	563.127	491.731	365.995	469.851	426.561	477.636	422.09	467.303	484.52	523.444	474.015	475.69	395.965	295.055	536.428	227.115	381.843	531.967	498.561	483.642	501.237	632.883	630.274	622.155	537.602	588.901	466.243	473.479	543.838	473.616	353.624	323.278	515.492	522.417	355.44	483.608	480.06	453.395	558.105	606.366	349.563	607.563
YDR090C	41.003	50.5549	140.308	45.9696	53.6434	59.4742	50.9477	71.0935	101.791	88.1286	53.7606	50.1227	63.2348	60.7113	62.2927	76.4144	48.2818	51.5797	23.2938	106.068	51.2265	54.587	66.3057	67.3304	132.905	45.562	42.8204	28.2948	37.8193	89.4165	50.7299	13.7102	46.8926	61.7438	76.4112	87.3715	54.5809	104.541	74.7395	72.2214	90.679	54.5516	22.1301	37.6452	78.2749
YDR091C	264.942	264.009	318.031	218.355	321.86	311.096	152.843	291.483	328.864	315.408	330.834	442.751	316.174	268.531	356.767	354.285	246.774	448.743	232.938	314.667	311.299	334.8	253.522	415.204	360.743	379.683	387.902	330.107	334.971	236.315	448.115	329.045	454.858	488.337	411.445	249.009	233.918	473.92	270.381	288.886	408.055	310.524	269.988	467.876	313.1
YDR092W	1223.78	1145.91	1094.4	1298.64	1171.21	1175.76	1313.32	1293.9	1511.21	1192.06	1455.67	1286.48	1053.91	1223.57	1126.93	976.02	1067.56	1284.33	1094.81	954.609	1308.25	1346.48	1170.1	1208.21	1227.79	1245.36	1345.06	1103.5	1545.19	1041.06	1610.68	1023.69	1191.07	1178.75	1022.73	1170.78	1391.81	1087.23	1041.96	1215.02	1042.81	1380.58	1274.7	1075.58	1077.21
YDR093W	274.404	308.947	346.093	373.503	375.504	192.147	260.399	156.406	258.393	213.364	161.282	217.198	238.887	291.881	268.991	204.929	241.409	211.477	308.643	106.068	173.382	211.07	101.409	134.661	278.468	288.559	209.064	292.38	264.735	108.577	173.327	150.812	150.056	185.231	111.678	135.426	249.513	132.419	118.704	165.684	226.697	180.44	141.633	129.069	208.733
YDR096W	441.57	398.822	448.985	419.472	353.152	311.096	469.851	263.046	172.262	222.641	430.084	233.906	326.713	294.216	311.464	243.137	284.326	237.266	308.643	268.705	315.24	338.439	273.023	239.397	278.468	307.543	221.658	339.538	356.582	268.25	224.057	543.838	379.83	235.749	229.234	384.434	292.397	229.99	382.49	263.396	192.693	209.814	292.118	303.851	316.827
YDR097C	428.954	550.487	486.4	442.457	397.855	420.894	362.295	433.67	274.054	366.43	434.22	451.104	439.131	406.299	356.767	427.226	364.796	459.059	337.76	452.555	397.99	494.922	464.14	437.647	398.716	421.448	413.091	514.023	421.415	440.696	363.565	223.933	403.277	303.106	452.589	406.277	378.167	459.981	384.688	412.087	374.051	465.787	588.662	508.211	451.013
YDR098C	1258.48	1269.49	1047.63	1476.77	1358.97	1418.23	1228.41	1620.93	1338.95	1688.36	1769.96	1436.85	1900.56	1443.06	1599.79	1816.58	2129.76	1542.23	2335.2	1566.27	1879.62	1623.05	1696.65	1511.19	1563.22	1450.39	1453.37	1725.99	1637.04	1660.59	1589.54	1530.97	1655.31	2037.55	1675.17	1861.01	1625.73	1951.43	1464.01	1635.6	1620.89	1254.69	2097.94	1763.95	2094.79
YDR098C-B	3021.6	3932.05	2647.14	2252.51	3254.37	3142.98	3736.17	2580.69	6655.59	5918.53	1786.5	3308.1	4514.26	2708.66	2746.54	3813.77	2054.66	1805.29	2387.62	2591.59	3613.44	2838.52	3342.59	2592.22	5854.17	3561.43	4078.01	5432.61	4549.12	6297.48	2794.37	2010.83	1580.28	1560.43	1463.57	4753.01	5001.95	3401.07	7038.7	2098.67	1586.88	1737.26	2186.46	3358.49	2079.88
YDR099W	984.071	904.371	1113.11	850.437	1108.63	2127.35	1302	1279.68	1268.48	1377.59	1162.06	1211.3	997.705	941.025	1237.36	1479.66	1089.02	1490.65	1007.46	1354.13	1383.11	1033.51	1294.91	1346.61	1348.04	1332.69	853.889	1160.09	1199.41	1411.5	1175.24	1293.33	1519.32	1465.01	817.012	1297.47	1013.64	1623.87	1332.12	981.362	1071.15	1095.23	1084.38	1476.23	1043.67
YDR100W	574.041	511.166	561.231	764.244	406.796	279.071	492.495	511.873	485.466	547.325	496.251	467.812	425.079	445.995	464.364	295.237	423.807	402.321	454.229	381.843	516.205	582.261	425.137	407.723	443.018	482.198	506.288	391.412	448.429	389.601	612.987	680.94	558.022	566.92	417.323	489.28	506.822	446.042	637.484	599.013	538.406	600.068	548.828	293.095	574.016
YDR101C	955.684	898.754	710.893	873.422	1291.91	1390.78	1035.94	1016.64	1526.87	1883.17	1269.58	1253.07	1229.57	1330.98	1684.74	1656.8	1019.28	1954.87	1135.57	1849.11	1241.26	1452.01	1747.35	2341.6	1189.82	1359.27	1959.66	1476.05	1302.07	1871.36	2443.49	1320.75	1927.29	2239.62	3121.1	1179.51	1122.81	1379.94	894.675	1083.32	1195.83	1661.73	1155.19	1521.94	1013.85
YDR103W	526.73	522.4	589.293	505.665	531.964	585.592	639.677	540.311	634.238	663.284	479.71	509.581	526.957	555.742	597.444	580.054	547.194	531.271	454.229	530.338	417.693	473.087	378.333	370.317	499.977	580.915	523.92	504.591	572.693	574.82	418.522	461.577	412.655	342.397	235.111	528.597	471.735	404.226	534.167	552.282	555.409	474.179	469.159	596.946	477.104
YDR104C	255.48	376.353	411.57	390.741	223.514	256.196	317.008	312.811	242.733	236.556	202.636	409.335	277.531	333.912	254.834	295.237	225.315	283.688	238.762	286.383	240.37	240.183	230.12	194.51	208.851	265.778	261.96	221.643	259.332	140.512	190.237	196.513	178.192	196.458	205.722	240.272	245.614	271.807	235.209	242.154	238.032	255.973	177.041	212.427	223.643
YDR105C	747.516	662.831	561.231	689.544	518.553	379.72	588.729	533.201	673.389	454.558	777.46	542.996	516.418	572.087	458.701	455.013	670.581	469.375	681.344	494.982	732.933	786.053	592.851	721.931	544.279	668.242	571.778	589.476	745.581	504.565	574.939	557.548	698.7	505.177	505.489	939.243	565.302	536.644	509.987	641.496	612.083	633.638	575.384	435.609	596.38
YDR106W	31.5407	78.6409	37.4154	40.2234	13.4108	27.4496	5.66086	35.5467	31.3204	27.8301	53.7606	50.1227	7.02609	56.0412	31.1464	27.787	37.5525	67.0536	34.9407	42.4271	43.3455	43.6696	27.3023	56.1086	18.9865	72.1398	37.7827	51.8739	48.6248	44.7083	54.9574	50.2707	37.5141	33.6784	17.6334	61.16	35.0877	34.847	43.9644	29.7382	39.6721	41.9628	35.4082	48.401	22.3643
YDR107C	274.404	196.602	327.385	264.325	344.212	233.322	243.417	213.28	164.432	204.087	186.094	217.198	238.887	238.175	209.53	218.823	268.232	226.951	209.644	183.851	212.787	251.1	171.615	258.1	265.811	318.934	171.282	292.38	243.124	236.315	194.465	269.634	239.152	241.362	258.622	340.749	214.425	271.807	303.354	318.624	351.381	255.973	199.171	196.293	242.28
YDR108W	205.015	202.22	271.262	224.102	214.574	219.597	181.147	163.515	187.922	185.534	243.99	133.661	193.218	168.124	260.497	250.083	139.481	159.897	168.88	144.959	169.441	196.513	128.711	198.251	240.495	136.686	166.244	216.927	307.957	191.607	156.417	196.513	192.26	190.844	146.945	235.903	175.438	236.96	208.831	208.168	226.697	142.673	163.763	204.36	171.459
YDR109C	201.861	179.751	271.262	339.026	174.341	160.123	215.113	263.046	227.073	259.748	206.771	342.505	263.478	207.819	252.002	239.663	273.597	159.897	192.174	173.244	137.917	189.235	183.316	138.401	208.851	220.216	206.545	146.19	216.11	178.833	224.057	196.513	154.746	196.458	199.845	214.06	155.945	153.327	147.281	233.658	192.693	230.795	128.355	147.892	182.642
YDR110W	271.25	174.133	289.969	178.132	196.692	196.722	288.704	234.609	219.243	310.769	140.605	200.491	228.348	254.52	220.856	236.19	273.597	237.266	221.291	240.42	220.668	247.461	331.528	220.694	202.523	261.981	176.319	183.917	248.527	178.833	249.422	214.793	126.61	140.327	240.989	179.111	226.121	229.99	156.074	233.658	187.025	193.029	230.154	204.36	283.281
YDR111C	186.09	123.579	187.077	189.624	165.4	173.848	84.9129	99.5309	70.4709	46.3835	144.74	192.137	196.731	137.768	164.226	201.456	134.116	149.581	186.35	152.03	204.906	134.648	152.113	201.991	126.577	110.108	93.1973	113.179	183.694	172.446	164.872	114.252	150.056	112.261	152.822	152.9	97.4658	104.541	87.9288	135.946	130.351	79.7293	172.615	142.514	126.731
YDR112W	72.5437	73.0237	46.7693	103.432	53.6434	32.0245	50.9477	35.5467	54.8107	23.1917	41.3543	41.7689	73.774	58.3763	62.2927	65.9942	32.1879	36.1058	40.7642	14.1424	51.2265	47.3087	31.2027	63.5898	37.973	49.3588	35.2638	33.0107	43.2221	6.38689	67.6399	36.5605	37.5141	22.4523	52.9001	34.9486	31.1891	34.847	24.1804	59.4765	85.0115	79.7293	57.5384	37.6452	63.3654
YDR113C	536.193	561.721	561.231	494.173	420.207	448.344	413.243	575.857	602.918	728.221	442.491	517.935	428.592	434.319	472.858	382.072	289.691	340.426	425.112	431.342	453.157	393.026	514.844	437.647	386.059	406.261	418.128	348.97	475.443	447.083	405.84	447.867	328.248	426.594	358.545	336.38	491.228	348.47	369.301	382.349	300.374	457.394	469.159	427.542	510.651
YDR115W	435.262	370.736	355.446	275.817	357.623	375.145	311.347	497.654	305.374	324.684	483.845	267.321	249.426	268.531	237.845	316.078	295.055	546.744	395.995	328.81	307.359	331.161	393.934	336.652	341.757	391.074	420.647	311.243	307.957	312.958	481.934	447.867	558.022	482.724	364.423	349.486	432.748	383.317	556.149	607.51	532.739	595.871	305.396	346.874	391.375
YDR116C	668.664	528.018	579.939	557.381	549.845	613.041	673.642	746.482	430.656	491.665	620.314	542.996	421.566	448.33	450.207	472.38	525.735	686.01	623.109	597.514	488.622	447.613	518.745	628.417	379.73	459.417	546.59	353.686	459.235	389.601	667.944	712.93	858.135	864.413	752.356	637.812	557.505	508.767	721.016	726.463	793.441	793.096	517.845	532.411	719.384
YDR117C	690.742	634.745	495.754	758.498	531.964	736.565	628.355	646.951	751.69	732.859	649.262	626.534	681.531	686.505	744.681	757.197	901.26	763.379	797.813	710.653	748.695	687.796	522.645	710.709	563.266	656.852	622.155	631.918	583.498	657.85	646.807	749.491	862.824	931.77	611.289	768.869	690.058	1003.59	694.637	616.006	663.09	763.722	606.366	637.28	622.472
YDR118W	85.16	89.8754	140.308	63.2082	84.9354	105.224	84.9129	99.5309	54.8107	78.8519	70.3023	116.953	80.8001	81.7268	87.7761	97.2546	107.293	82.5275	75.7049	77.7829	122.155	76.4218	97.5084	48.6275	82.2748	163.264	103.273	75.4529	81.0414	63.8689	93.0049	82.2612	56.2712	84.1961	58.7778	34.9486	116.959	139.388	94.5234	89.2147	113.349	79.7293	97.3726	75.2905	104.367
YDR118W-A	25.2326	33.7033	37.4154	28.731	17.8811	22.8747	16.9826	21.328	7.8301	18.5534	8.27085	16.7076	10.5391	21.0155	19.8204	13.8935	16.0939	25.7898	11.6469	14.1424	11.8215	29.1131	7.80067	14.9623	37.973	30.3747	12.5942	4.71581	10.8055	12.7738	33.82	18.2803	14.0678	33.6784	35.2667	17.4743	15.5945	20.9082	10.9911	25.4899	28.3372	33.5702	22.1301	13.4447	18.6369
YDR119W	1507.65	1409.92	1346.95	1379.09	1332.14	1372.48	1251.05	1364.99	1464.23	1539.93	1372.96	1344.96	1433.32	1148.84	1220.37	1240	1330.43	1413.28	1158.87	1294.03	2021.48	2048.83	1692.75	2008.69	1639.17	1575.69	1647.33	1433.61	1188.61	1156.03	1488.08	1380.16	1397.4	1201.2	1257.85	1725.59	1469.78	2759.88	1290.35	1537.89	1207.16	1397.36	1496	1306.83	1476.04
YDR119W-A	1211.16	275.243	551.877	482.681	156.46	77.7739	198.13	170.624	219.243	88.1286	194.365	183.783	196.731	112.082	39.6408	41.6806	85.8343	98.0014	116.469	35.3559	47.286	105.535	42.9037	29.9246	101.261	197.435	98.235	66.0213	86.4442	51.0951	80.3224	95.9714	112.542	123.488	76.4112	61.16	120.858	125.449	50.559	174.181	130.351	134.281	97.3726	32.2673	294.463
YDR120C	722.283	533.635	1122.46	856.183	1005.81	1372.48	990.65	1016.64	1158.86	1920.28	818.815	1035.87	825.566	1165.19	1231.7	1292.1	713.498	1459.7	838.577	1050.07	973.303	1040.79	858.074	1653.33	974.64	964.395	921.898	749.813	750.984	868.618	1162.56	648.949	862.824	746.539	817.012	947.98	1243.66	1268.43	611.105	730.711	719.764	994.518	1000.28	978.776	935.572
YDR121W	599.274	589.807	626.708	655.066	728.656	745.715	577.407	725.154	931.782	932.308	719.564	768.548	692.07	870.974	957.043	864.872	708.133	711.799	681.344	845.006	906.314	1062.63	943.881	1155.84	867.05	861.881	931.973	801.687	918.469	906.939	963.869	658.09	703.389	701.634	787.623	1022.25	807.017	843.298	839.72	764.698	895.455	935.77	686.035	930.375	600.108
YDR122W	747.516	561.721	636.062	471.188	612.429	466.643	747.233	639.841	454.146	375.706	690.616	442.751	474.261	541.732	498.342	364.705	525.735	371.374	512.464	463.162	441.336	509.479	393.934	415.204	436.689	432.839	533.995	518.739	583.498	376.827	460.797	470.717	492.373	505.177	317.4	572.283	393.762	418.164	483.608	518.295	549.741	541.32	628.496	602.324	663.473
YDR123C	18.9244	61.7893	65.477	74.7006	71.5245	13.7248	39.626	42.6561	7.8301	64.9369	20.6771	25.0614	56.2087	39.6959	62.2927	62.5208	32.1879	10.3159	23.2938	38.8915	23.643	36.3913	35.103	41.1463	44.3018	41.7652	40.3015	37.7265	75.6386	25.5476	29.5925	45.7007	42.2034	67.3569	88.1668	8.73715	50.6822	69.6941	19.784	33.9866	113.349	37.7665	39.8343	34.9563	18.6369
YDR124W	123.009	106.727	168.369	109.178	107.287	128.098	107.556	142.187	62.6408	115.959	132.334	108.599	193.218	128.428	93.4391	131.988	128.751	144.423	110.646	116.674	153.679	120.091	136.512	93.5144	126.577	151.873	141.055	113.179	129.666	95.8034	88.7774	63.9809	121.921	95.4222	117.556	157.269	136.452	160.296	169.263	123.201	164.356	100.711	106.225	150.581	160.277
YDR125C	135.625	219.071	252.554	166.64	120.698	59.4742	141.521	92.4215	172.262	97.4053	202.636	183.783	158.087	165.789	124.585	142.409	134.116	149.581	168.88	169.708	185.203	123.731	171.615	138.401	183.536	201.232	133.499	99.032	140.472	159.672	126.825	191.943	225.085	174.005	170.456	109.214	230.019	132.419	371.499	135.946	158.688	104.907	154.911	139.825	190.096
YDR126W	66.2356	61.7893	130.954	80.4468	75.9948	91.4987	62.2694	85.3122	54.8107	106.682	90.9794	91.8916	87.8262	121.423	76.4502	100.728	85.8343	154.739	87.3518	63.6406	114.274	80.0609	97.5084	119.698	88.6036	106.311	115.867	80.1687	108.055	114.964	50.7299	105.112	121.921	162.779	123.433	91.74	144.249	34.847	87.9288	72.2214	68.0092	83.9255	84.0946	80.6683	78.2749
YDR127W	1961.83	2230.03	1721.11	1672.14	1801.52	1898.6	2015.27	1784.45	1981.02	1669.81	1761.69	1837.83	1577.36	1538.8	1302.48	1771.42	1587.94	1753.71	1752.86	1849.11	1745.64	1542.99	1954.07	1241.87	1987.25	1044.13	1357.66	2178.7	1777.51	1807.49	1285.16	1462.42	1889.77	1841.09	1745.7	2201.76	1423	1184.8	1329.92	1678.09	1484.87	1577.8	2394.48	2215.69	2061.24
YDR128W	372.181	303.329	505.108	339.026	451.499	416.319	481.173	490.545	321.034	357.153	347.376	359.213	1373.6	343.252	455.87	354.285	418.442	330.11	390.171	371.237	378.288	320.244	354.931	381.539	354.414	296.153	405.534	334.822	356.582	338.505	321.29	251.354	337.627	342.397	299.767	366.96	339.181	320.593	226.417	331.369	351.381	373.469	407.195	449.054	402.557
YDR129C	1119.7	1027.95	972.801	1045.81	929.819	947.012	798.181	938.434	783.01	913.755	1439.13	1144.47	1145.25	1174.53	1095.79	955.179	1266.06	1258.54	1257.87	1248.06	945.719	975.288	978.984	983.771	961.982	782.147	909.303	943.162	961.691	1194.35	1196.38	1320.75	1509.94	1161.91	1110.9	1476.58	857.699	1463.58	1085.92	977.114	1071.15	1141.39	1133.06	1153.56	1196.49
YDR130C	148.241	89.8754	271.262	172.386	147.519	164.698	135.861	85.3122	140.942	166.981	177.823	108.599	133.496	95.7371	144.406	131.988	101.928	149.581	151.41	95.4609	161.56	131.009	105.309	100.996	107.59	220.216	136.018	103.748	129.666	89.4165	126.825	141.672	126.61	145.94	99.9223	152.9	116.959	118.48	129.695	169.933	175.691	201.421	128.355	118.314	197.551
YDR131C	201.861	207.837	177.723	97.6853	156.46	132.673	147.182	170.624	156.602	194.811	119.927	208.845	179.165	179.799	189.71	118.095	193.127	221.793	116.469	173.244	244.311	192.874	148.213	213.213	139.234	151.873	141.055	207.496	210.708	172.446	122.597	178.233	225.085	235.749	164.578	205.323	113.06	174.235	200.038	195.423	164.356	188.832	159.337	220.493	182.642
YDR132C	138.779	112.344	84.1847	218.355	143.049	118.948	124.539	92.4215	133.112	129.874	157.146	175.429	140.522	200.814	113.26	166.722	139.481	134.107	145.586	123.746	114.274	141.926	109.209	145.882	101.261	144.28	136.018	89.6003	129.666	159.672	131.052	123.392	145.367	190.844	88.1668	135.426	128.655	104.541	129.695	165.684	136.018	172.047	163.763	121.003	130.458
YDR133C	958.838	803.261	561.231	488.427	371.033	265.346	401.921	412.342	563.767	797.796	847.763	534.642	372.383	354.928	305.801	194.509	171.669	526.113	314.466	643.477	799.921	778.775	663.057	811.705	386.059	334.121	302.262	580.044	832.025	683.398	913.139	1060.26	1144.18	583.76	617.167	712.077	276.803	327.562	967.216	492.805	782.106	1065.85	508.993	575.434	588.926
YDR134C	359.564	179.751	224.492	270.071	89.4056	82.3488	135.861	92.4215	140.942	134.512	289.48	108.599	137.009	116.753	118.922	90.3079	53.6465	252.74	110.646	81.3185	197.025	269.296	81.907	224.435	94.9324	159.467	108.31	188.632	124.263	102.19	279.015	255.924	262.599	174.005	146.945	126.689	58.4795	125.449	268.183	178.429	272.037	318.917	123.929	99.491	149.095
YDR135C	1403.56	1499.79	1440.49	1126.25	1497.54	1454.83	1398.23	1734.68	1519.04	1795.04	1443.26	1495.33	1352.52	1676.57	1738.53	1180.95	1405.54	1279.18	1222.92	1502.62	1276.72	1703.11	1135	1582.26	1164.5	1363.06	1382.85	1150.66	1112.97	1405.12	1462.71	1476.13	1191.07	1128.23	1157.92	1446	1173.49	1233.58	1171.65	1202.27	1246.84	1401.56	1212.73	1457.41	1394.04
YDR136C	15.7704	5.61721	37.4154	68.9544	8.94056	45.7494	11.3217	14.2187	15.6602	18.5534	16.5417	58.4765	24.5913	21.0155	22.6519	17.3669	48.2818	20.6319	40.7642	3.53559	7.88099	10.9174	7.80067	7.48115	31.6441	7.59366	15.1131	23.579	5.40276	12.7738	29.5925	9.14013	9.37853	33.6784	17.6334	8.73715	23.3918	13.9388	17.5858	8.49664	51.0069	20.9814	30.9822	10.7558	41.0012
YDR137W	223.939	174.133	187.077	212.609	196.692	160.123	181.147	277.265	148.772	139.15	190.23	242.26	172.139	175.129	147.237	145.882	182.398	175.371	139.763	155.566	208.846	178.318	148.213	194.51	170.878	201.232	123.423	179.201	205.305	172.446	177.555	141.672	159.435	168.392	182.211	200.954	136.452	167.266	200.038	152.94	215.363	226.599	234.58	177.47	201.278
YDR138W	75.6978	117.961	149.662	126.416	67.0542	96.0736	67.9303	127.968	125.282	102.044	62.0314	116.953	84.3131	88.7319	87.7761	111.148	134.116	25.7898	81.5283	31.8203	43.3455	94.6175	81.907	48.6275	126.577	72.1398	65.49	99.032	75.6386	38.3214	84.5499	95.9714	42.2034	78.583	70.5334	43.6857	81.8713	111.51	79.1359	72.2214	96.3464	83.9255	66.3904	83.3573	70.8202
YDR139C	324.87	235.923	177.723	339.026	411.266	576.442	605.712	419.452	469.806	533.41	475.574	434.397	502.366	499.701	489.847	472.38	466.724	515.797	500.817	537.409	571.372	382.109	510.944	497.497	411.374	523.963	488.656	476.297	361.985	498.178	570.712	342.755	417.344	432.207	311.523	467.437	553.606	453.011	422.058	518.295	493.067	453.198	531.124	521.655	547.925
YDR140W	580.35	657.214	439.631	534.396	625.84	626.766	469.851	746.482	759.52	732.859	678.21	501.227	730.714	791.582	741.85	652.995	702.769	562.218	611.462	700.046	685.647	647.766	717.662	748.115	924.009	706.211	760.692	740.382	691.553	606.755	608.759	562.118	820.621	594.986	675.945	707.709	807.017	613.308	742.998	802.932	663.09	830.863	845.372	645.347	745.476
YDR141C	829.521	932.457	804.431	1379.09	929.819	974.461	996.311	938.434	970.933	1006.52	777.46	893.855	737.74	955.035	991.021	906.552	928.084	809.801	821.107	830.863	799.921	738.744	705.961	583.53	924.009	896.052	806.031	693.224	669.942	721.719	765.177	749.491	656.497	813.896	687.701	864.977	760.233	613.308	844.116	756.201	782.106	885.414	823.241	838.951	849.842
YDR142C	198.707	320.181	252.554	183.878	219.044	205.872	209.452	220.39	180.092	162.342	202.636	192.137	154.574	189.139	215.193	191.036	343.337	237.266	203.821	169.708	165.501	192.874	253.522	157.104	145.563	189.842	191.432	183.917	156.68	217.154	232.512	210.223	182.881	202.071	199.845	235.903	194.932	195.143	215.425	199.671	198.36	193.029	163.763	172.092	197.551
YDR143C	258.634	280.86	299.323	212.609	227.984	178.422	237.756	248.827	328.864	264.386	153.011	292.382	196.731	196.144	189.71	201.456	182.398	196.003	151.41	212.135	216.727	218.348	117.01	179.548	379.73	227.81	327.45	235.79	194.499	108.577	177.555	274.204	140.678	162.779	223.356	214.06	202.729	257.868	204.434	178.429	243.7	239.188	261.136	223.182	257.189
YDR144C	779.056	758.323	776.37	798.721	934.289	1029.36	866.111	1101.95	829.991	950.861	1071.08	726.779	1004.73	1078.79	1098.62	1062.85	858.343	876.854	920.105	1074.82	1288.54	1346.48	1150.6	1369.05	1278.42	1412.42	1458.41	1070.49	891.455	977.195	1069.56	854.602	928.474	645.503	1052.12	926.137	1146.2	759.665	958.424	879.402	742.434	956.751	1075.53	1325.65	898.298
YDR145W	586.658	640.362	383.508	563.127	599.018	484.943	786.859	710.935	540.277	793.158	380.459	467.812	586.679	782.242	906.076	607.841	574.017	582.85	564.875	629.335	464.979	1066.27	530.446	452.61	563.266	489.791	503.769	603.623	864.442	447.083	528.437	722.071	361.073	353.624	458.467	515.492	534.113	578.461	635.285	475.812	532.739	398.646	504.567	481.321	480.832
YDR146C	529.884	477.463	392.862	333.279	384.444	269.921	617.033	327.03	321.034	357.153	359.782	400.982	400.487	359.598	331.284	281.344	305.785	288.846	250.408	346.488	358.585	316.605	273.023	265.581	316.441	429.042	342.563	462.149	383.596	517.338	325.517	397.596	361.073	235.749	340.911	349.486	354.776	264.837	316.544	280.389	289.039	306.328	314.248	287.717	372.738
YDR147W	674.972	612.276	757.662	557.381	478.32	521.543	464.19	497.654	712.539	468.473	425.949	501.227	593.705	474.015	506.836	559.214	633.028	691.167	704.638	565.694	535.908	451.253	585.05	415.204	480.991	493.588	397.978	419.707	659.137	702.558	545.347	511.847	539.265	516.403	452.589	506.754	631.579	501.797	375.895	548.033	391.053	503.553	703.739	330.74	488.286
YDR148C	451.033	387.587	448.985	580.366	482.79	347.695	390.599	355.467	274.054	296.854	322.563	350.859	365.357	259.191	359.599	274.397	252.138	345.584	227.115	406.593	354.645	352.996	347.13	295.505	240.495	307.543	229.215	353.686	259.332	357.666	329.745	461.577	501.751	505.177	364.423	401.909	280.702	487.858	560.546	412.087	413.723	495.161	340.804	363.008	424.921
YDR150W	2646.27	2758.05	2301.05	2373.18	2449.71	2712.94	2598.33	2680.22	2341.2	2379.47	2398.55	2322.35	2241.32	2781.04	2684.25	2275.06	1711.32	2088.98	1665.51	2591.59	2206.68	2438.22	1969.67	2371.52	2499.89	2274.3	2503.73	2159.84	2409.63	2497.28	2536.5	2463.27	2105.48	1891.61	2086.61	2463.88	2288.5	1812.05	2488.38	2238.86	1898.59	2299.56	2035.97	2215.69	2031.42
YDR151C	148.241	162.899	187.077	120.67	89.4056	96.0736	260.399	227.499	70.4709	120.597	153.011	250.614	165.113	170.459	201.036	107.675	134.116	87.6854	104.822	144.959	122.155	123.731	171.615	93.5144	113.919	182.248	138.537	165.053	162.083	114.964	63.4124	146.242	121.921	95.4222	135.189	187.849	152.047	104.541	193.443	148.691	141.686	142.673	106.225	118.314	123.003
YDR152W	1085	1044.8	897.97	1258.42	1269.56	1349.61	1058.58	1279.68	1495.55	1451.8	1422.59	1303.19	1605.46	1573.82	1514.85	1434.51	1217.77	1356.55	1397.63	1629.91	1556.5	1626.69	1583.54	1836.62	1423.99	1366.86	1584.35	1527.92	1685.66	1468.99	1864.33	1316.18	1223.9	1257.33	1445.93	1686.27	1352.83	1470.54	1156.26	1261.75	952.129	1355.4	1234.86	1255.74	1241.22
YDR153C	637.123	825.73	579.939	304.548	612.429	686.24	549.103	796.247	548.107	528.772	392.866	726.779	558.574	604.778	628.59	618.262	563.288	495.165	646.403	452.555	457.098	487.644	479.741	437.647	550.608	387.277	468.505	556.465	556.484	536.499	655.262	914.013	553.333	679.182	470.223	436.857	623.781	473.92	571.537	505.55	413.723	490.964	588.662	392.586	521.833
YDR154C	5276.77	5617.21	5593.6	5504.86	6794.83	6821.23	7110.04	7450.6	5300.98	6609.65	8601.69	7167.55	8382.13	8950.25	8735.14	7419.14	9940.69	7087.05	8944.82	7951.54	7825.83	7249.15	8182.9	8031.02	6835.14	8428.97	8297.08	5833.45	8282.43	8711.72	8628.32	7056.18	7760.73	8430.84	6295.11	4355.47	7500.97	7506.05	6497.94	7566.26	7611.37	6890.29	8900.74	10236.8	8412.69
YDR155C	589.812	640.362	514.462	637.828	791.24	590.167	1007.63	1052.18	508.957	723.582	860.169	509.581	976.627	941.025	1155.25	819.718	1190.95	758.221	797.813	791.972	937.838	756.94	881.476	886.516	759.459	918.833	806.031	1268.55	805.011	843.07	1018.83	827.182	928.474	926.157	464.345	489.28	826.51	696.941	602.312	743.456	697.095	814.078	668.33	771.727	667.201
YDR156W	214.477	151.665	187.077	229.848	227.984	333.97	175.487	220.39	336.694	366.43	285.344	309.09	238.887	226.5	492.679	267.45	241.409	226.951	291.173	229.813	189.144	221.987	273.023	243.137	227.838	224.013	329.969	297.096	291.749	306.571	287.47	237.643	201.638	179.618	352.667	205.323	144.249	209.082	156.074	157.188	221.03	205.618	212.449	293.095	201.278
YDR157W	892.603	994.246	926.032	815.96	1408.14	1299.28	905.737	1165.93	1385.93	1581.68	1352.28	1278.13	1078.51	969.046	1285.5	1062.85	1062.2	1176.02	1228.75	1347.06	772.338	927.979	1365.12	1226.91	1075.9	1317.5	1765.71	1174.24	1253.44	1226.28	1154.11	909.443	881.581	791.443	1445.93	917.4	810.916	1122.07	751.791	696.724	549.741	898.003	1394.2	1720.92	1080.94
YDR158W	2226.78	2252.5	1954.96	1764.08	2293.25	2429.29	2128.48	2495.38	2740.54	2481.52	2229	2439.31	2132.42	1720.93	1594.13	2177.81	1840.07	2109.61	2236.21	2372.38	3065.71	2147.09	2831.64	2076.02	4101.08	1978.15	2062.94	3579.3	2787.82	3014.61	2388.53	2824.3	2607.23	2228.39	2891.87	3770.08	3185.18	1993.25	1846.5	2366.31	1915.59	1959.66	2252.85	1484.3	2728.44
YDR159W	1725.28	1791.89	1852.06	1712.37	1832.82	1720.18	2071.87	1869.76	1800.92	1855.34	1228.22	1470.27	1661.67	1739.61	1727.21	1535.23	1829.34	1552.55	1787.8	1633.44	1359.47	1433.82	1216.9	1193.24	1613.85	1385.84	1425.67	1542.07	1334.48	1462.6	1395.07	1498.98	1247.34	1330.3	1375.4	1367.36	1602.34	1470.54	1450.82	1372.21	1456.53	1665.92	1566.81	1486.99	1230.03
YDR160W	261.788	230.306	261.908	298.802	241.395	192.147	243.417	255.937	266.223	120.597	248.126	250.614	179.165	226.5	249.171	201.456	359.431	201.161	285.349	134.352	169.441	269.296	202.817	179.548	158.221	182.248	178.838	245.222	151.277	191.607	198.692	242.214	234.463	230.136	264.5	161.637	222.222	250.899	178.056	195.423	192.693	197.225	256.71	196.293	186.369
YDR161W	1066.08	932.457	682.831	1091.78	1019.22	1038.51	792.52	888.669	1526.87	1526.02	1410.18	1002.45	1317.39	1354.33	1596.96	1295.57	1217.77	1304.97	1176.34	1481.41	1363.41	1401.07	1606.94	1989.99	1101.22	1526.33	1594.43	1395.88	1183.2	1456.21	1547.26	996.275	1172.32	1335.91	1516.47	1428.52	1099.41	1526.3	934.243	1287.24	1059.81	1321.83	1048.97	1446.65	1054.85
YDR162C	88.3141	95.4926	140.308	114.924	67.0542	64.0491	101.895	99.5309	70.4709	88.1286	74.4377	91.8916	98.3653	109.747	107.597	69.4676	85.8343	56.7376	116.469	67.1762	66.9885	98.2566	85.8074	142.142	82.2748	186.045	100.754	117.895	86.4442	102.19	67.6399	86.8313	70.3389	117.875	94.0445	83.0029	62.3781	69.6941	134.091	84.9664	102.014	130.085	75.2425	64.5347	115.549
YDR163W	479.419	421.291	364.8	373.503	438.088	315.671	407.582	376.795	422.826	468.473	504.522	359.213	477.774	462.34	470.027	461.96	429.172	459.059	436.759	459.626	464.979	454.892	425.137	460.091	493.649	429.042	463.468	528.17	453.832	383.214	515.754	452.437	529.887	617.438	499.612	524.229	428.85	446.042	569.339	565.027	527.072	411.235	469.159	484.01	484.559
YDR164C	176.628	308.947	224.492	206.863	272.687	228.747	322.669	376.795	336.694	357.153	190.23	200.491	266.992	287.211	319.958	250.083	262.868	242.424	227.115	236.884	279.775	338.439	296.425	198.251	240.495	212.623	256.922	306.528	221.513	229.928	266.332	201.083	286.045	230.136	205.722	428.12	253.411	313.623	292.363	250.651	260.702	226.599	168.189	252.761	227.37
YDR165W	999.841	865.05	776.37	861.93	1130.98	1546.33	1200.1	1137.5	1432.91	1693	1104.16	1253.07	1398.19	1274.94	1497.86	1608.17	1131.94	1470.02	1246.22	1520.3	1241.26	1393.79	1443.12	1529.9	1398.67	1313.7	1523.9	1320.43	1123.77	1264.6	1619.13	1046.55	1083.22	1274.17	1581.12	1266.89	1115.01	1512.36	1035.36	981.362	1127.82	1351.2	1252.57	1220.78	1148.03
YDR166C	580.35	668.448	645.416	442.457	558.785	631.341	537.781	547.42	571.597	598.347	516.928	559.704	505.879	700.515	659.737	576.581	504.277	722.115	390.171	650.548	508.324	534.953	553.848	553.605	462.004	615.087	609.561	551.75	675.345	568.434	515.754	520.988	586.158	617.438	499.612	677.129	530.214	585.43	580.33	492.805	538.406	528.731	557.68	712.57	525.56
YDR167W	425.8	342.65	392.862	407.98	384.444	448.344	418.903	490.545	626.408	811.711	620.314	409.335	446.157	523.051	554.972	482.8	466.724	557.06	489.17	523.267	484.681	418.5	682.559	576.049	379.73	531.557	551.627	466.865	459.235	581.207	625.669	443.296	567.401	465.885	440.834	589.757	456.14	522.705	457.23	433.329	487.399	566.497	508.993	535.1	544.197
YDR168W	574.041	539.252	318.031	574.62	625.84	603.892	583.068	675.388	673.389	700.391	669.939	726.779	716.661	721.53	781.491	677.309	997.824	639.588	1007.46	816.721	508.324	611.374	612.353	620.936	626.554	668.242	722.909	580.044	572.693	517.338	667.944	584.969	731.525	752.152	711.212	720.815	631.579	641.185	545.158	518.295	544.074	587.479	469.159	602.324	596.38
YDR169C	249.172	174.133	355.446	264.325	232.455	196.722	237.756	184.843	195.753	204.087	206.771	158.722	168.626	205.484	201.036	173.669	348.702	211.477	267.879	265.169	232.489	131.009	159.914	187.029	151.892	136.686	206.545	160.337	167.486	242.702	126.825	118.822	215.706	269.428	164.578	222.797	148.148	292.715	156.074	178.429	102.014	197.225	292.118	228.56	260.916
YDR170C	1365.71	1617.76	1749.17	1143.49	1721.06	1811.67	1896.39	1571.17	1432.91	1474.99	1186.87	1319.9	1584.38	1471.08	1769.68	1413.67	1142.67	1119.28	1321.92	1265.74	1241.26	1430.18	1228.61	1114.69	1329.05	1287.13	1216.6	1230.83	1221.02	1309.31	879.319	1293.33	1336.44	1066.48	975.712	1240.67	1173.49	1233.58	1323.33	909.14	1156.16	1153.98	1407.48	1363.3	1010.12
YDR170W-A	31.5407	61.7893	56.1231	40.2234	58.1137	50.3243	90.5737	35.5467	101.791	139.15	37.2188	58.4765	84.3131	72.3866	79.2817	62.5208	53.6465	25.7898	58.2345	53.0338	90.6314	69.1435	70.206	74.8115	158.221	113.905	115.867	108.464	64.8331	63.8689	50.7299	54.8408	32.8248	44.9046	47.0223	61.16	85.7699	83.6329	109.911	50.9798	90.679	29.3739	44.2603	80.6683	52.1833
YDR171W	678.126	668.448	757.662	465.442	420.207	201.297	605.712	518.982	211.413	185.534	884.981	350.859	579.653	880.314	385.082	204.929	343.337	263.056	320.29	353.559	397.99	305.687	156.013	145.882	284.797	535.353	375.308	249.938	383.596	325.732	186.01	1073.97	581.469	297.493	123.433	681.497	218.323	369.379	1321.13	484.308	566.744	360.88	867.502	747.527	592.653
YDR172W	1141.77	1522.26	1552.74	1333.12	1439.43	1596.65	1868.08	1741.79	1832.24	1957.38	984.232	1303.19	1380.63	1323.97	1472.37	1274.73	1137.3	1227.6	1222.92	1240.99	1469.81	1535.71	1400.22	1518.67	1189.82	1173.22	1390.4	1810.87	1642.44	1239.06	1898.15	1645.22	1355.2	1397.66	1351.89	1065.93	1341.13	1045.41	1224.41	1074.82	940.794	1145.58	1186.18	1089.02	1162.94
YDR173C	280.713	252.774	271.262	258.579	214.574	169.273	379.277	170.624	234.903	125.235	219.178	233.906	270.505	275.536	184.047	138.935	155.575	134.107	256.232	130.817	181.263	251.1	175.515	164.585	170.878	193.638	209.064	221.643	172.888	140.512	126.825	237.643	192.26	230.136	193.967	166.006	191.033	216.052	160.47	199.671	147.353	146.87	274.414	190.915	249.734
YDR174W	1192.24	1404.3	1197.29	1448.04	1162.27	1207.78	1386.91	1343.67	1237.16	1256.99	1116.57	1253.07	1268.21	1300.62	1254.35	1413.67	1292.88	1495.81	1519.92	1499.09	1611.66	1433.82	1470.43	1604.71	1177.16	1127.66	1312.32	1032.76	1339.88	1379.57	1547.26	1261.34	1280.17	1139.45	1034.49	1131.46	1313.84	1268.43	927.648	1274.5	1184.49	1284.06	1208.31	1242.29	1185.31
YDR175C	227.093	303.329	289.969	235.594	227.984	219.597	339.651	298.593	195.753	176.257	219.178	225.552	189.704	189.139	203.867	142.409	160.939	206.319	192.174	215.671	248.251	167.4	171.615	205.732	170.878	186.045	206.545	146.19	259.332	159.672	181.782	269.634	271.977	207.684	317.4	222.797	159.844	250.899	290.165	246.403	249.367	272.758	132.781	174.781	205.006
YDR176W	637.123	763.941	785.724	775.737	804.651	786.889	781.198	753.591	696.879	746.774	459.032	685.01	541.009	530.056	600.275	642.575	568.652	701.483	582.345	657.619	504.384	545.87	460.24	478.794	651.869	584.712	521.401	514.023	588.901	657.85	697.537	621.529	464.237	606.212	405.567	445.594	631.579	571.491	492.401	671.235	600.748	453.198	553.254	672.236	458.467
[truncated: 4,915 more rows]
