# Supplementary material for: Molecular signatures of aneuploidy-driven adaptive evolution
Source: Nat Commun. 2020 Jan 30;11:588. doi: 10.1038/s41467-019-13669-2 (PMC6992709; doi:10.1038/s41467-019-13669-2)
Supplement: Supplementary file 8 — Supplementary Data 5 [file 41467_2019_13669_MOESM8_ESM.xlsx]

## Sheet: Commonly regulated genes
	aggregated logFC	PValue	FDR
YCR009C	-0.647646	1.94e-07	0.00116341
YIL063C	-0.41482	4.33e-07	0.00118743
YLR303W	-0.808606	8.36e-07	0.00118743
YPR036W-A	-0.589631	1.09e-06	0.00118743
YGR234W	0.480482	1.09e-06	0.00118743
YDL204W	-1.03159	1.19e-06	0.00118743
YCR020C-A	0.489817	2.6e-06	0.0020234
YJL133C-A	-0.700222	3.2e-06	0.0020234
YFL057C	0.741924	3.27e-06	0.0020234
YBR286W	-0.705229	3.67e-06	0.0020234
YPR133W-A	0.334388	3.71e-06	0.0020234
YNR034W-A	-0.750356	5.45e-06	0.00272783
YPR167C	-0.465759	7.62e-06	0.00351864
YGR235C	0.367511	1.17e-05	0.00457863
YOR253W	-0.504141	1.21e-05	0.00457863
YLR257W	-0.31383	1.22e-05	0.00457863
YNL036W	-1.15142	1.51e-05	0.00509995
YLL061W	-0.889385	1.56e-05	0.00509995
YFR017C	-1.07908	1.67e-05	0.00509995
YPL265W	-0.691385	1.77e-05	0.00509995
YJL172W	-0.418892	1.78e-05	0.00509995
YMR202W	-0.549715	1.91e-05	0.00519969
YDR258C	-0.622626	2.69e-05	0.00634232
YDR357C	-0.360368	2.7e-05	0.00634232
YBR096W	-0.783495	2.72e-05	0.00634232
YER080W	-0.481296	2.75e-05	0.00634232
YBR056W	-0.484953	3.03e-05	0.00674161
YML070W	-0.959225	3.29e-05	0.00705228
YJR109C	-0.488836	3.65e-05	0.00733698
YBR052C	-0.775393	3.67e-05	0.00733698
YIL065C	-0.332696	4e-05	0.00774699
YDR085C	-0.488898	4.31e-05	0.00807972
YJR137C	-0.547327	4.55e-05	0.00826806
YMR103C	-0.536832	4.93e-05	0.00870628
YLL053C	1.0055	5.15e-05	0.00882965
YNL104C	-0.414252	5.37e-05	0.00895811
YGR138C	0.43047	5.62e-05	0.0091206
YHR169W	0.378185	6.3e-05	0.00950594
YML055W	-0.73358	6.32e-05	0.00950594
YPL111W	-0.430475	6.34e-05	0.00950594
YDL066W	-0.292234	6.97e-05	0.00999605
YMR062C	-0.644621	7e-05	0.00999605
YOR374W	-0.718357	7.39e-05	0.010315
YKR067W	-0.335265	7.97e-05	0.0108659
YOR014W	-0.348926	9.29e-05	0.0120409
YIL019W	0.397708	9.34e-05	0.0120409
YIL061C	0.456745	9.43e-05	0.0120409
YOR185C	-0.882709	0.000110423	0.0134558
YPR002C-A	-0.568038	0.000110471	0.0134558
YKL001C	-0.458796	0.000112792	0.0134558
YMR220W	-0.296591	0.000114356	0.0134558
YOR135C	-0.706593	0.00012473	0.0141983
YGR055W	-0.323295	0.000125725	0.0141983
YLR201C	-0.279539	0.000129484	0.0141983
YMR046W-A	-0.328764	0.00013013	0.0141983
YGL019W	-0.318409	0.000140709	0.0150785
YOR128C	0.683151	0.00015991	0.0168355
YJL156C	0.397422	0.000174119	0.0180153
YOL077W-A	0.272877	0.000187463	0.0187429
YMR027W	-0.254444	0.000190124	0.0187429
YLR157W-E	-0.717997	0.000192009	0.0187429
YOR303W	-0.471552	0.000197394	0.0187429
YKL065C	-0.276256	0.000198722	0.0187429
YLR438W	-0.921655	0.000199891	0.0187429
YKR066C	-0.273748	0.000220531	0.0203601
YFR030W	-0.626369	0.000230887	0.0206786
YDR516C	-0.467947	0.000233739	0.0206786
YFR044C	-0.786783	0.000234319	0.0206786
YGL100W	-0.272043	0.00025538	0.0222106
YJL122W	0.352025	0.000267277	0.0226633
YER069W	-0.500308	0.000268138	0.0226633
YOR184W	-0.269391	0.000275204	0.0227378
YIR038C	-0.485638	0.000276597	0.0227378
YDR343C	-0.736494	0.000283997	0.0228258
YDL171C	-0.323065	0.000285275	0.0228258
YDL231C	0.263152	0.000293131	0.0231458
YHR216W	-0.480885	0.000326969	0.0254823
YOR383C	-0.503721	0.000370715	0.0285213
YER054C	-0.640034	0.000380326	0.0288903
YLL062C	-0.911357	0.000406926	0.0301106
YDR214W	-0.30698	0.000409483	0.0301106
YGL028C	0.284008	0.000411444	0.0301106
YLR297W	-0.466966	0.000425803	0.0307861
YPR158W-B	-0.537951	0.000435615	0.0311205
YDL051W	0.35649	0.000455997	0.0321934
YMR174C	-0.391403	0.000477057	0.0330564
YLR131C	-0.288899	0.000479239	0.0330564
YOR298W	-0.419607	0.000498605	0.0340014
YNL258C	-0.272259	0.000529011	0.0352281
YKR088C	-0.307113	0.000531316	0.0352281
YBR082C	-0.325479	0.000534204	0.0352281
YCR011C	-0.225626	0.000561879	0.0363943
YJL050W	0.260313	0.000564017	0.0363943
YDR221W	0.360344	0.000587593	0.0375122
YBR147W	-0.513651	0.000628889	0.0397259
YGR253C	0.231276	0.000673964	0.0421298
YLR027C	-0.21377	0.000694945	0.0427017
YER048C	-0.391909	0.000700082	0.0427017
YDR304C	-0.974707	0.000704461	0.0427017
YBR139W	-0.292056	0.000722495	0.0433569
YOR302W	-0.442269	0.000736662	0.0437694
YDR316W-B	-0.523295	0.00075618	0.0444886
YDR014W-A	0.795154	0.000781524	0.0455332
YGL099W	0.257187	0.000795625	0.0459091
YNL280C	-0.235494	0.000805565	0.04604
YDR261C-D	-0.512662	0.000820814	0.0464689
YKL078W	0.441398	0.000834681	0.0468124
YOL010W	0.338032	0.000848293	0.0471353
YLR327C	-0.913704	0.000912119	0.0502167
YML045W	-0.529269	0.000944361	0.0515192
YNR050C	-0.580922	0.000996329	0.0538646
YML052W	-0.378005	0.00101607	0.0544412
YCR072C	0.404317	0.00103829	0.0550676
YMR050C	-0.450242	0.00105026	0.0550676
YBR175W	0.266175	0.00105836	0.0550676
YOR032C	0.545078	0.00106446	0.0550676
YCL058C	0.521125	0.00110539	0.0559413
YDR365W-B	-0.496788	0.00111664	0.0559413
YCR075W-A	-0.55081	0.00111799	0.0559413
YHR072W-A	0.235377	0.00112684	0.0559413
YDL208W	0.254	0.00112796	0.0559413
YLR034C	-0.256553	0.00114741	0.0562466
YNL115C	-0.307015	0.00115286	0.0562466
YMR108W	-0.288412	0.00117666	0.0565709
YKL035W	-0.398605	0.00117836	0.0565709
YMR175W-A	-0.914837	0.00119667	0.0567704
YAL012W	-0.400111	0.00120144	0.0567704
YHR170W	0.294078	0.00123733	0.0580097
YKR056W	0.300678	0.0012667	0.058926
YKL207W	-0.308726	0.00130165	0.0600864
YJR016C	-0.375723	0.0013137	0.0601794
YBR017C	-0.244942	0.00137647	0.062049
YGR079W	0.356534	0.00138552	0.062049
YDR210C-D	-0.48693	0.00140177	0.062049
YML039W	-0.51247	0.00140306	0.062049
YGR027W-B	-0.431958	0.00143411	0.062049
YKR049C	-0.26936	0.00143716	0.062049
YKR105C	0.459931	0.00145971	0.062049
YGL117W	-0.482474	0.00148334	0.062049
YAL025C	0.296881	0.00148346	0.062049
YER138C	-0.510631	0.00148693	0.062049
YOR142W-B	-0.458654	0.0014982	0.062049
YLR227W-B	-0.482141	0.00150153	0.062049
YMR291W	-0.410233	0.00151185	0.062049
YML117W	-0.39847	0.00151722	0.062049
YDR299W	0.278374	0.00153707	0.062049
YLR157C-B	-0.519143	0.00154551	0.062049
YBR034C	0.371902	0.00155682	0.062049
YIL064W	0.264371	0.00156523	0.062049
YGL032C	-0.652796	0.00158763	0.062049
YDR048C	0.713074	0.00160031	0.062049
YGL026C	-0.232372	0.00161901	0.062049
YKL157W	-0.235004	0.00163514	0.062049
YGR271C-A	0.349329	0.00164709	0.062049
YBL069W	0.535001	0.00165248	0.062049
YNL168C	-0.243714	0.00167649	0.062049
YPR137C-B	-0.486504	0.0016797	0.062049
YIL017C	-0.31493	0.00168264	0.062049
YOL077C	0.254814	0.00169512	0.062049
YLR390W	-0.320959	0.00170508	0.062049
YAR009C	-0.518832	0.00171072	0.062049
YJL057C	-0.27785	0.0017297	0.062049
YIL104C	0.282972	0.00173532	0.062049
YOL140W	-0.333629	0.00175358	0.062049
YBR256C	-0.209286	0.001756	0.062049
YOR089C	-0.215416	0.00176618	0.062049
YDR383C	0.173353	0.00177304	0.062049
YLR142W	-0.337112	0.00178297	0.062049
YLR068W	0.271223	0.00179149	0.062049
YHR180W	0.702447	0.00179604	0.062049
YOL154W	-0.614762	0.00179629	0.062049
YMR173W-A	-0.378119	0.00179784	0.062049
YGR038C-B	-0.500024	0.00180736	0.062049
YKR081C	0.278596	0.00180788	0.062049
YNL336W	-0.247391	0.00180946	0.062049
YLR248W	-0.240765	0.00183329	0.062509
YPL250C	-0.706722	0.0019011	0.0640807
YOR343W-B	-0.55607	0.00191551	0.0640807
YEL047C	-0.398526	0.00192247	0.0640807
YLR101C	-0.710687	0.00193006	0.0640807
YJL033W	0.306353	0.00194612	0.0640807
YJR072C	-0.304727	0.00195545	0.0640807
YNL037C	-0.289341	0.00196348	0.0640807
YOR292C	-0.340732	0.00196481	0.0640807
YKL172W	0.261705	0.00198141	0.0642726
YIL011W	0.359744	0.00200922	0.0648243
YCR090C	-0.252123	0.00205944	0.0660892
YPR035W	-0.265051	0.00207706	0.0663004
YDR382W	0.18022	0.00210445	0.066819
YEL012W	-0.313428	0.00211907	0.0669292
YBR208C	-0.410163	0.00214672	0.0674476
YGL189C	0.171257	0.0021951	0.0681134
YDR158W	-0.257856	0.00220051	0.0681134
YMR151W	0.895934	0.00220197	0.0681134
YJR029W	-0.433379	0.00223387	0.0687447
YIL111W	-0.46944	0.0022486	0.0687447
YHL021C	-0.445566	0.00225674	0.0687447
YNR053C	0.280098	0.00237846	0.0718668
YJR027W	-0.480844	0.00238318	0.0718668
YER160C	-0.458368	0.0024333	0.0728831
YKL133C	-0.416563	0.00244118	0.0728831
YOL103W-B	-0.488812	0.00245916	0.0730566
YAL022C	-0.201716	0.00251615	0.0743813
YDL036C	0.291494	0.00255573	0.0749901
YDR098C-B	-0.454339	0.00256173	0.0749901
YPL257W-B	-0.489749	0.00259135	0.0754888
YGR106C	-0.234268	0.00265066	0.0768435
YDR086C	0.222813	0.00266476	0.076881
YBR247C	0.328292	0.00270582	0.0771657
YKL123W	-0.429068	0.00272473	0.0771657
YBR230C	-0.301375	0.00272777	0.0771657
YGR161C-D	-0.432458	0.00274204	0.0771657
YLR035C-A	-0.463544	0.0027467	0.0771657
YIL148W	0.170132	0.00275179	0.0771657
YLR040C	-0.498766	0.00276573	0.0771961
YHR029C	-0.399809	0.00280763	0.0780027
YJR063W	0.267026	0.00282608	0.078049
YHR214C-B	-0.45967	0.00283531	0.078049
YHR106W	-0.441567	0.00286739	0.0785509
YHR017W	-0.238512	0.00288018	0.0785509
YOR334W	-0.30393	0.00289281	0.0785509
YJR025C	-0.391152	0.00293013	0.0788928
YCL031C	0.26198	0.00293169	0.0788928
YGR159C	0.362741	0.00297494	0.0796092
YFR052C-A	-0.707982	0.00299224	0.0796092
YHL009W-B	0.470445	0.00300659	0.0796092
YLL033W	-0.290638	0.00301138	0.0796092
YER150W	-0.532476	0.00302732	0.0796796
YDR478W	0.290947	0.00306508	0.0803211
YHR112C	-0.266938	0.00311657	0.0809238
YLR099W-A	0.274875	0.00311831	0.0809238
YML067C	-0.210334	0.00312853	0.0809238
YJR129C	0.271157	0.00325935	0.0839458
YER090W	-0.243994	0.0033425	0.0857195
YLR179C	-0.218489	0.00340195	0.0867795
YIL142W	0.204489	0.00342047	0.0867795
YDR418W	0.15893	0.00342722	0.0867795
YDR212W	0.209059	0.00345563	0.0868478
YJL191W	-0.344305	0.00345886	0.0868478
YJL170C	-0.698025	0.00347497	0.0868888
YOR021C	0.230355	0.00353408	0.087172
YKL021C	0.205691	0.00353816	0.087172
YLR409C	0.251789	0.00353907	0.087172
YDL090C	-0.268576	0.00355554	0.087172
YLR410W-B	-0.501819	0.00355893	0.087172
YJL060W	-0.259506	0.00359136	0.0876086
YDL135C	-0.207013	0.00366079	0.0886822
YHR071W	-0.350911	0.00366492	0.0886822
YPL183C	0.206569	0.0036968	0.0888465
YGL202W	-0.204979	0.00370132	0.0888465
YOR092W	-0.239479	0.0037341	0.0891273
YDR452W	-0.209721	0.00374272	0.0891273
YAR030C	-0.465749	0.00376429	0.0892866
YCL018W	-0.381878	0.00380542	0.0899069
YGR283C	0.228653	0.00384314	0.0901629
YNL124W	0.300911	0.00385589	0.0901629
YDR486C	0.248705	0.00386133	0.0901629
YGL056C	0.299964	0.00390965	0.090856
YDL233W	-0.471609	0.0039213	0.090856
YLR009W	0.302506	0.00395977	0.0913946
YNL141W	0.364594	0.00399152	0.0917743
YPR160W	-0.507414	0.00402028	0.0920828
YOR316C	-0.264795	0.00411801	0.0939626
YNL054W-B	-0.472331	0.0041533	0.094409
YKR060W	0.300375	0.00419224	0.0948492
YHR184W	0.406397	0.00420428	0.0948492
YPL128C	0.262402	0.00426349	0.0954191
YBR012W-B	-0.409077	0.00428135	0.0954191
YGL246C	0.262142	0.00428963	0.0954191
YBL054W	0.488521	0.00429314	0.0954191
YDR083W	0.26602	0.00447878	0.0990944
YER086W	-0.212404	0.00449153	0.0990944
YOR119C	0.288003	0.00454963	0.0997177
YAL040C	-0.231905	0.00455302	0.0997177

## Sheet: Shift associated genes
	slope coefficient	PValue	FDR
YER160C	-3.4956	2.58e-12	7.9e-09
YPR158W-B	-3.63147	2.63e-12	7.9e-09
YOR142W-B	-3.31833	7.73e-12	1.26e-08
YDR316W-B	-3.62063	8.41e-12	1.26e-08
YBR012W-B	-3.20381	1.14e-11	1.37e-08
YLR035C-A	-3.51499	1.78e-11	1.78e-08
YGR161C-D	-3.243	2.24e-11	1.92e-08
YMR045C	-2.7825	4.43e-11	3.32e-08
YLR303W	-4.10378	8.91e-11	5.94e-08
YNL054W-B	-3.66599	1.28e-10	7.67e-08
YHR214C-B	-3.43049	1.87e-10	1.02e-07
YML045W	-3.59782	2.43e-10	1.22e-07
YER138C	-3.57692	2.65e-10	1.23e-07
YGR038C-B	-3.50683	6.26e-10	2.69e-07
YBL005W-B	-2.7964	6.9e-10	2.76e-07
YDR210C-D	-3.37651	7.69e-10	2.79e-07
YMR050C	-3.02698	7.91e-10	2.79e-07
YML039W	-3.52765	8.5e-10	2.83e-07
YOL103W-B	-3.50632	1.09e-09	3.35e-07
YLR227W-B	-3.34072	1.16e-09	3.35e-07
YLR157C-B	-3.60227	1.17e-09	3.35e-07
YNL284C-B	-2.9898	1.54e-09	4.21e-07
YDR098C-B	-3.2527	1.91e-09	4.98e-07
YDR261C-D	-3.35688	2.39e-09	5.98e-07
YPR137C-B	-3.34652	3.01e-09	7.13e-07
YGR027W-B	-2.91094	3.09e-09	7.13e-07
YDR365W-B	-3.30459	3.86e-09	8.22e-07
YJR027W	-3.38726	3.86e-09	8.22e-07
YPL257W-B	-3.45299	3.97e-09	8.22e-07
YMR046W-A	-1.95773	5.75e-09	1.15e-06
YAR009C	-3.5307	7.89e-09	1.53e-06
YMR108W	-1.9598	1.18e-08	2.22e-06
YPR158C-D	-3.11261	1.23e-08	2.23e-06
YPR002C-A	-3.43059	1.3e-08	2.3e-06
YJR029W	-2.93305	2.87e-08	4.92e-06
YJR137C	-2.92743	4.64e-08	7.74e-06
YFR030W	-3.63212	5.78e-08	9.37e-06
YER042W	-2.85218	1.48e-07	2.34e-05
YLL061W	-4.26886	2.02e-07	3.11e-05
YGL009C	-3.67136	2.49e-07	3.74e-05
YPL265W	-3.52873	4.3e-07	6.3e-05
YJR048W	2.19074	2.31e-06	0.000330696
YPR133W-A	1.50369	2.83e-06	0.000395097
YLR157W-E	-3.86557	2.9e-06	0.000395564
YKL001C	-2.34318	3.01e-06	0.000401398
YER048C	-2.20325	3.24e-06	0.000422984
YAR010C	-4.72671	4.83e-06	0.000616656
YER103W	-1.8611	6.13e-06	0.000766538
YOR303W	-2.37606	7.71e-06	0.000944836
YLR248W	-1.40766	1.12e-05	0.00134414
YML017W	-2.73221	1.14e-05	0.00134485
YPR167C	-2.09974	1.19e-05	0.00137803
YLL062C	-4.76155	1.24e-05	0.00140083
YMR202W	-2.49527	1.31e-05	0.00145521
YOL119C	-2.2872	1.4e-05	0.00153294
YOR014W	-1.68818	1.52e-05	0.00163041
YGR014W	-1.31752	1.72e-05	0.00180652
YGR279C	-1.5313	1.79e-05	0.00185288
YCR020C-A	2.04232	2.1e-05	0.00213824
YIR032C	-2.51913	2.17e-05	0.00216249
YOR253W	-2.24578	2.2e-05	0.00216249
YLR256W-A	-4.52142	2.25e-05	0.00217635
YDR452W	-1.27051	2.33e-05	0.00222006
YHR049W	1.35014	2.58e-05	0.00242199
YKL056C	0.986962	2.7e-05	0.00249703
YJL172W	-1.87206	2.89e-05	0.00262994
YPR010C-A	1.70693	3e-05	0.00268444
YIL065C	-1.4833	3.05e-05	0.00269391
YER054C	-3.11161	3.18e-05	0.00276866
YOR021C	1.38058	3.36e-05	0.0028686
YNL036W	-4.86187	3.39e-05	0.0028686
YPR035W	-1.50966	3.73e-05	0.0031095
YML072C	-1.45054	4.21e-05	0.00346281
YHR216W	-2.40273	4.61e-05	0.0037362
YGR235C	1.57384	5.12e-05	0.00409458
YML117W	-2.14297	5.39e-05	0.00425239
YER080W	-2.09491	5.55e-05	0.00432645
YOR343W-B	-3.15538	5.72e-05	0.00440345
YCL018W	-2.26845	5.86e-05	0.00445226
YPR036W-A	-2.37569	6.22e-05	0.00466798
YNL104C	-1.87262	6.49e-05	0.0048058
YLR168C	1.26563	6.8e-05	0.00497559
YPL116W	-1.69423	7.41e-05	0.00535814
YBR286W	-2.81288	8.21e-05	0.00586602
YER136W	-1.91554	8.66e-05	0.00610114
YJR016C	-2.02153	8.74e-05	0.00610114
YBR208C	-2.33074	8.92e-05	0.00615223
YER125W	-1.61638	9.3e-05	0.00634363
YMR103C	-2.21665	9.56e-05	0.00644367
YOR267C	-1.63237	0.000101971	0.00679923
YBL100W-B	-3.23266	0.000106918	0.00705073
YJR072C	-1.6591	0.000108718	0.0070915
YOR184W	-1.26035	0.000110109	0.00710497
YLR410W-B	-2.88364	0.000115554	0.00737704
YER073W	-2.26592	0.000118921	0.00751203
YGL222C	-1.58255	0.000125383	0.00781343
YFR017C	-4.17892	0.000126296	0.00781343
YDR500C	0.973811	0.000127687	0.00781889
YDR353W	1.02468	0.000134105	0.00809001
YDR382W	0.952033	0.000134811	0.00809001
YJL020C	-1.52283	0.000136874	0.00813247
YDL231C	1.23081	0.000138851	0.00816906
YGL028C	1.34126	0.000147985	0.0086219
YOR083W	4.74873	0.000155227	0.00895691
YIL063C	-1.54348	0.000158343	0.00904967
YBR017C	-1.26444	0.00016243	0.00908258
YHR072W-A	1.1995	0.000162852	0.00908258
YJR152W	-2.38006	0.000163459	0.00908258
YDL171C	-1.48754	0.000177052	0.0095778
YER090W	-1.3736	0.000177112	0.0095778
YIL121W	-2.45405	0.00017716	0.0095778
YCR009C	-2.28553	0.000184237	0.00986015
YBR096W	-3.23917	0.000185668	0.00986015
YKL117W	1.04197	0.000205842	0.0107554
YDR366C	-1.86847	0.000206112	0.0107554
YKL120W	-2.60719	0.000210803	0.0108478
YOR128C	3.10436	0.000211497	0.0108478
YLR089C	-1.60259	0.000214093	0.0108879
YNL183C	-1.16273	0.000225007	0.0113468
YJR159W	2.23218	0.00023365	0.0116845
YCL019W	-2.82864	0.000238038	0.0118055
YMR220W	-1.27943	0.000249634	0.0122791
YGL147C	1.04721	0.000269737	0.0130021
YER031C	-1.31338	0.00027062	0.0130021
YNL197C	-2.36353	0.000272131	0.0130021
YMR009W	-1.55471	0.000272999	0.0130021
YNL258C	-1.26017	0.000278108	0.0131411
YIL061C	1.99644	0.000313609	0.0147029
YML103C	-1.50565	0.000323716	0.0149354
YNL141W	2.01787	0.000324012	0.0149354
YGR055W	-1.36821	0.000326034	0.0149354
YGR282C	-1.03034	0.000329003	0.0149572
YLR010C	2.50967	0.000378667	0.0170856
YER111C	-1.77702	0.00039592	0.0177307
YOR372C	-2.1039	0.00041147	0.0182906
YLR355C	-1.701	0.000425976	0.0187962
YNL111C	1.36335	0.000431693	0.0188636
YMR205C	-1.13661	0.00043379	0.0188636
YKR096W	-1.43838	0.000445474	0.0192323
YOR192C-B	-2.71905	0.000448765	0.019236
YHR208W	-1.8777	0.000460254	0.0195886
YER091C	-1.55239	0.000468741	0.0197837
YLR348C	-1.9245	0.000472772	0.0197837
YOR198C	-1.29436	0.00047473	0.0197837
YGR162W	-1.29663	0.000501365	0.0206604
YOR329C	-1.58721	0.000502654	0.0206604
YER150W	-2.57529	0.000538665	0.02199
YJL133C-A	-2.59248	0.000550121	0.0223059
YGR172C	1.17557	0.00055923	0.0225231
YDR170W-A	-2.44915	0.000565626	0.0226288
YML070W	-3.729	0.00057691	0.0229274
YBL069W	2.73392	0.00058134	0.0229515
YIR035C	1.17754	0.000620518	0.0243381
YLR040C	-2.44902	0.000632419	0.0246438
YAL012W	-1.88304	0.00063821	0.0246932
YOL077W-A	1.12676	0.000641917	0.0246932
YDL133C-A	1.4298	0.0006565	0.0250933
YGR146C	-1.92185	0.000671993	0.025416
YIL011W	1.73837	0.000673411	0.025416
YJR070C	1.12277	0.000683609	0.025616
YDR383C	0.820283	0.000687248	0.025616
YJL150W	4.61861	0.000713038	0.0262668
YCR089W	-1.5321	0.000713461	0.0262668
YGR161W-B	-2.68768	0.000724445	0.0265085
YGL188C	1.13859	0.00074261	0.0270085
YER095W	-1.46136	0.000758318	0.0274137
YJL157C	-1.37114	0.000768467	0.0276142
YFL002W-A	-2.81613	0.000782955	0.0279673
YLR142W	-1.54747	0.000808556	0.0287109
YKL053C-A	1.36213	0.000836073	0.0294534
YOR219C	-1.5381	0.000839282	0.0294534
YER086W	-1.13335	0.000848682	0.0296101
YLR267W	-1.99689	0.000857311	0.0297383
YOL013W-B	3.78642	0.000868209	0.0299432
YBR147W	-2.15273	0.000874272	0.0299597
YHR021W-A	3.06932	0.000878673	0.0299597
YLL046C	4.16484	0.000894332	0.0303214
YEL071W	-1.61339	0.000904116	0.0303937
YHR141C	1.0343	0.000906594	0.0303937
YDR085C	-1.8641	0.000915412	0.0304315
YOR032C	2.43517	0.00092596	0.0304315
YDR210W-B	-2.82618	0.000931611	0.0304315
YER069W	-2.09	0.000931785	0.0304315
YDR404C	-1.29689	0.000933076	0.0304315
YJR025C	-1.95137	0.000951376	0.0307897
YGL076C	0.871957	0.000956761	0.0307897
YBR083W	-1.91639	0.000959452	0.0307897
YOR168W	-2.20913	0.000972825	0.0310528
YNR050C	-2.63422	0.00100622	0.0319489
YKL054C	-1.04043	0.00105902	0.0334483
YER083C	-1.29836	0.00107388	0.033457
YLL043W	-1.0092	0.00108072	0.033457
YDR261W-B	-2.83007	0.00108784	0.033457
YPL111W	-1.67121	0.001094	0.033457
YHR035W	2.57304	0.00109402	0.033457
YPL182C	2.90435	0.00109753	0.033457
YER022W	-1.42985	0.00109832	0.033457
YJL170C	-3.48074	0.00110608	0.033523
YDR418W	0.768613	0.00111813	0.0337182
YOR101W	1.22002	0.00113404	0.0340268
YHR010W	0.826824	0.00115674	0.0345353
YFR036W	1.42823	0.0011845	0.0350908
YEL047C	-1.87502	0.00118704	0.0350908
YJL062W-A	1.04579	0.0012251	0.0359968
YOR195W	-1.6357	0.00122968	0.0359968
YOR208W	-1.52992	0.0012574	0.0366293
YDL066W	-1.10825	0.00127982	0.0371025
YLR181C	-1.23912	0.00130007	0.0372979
YGL048C	0.906614	0.00130559	0.0372979
YML055W	-2.77623	0.00130991	0.0372979
YJR004C	-2.42004	0.00131142	0.0372979
YDR034C-D	-2.79464	0.00133966	0.0379213
YIL148W	0.798861	0.00135679	0.0380697
YPL090C	0.763381	0.00136354	0.0380697
YNR025C	1.30613	0.00136394	0.0380697
YNR047W	-1.85382	0.00141149	0.0392145
YDL089W	-1.11409	0.00144229	0.0398858
YOR175C	-1.20305	0.00146019	0.0401955
YOL154W	-2.81936	0.0014699	0.0402779
YLL009C	1.09128	0.00150196	0.0409693
YDR298C	1.29438	0.00154706	0.0420085
YML052W	-1.67271	0.001559	0.0421423
YDR212W	1.01369	0.00159625	0.0429556
YDL090C	-1.29493	0.00160373	0.0429641
YHR112C	-1.25098	0.00167076	0.0445611
YNL142W	-3.77041	0.00168188	0.044651
YNR034W-A	-2.42087	0.00169388	0.044651
YEL052W	-0.954202	0.00169646	0.044651
YGR030C	1.62604	0.00177181	0.0464307
YOR092W	-1.16915	0.00179455	0.0468222
YFL057C	2.46272	0.00180972	0.0470135
YBL041W	0.882207	0.00187861	0.0485586
YFR044C	-3.05766	0.00188538	0.0485586
YDR154C	0.914182	0.00192592	0.0493908
YOR117W	1.01984	0.0019484	0.0496661
YBR010W	0.968462	0.00195433	0.0496661
YBR175W	1.16475	0.00196148	0.0496661
YPL149W	1.02145	0.00197614	0.0498269
YEL066W	-1.40023	0.00200883	0.0504394
YDL204W	-3.29311	0.00202894	0.0507319
YNL103W	-0.998631	0.00205447	0.0511571
YOR375C	-1.03972	0.00206801	0.0512815
YHR184W	1.9725	0.00209615	0.0517654
YBL005W	-1.03022	0.00214767	0.0526351
YMR100W	-1.48217	0.00214891	0.0526351
YLR034C	-1.11224	0.00219954	0.0536563
YGL100W	-1.06437	0.00222703	0.054107
YER119C	-1.3222	0.00224462	0.0543143
YNL277W	-2.59177	0.00226834	0.0546679
YGL032C	-2.84031	0.0022816	0.0547676
YGR138C	1.56558	0.00233762	0.0558887
YKL209C	-1.33738	0.00235131	0.0559928
YFL033C	-1.31629	0.00241263	0.0572261
YCR018C-A	-1.82717	0.00246311	0.0581934
YOR292C	-1.49639	0.00253126	0.0595691
YLR180W	-1.74549	0.00255631	0.0599236
YLR258W	-1.93261	0.00258687	0.0604039
YJL050W	1.0801	0.00260098	0.0604221
YDR304C	-3.92073	0.00260779	0.0604221
YGR234W	1.59662	0.00262034	0.0604796
YOL140W	-1.45529	0.00263413	0.0605647
YLR023C	-1.73075	0.00267498	0.0612694
YDR116C	0.953096	0.00273693	0.06245
YDR028C	-1.2746	0.00275928	0.0626404
YDL010W	-1.82074	0.00276616	0.0626404
YKR066C	-1.04685	0.00279014	0.062946
YKR057W	0.822748	0.00286645	0.0643109
YMR080C	-2.28809	0.00287207	0.0643109
YKL140W	-1.24283	0.00288489	0.0643578
YNL191W	-1.5183	0.00298489	0.0661967
YIL017C	-1.35951	0.00299511	0.0661967
YOR013W	2.08012	0.00300042	0.0661967
YER098W	-1.32054	0.00304027	0.0666789
YDR016C	1.1047	0.0030445	0.0666789
YEL077C	-1.01922	0.00306569	0.066763
YOR302W	-1.79754	0.00307058	0.066763
YCL056C	0.968596	0.00310068	0.067174
YJL169W	1.13182	0.00314204	0.0676503
YIL070C	0.982334	0.00314522	0.0676503
YHR049C-A	0.94339	0.00316199	0.0677683
YPL063W	-1.1249	0.00317556	0.067817
YBR268W	0.888393	0.00321593	0.0684355
YOL010W	1.42787	0.00333378	0.0705344
YJR133W	1.05619	0.00333807	0.0705344
YER052C	-1.99192	0.00342024	0.0720171
YOR113W	-3.07354	0.00344159	0.0722132
YIR016W	-1.44367	0.00345557	0.072254
YPL121C	3.28353	0.00349313	0.0727857
YER166W	-0.901716	0.00351895	0.0730699
YMR181C	-2.05581	0.00360983	0.0745853
YLR353W	-0.94923	0.00361921	0.0745853
YBR256C	-0.889716	0.0036357	0.0745853
YBR169C	-1.41063	0.0036464	0.0745853
YMR118C	-2.18224	0.00365407	0.0745853
YFL021W	-1.16236	0.00371835	0.0756401
YHR028C	-1.1718	0.00387348	0.0785297
YLR342W	-1.07432	0.00394139	0.0796373
YOR245C	-1.09346	0.00398274	0.0799504
YBR181C	0.754399	0.00398811	0.0799504
YOR108W	-1.58414	0.0039987	0.0799504
YLR072W	-1.07492	0.00401018	0.0799504
YDR214W	-1.14181	0.0040722	0.0809182
YGL010W	-1.46233	0.00417411	0.0822141
YOL035C	-1.57192	0.00420252	0.0822141
YLR438W	-3.43918	0.00420698	0.0822141
YNR067C	1.01524	0.00420939	0.0822141
YMR221C	-1.00226	0.00421545	0.0822141
YDR533C	1.98173	0.00421962	0.0822141
YHL035C	-1.49629	0.00426443	0.0828182
YGL180W	2.42617	0.0042987	0.0832145
YKL065C	-0.999484	0.00439511	0.0845812
YDL144C	1.1215	0.00439854	0.0845812
YLR419W	1.14961	0.00441159	0.0845812
YOL136C	-1.7722	0.00443576	0.0846763
YJR065C	-0.986276	0.00445181	0.0846763
YDL048C	1.18525	0.00446855	0.0846763
YDR143C	-1.33868	0.00447617	0.0846763
YKL157W	-0.968145	0.0044871	0.0846763
YHR092C	-2.20733	0.00460969	0.0867134
YOR214C	-4.61727	0.00462395	0.0867134
YLR388W	0.727198	0.00479533	0.0894102
YER123W	-1.34681	0.00479755	0.0894102
YOR075W	-1.00144	0.00486083	0.0903091
YDL192W	0.70453	0.00491345	0.0903189
YOR265W	-1.5326	0.00491709	0.0903189
YLR038C	1.11774	0.00492918	0.0903189
YER132C	-1.08794	0.00492954	0.0903189
YJR104C	0.887384	0.00493661	0.0903189
YLR287C-A	0.7346	0.0050164	0.0914998
YLR327C	-3.31352	0.00506427	0.092093
YGL246C	1.19229	0.00510264	0.0924769
YBR118W	0.592979	0.00514798	0.0924769
YDL208W	1.02635	0.00515271	0.0924769
YOR374W	-2.38354	0.00517139	0.0924769
YBR056W	-1.61836	0.00517417	0.0924769
YDL120W	1.17289	0.00518358	0.0924769
YDL186W	-3.03713	0.0051979	0.0924769
YNL134C	1.89064	0.00520867	0.0924769
YJL052W	1.73821	0.00523736	0.0925169
YOR326W	-0.797026	0.00524336	0.0925169
YBR039W	0.953802	0.00525717	0.0925169
YER055C	-1.25198	0.00532635	0.093081
YBL027W	0.690821	0.00533227	0.093081
YDR086C	0.957729	0.00533575	0.093081
YOL145C	-1.03799	0.00539041	0.0936454
YJL212C	-1.76282	0.00539932	0.0936454
YDR357C	-1.15277	0.00543912	0.0940639
YPR088C	-2.8765	0.00546562	0.0942506
YML126C	-1.50024	0.00549243	0.0944414
YNL058C	-1.4444	0.00562869	0.0965079
YER059W	-0.787236	0.00568879	0.0972033
YML034W	-1.37945	0.00571542	0.0972033
YOL143C	-1.21092	0.00571784	0.0972033
YDL216C	1.89269	0.00573683	0.0972506
YER099C	-1.13413	0.00580689	0.0981609
YLL002W	1.27325	0.00582337	0.098163
YOR217W	-1.85432	0.00584839	0.0983086
YER167W	-1.06048	0.0059453	0.0995811
YDR354W	-0.970565	0.00595727	0.0995811
