# Supplementary material for: Molecular signatures of aneuploidy-driven adaptive evolution
Source: Nat Commun. 2020 Jan 30;11:588. doi: 10.1038/s41467-019-13669-2 (PMC6992709; doi:10.1038/s41467-019-13669-2)
Supplement: Supplementary file 9 — Supplementary Data 6 [file 41467_2019_13669_MOESM9_ESM.xlsx]

## Sheet: TFs-OEXP
	R1	R2	R3	mean	stDev	p-value
D1	108.288	111.926	114.29	111.501	3.02381
D1-GCR1	194.035	177.279	183.387	184.9	8.47959	0.000145961
D1-HSF1	126.775	128.162	139.142	131.36	6.77552	0.00976492
D1-LEU3	188.835	129.246	163.701	160.594	29.9159	0.0474454
D1-MOT3	113.89	125.167	119.493	119.517	5.63845	0.0958255
D1-XBP1	118.692	113.89	124.694	119.092	5.41307	0.101286
D2	127.945	134.624	140.298	134.289	6.18325
D2-GCR1	144.199	100.417	135.964	126.86	23.2676	0.621325
D2-HSF1	155.9	126.428	139.142	140.49	14.7823	0.539374
D2-LEU3	133.017	137.987	144.013	138.339	5.5067	0.44464
D2-MOT3	123.276	112.061	121.384	118.907	6.00373	0.0365251
D2-XBP1	146.539	129.896	134.23	136.888	8.63425	0.693432
D5	110.98	93.1316	117.85	107.32	12.759
D5-GCR1	96.7309	103.018	107.196	102.315	5.26799	0.564045
D5-HSF1	104.286	92.4377	111.169	102.631	9.4747	0.636192
D5-LEU3	86.1923	87.1785	101.284	91.5516	8.44282	0.148781
D5-MOT3	105.62	111.169	115.158	110.649	4.79016	0.694048
D5-XBP1	97.1955	103.485	112.061	104.247	7.46196	0.73696
D9	112.872	102.151	127.584	114.202	12.7686
D9-GCR1	97.0811	122.093	123.654	114.276	14.9118	0.995109
D9-HSF1	89.0177	98.6822	105.086	97.5953	8.0891	0.129792
D9-LEU3	115.709	99.4255	111.489	108.875	8.45084	0.579244
D9-MOT3	108.288	104.286	116.892	109.822	6.44143	0.623824
D9-XBP1	100.283	96.2806	108.221	101.595	6.07734	0.197425
D12	134.057	129.896	146.077	136.676	8.40263
D12-GCR1	145.499	116.655	133.363	131.839	14.4822	0.643066
D12-HSF1	117.759	108.288	121.384	115.81	6.7621	0.028545
D12-LEU3	148.388	141.685	136.831	142.301	5.80339	0.394088
D12-MOT3	166.879	110.575	146.077	141.177	28.4703	0.805837
D12-XBP1	166.301	135.84	148.099	150.08	15.3269	0.254823
D14	113.89	127.059	130.696	123.882	8.8418
D14-GCR1	125.167	129.896	120.88	125.314	4.50984	0.81491
D14-HSF1	127.945	135.097	145.499	136.18	8.8269	0.163388
D14-LEU3	125.167	134.519	141.454	133.713	8.17321	0.230178
D14-MOT3	132.207	132.207	121.893	128.769	5.95485	0.471553
D14-XBP1	121.573	132.373	121.573	125.173	6.235	0.846309
D15	138.218	129.896	143.765	137.293	6.98091
D15-GCR1	148.809	149.4	155.322	151.177	3.60235	0.0376134
D15-HSF1	133.363	129.029	144.921	135.771	8.21518	0.81887
D15-LEU3	135.097	137.177	146.799	139.691	6.24295	0.680302
D15-MOT3	142.61	140.298	135.675	139.528	3.53098	0.64672
D15-XBP1	144.459	142.032	133.611	140.034	5.69322	0.626059
D16	116.655	119.493	122.614	119.587	2.98038
D16-GCR1	127.584	122.093	141.598	130.425	10.0581	0.14804
D16-HSF1	125.561	123.654	112.556	120.591	7.02279	0.83096
D16-LEU3	110.575	108.288	99.4827	106.115	5.85642	0.023777
D16-MOT3	129.029	127.815	141.165	132.67	7.38211	0.0465685
D16-XBP1	111.489	112.556	123.494	115.847	6.64428	0.423905
WT-Cnt	117.601	91.2482	101.656	103.502	13.273
WT-GCR1	130.936	114.763	142.378	129.359	13.8749	0.0800315
WT-HSF1	108.142	115.529	102.845	108.839	6.37077	0.564142
WT-LEU3	111.926	132.207	135.497	126.543	12.7657	0.0961138
WT-MOT3	77.3901	123.276	111.689	104.118	23.8613	0.970663
WT-XBP1	103.485	103.018	112.21	106.238	5.17711	0.756109
