# Supplementary material for: Molecular signatures of aneuploidy-driven adaptive evolution
Source: Nat Commun. 2020 Jan 30;11:588. doi: 10.1038/s41467-019-13669-2 (PMC6992709; doi:10.1038/s41467-019-13669-2)
Supplement: Supplementary file 10 — Source Data [file 41467_2019_13669_MOESM10_ESM.xlsx]

## Sheet: Fig.1A
	R1	R2	R3		mean	stDev	change
WT	147.385	151.478	150.983		149.949	1.99841
WT-1	136.362	138.238	140.902		138.501	2.04052	-11.448
WT-2	140.289	137.341	138.953		138.861	1.32031	-11.0876
WT-3	142.287	139.29	139.381		140.319	1.52469	-9.62929
D1	166.007	179.826	173.675		173.169	6.19263
D1-1	141.838	143.265	144.783		143.295	1.31742	-29.874
D1-2	145.312	142.483	149.056		145.617	2.94902	-27.5523
D1-3	140.718	136.471	142.786		139.992	2.87967	-33.1775
D2	217.882	212.328	214.987		215.066	2.48446
D2-1	156.059	150.432	159.345		155.279	4.0316	-59.7869
D2-2	153.86	157.763	149.945		153.856	3.49632	-61.2094
D2-3	150.96	151.865	156.876		153.234	2.85007	-61.8318
D5	184.135	191.915	181.164		185.738	4.9657
D5-1	169.795	173.457	171.837		171.696	1.64125	-14.0417
D5-2	150.113	144.635	157.538		150.762	5.79227	-34.9762
D5-3	157.114	161.803	162.681		160.533	2.6769	-25.2053
D8	202.329	200.539	199.456		200.775	1.29771
D8-1	171.199	177.681	175.834		174.905	2.98686	-25.87
D8-2	177.55	174.356	177.347		176.418	1.59952	-24.357
D8-3	157.352	154.56	160.401		157.438	2.61301	-43.3368
D9	193.996	191.995	195.635		193.875	1.63054
D9-1	160.081	164.53	165.085		163.232	2.45357	-30.6435
D9-2	178.347	173.203	173.886		175.145	2.49859	-18.7302
D9-3	158.244	168.127	161.227		162.533	4.5342	-31.3429
D10	214.859	209.443	211.108		211.803	2.48123
D10-1	164.03	161.244	165.329		163.534	1.8668	-48.2689
D10-2	146.693	148.34	147.732		147.588	0.745133	-64.2151
D10-3	162.895	159.452	163.287		161.878	1.88731	-49.9253
D11	207.375	197.3	201.361		202.012	4.53361
D11-1	176.918	165.355	173.672		171.982	5.33422	-30.0303
D11-2	161.17	165.342	162.934		163.149	1.87332	-38.8633
D11-3	152.019	159.362	162.438		157.94	4.78799	-44.0722
D12	248.962	259.289	253.103		253.785	4.6486
D12-1	151.094	155.623	154.821		153.846	2.1614	-99.9384
D12-2	148.826	156.562	157.394		154.261	4.22615	-99.5239
D12-3	154.914	157.352	152.394		154.887	2.21738	-98.898
D13	191.225	191.128	192.352		191.568	0.608585
D13-1	146.724	146.332	150.701		147.919	2.16207	-43.6493
D13-2	144.031	149.397	152.32		148.583	3.76035	-42.9857
D13-3	148.363	151.293	153.334		150.997	2.23483	-40.5716
D14	202.186	205.548	206.34		204.691	1.97245
D14-2	143.134	148.239	149.382		146.918	2.97562	-57.7732
D14-3	141.498	150.384	149.321		147.068	4.34014	-57.6237
D15	235.519	243.9	244.678		241.366	4.5421
D15-1	140.487	144.621	145.372		143.493	2.35276	-97.8723
D15-2	150.209	155.567	149.723		151.833	2.90053	-89.5327
D15-3	154.93	159.201	152.532		155.554	3.0214	-85.8113
D16	199.602	203.64	202.46		201.901	1.85692
D16-2	163.783	158.483	168.56		163.609	4.50859	-38.2922
D16-3	179.402	178.293	181.645		179.78	1.52738	-22.1208

## Sheet: Fig.3C
														All data from Dis14 evolved line 3 (E3) was removed from the main figure and analysis due to contamination
Dis12, evolved line 1 was loaded twice on the gel and is indicated here as E1(A) and E1(B)

## Sheet: Fig.4A
disome	strain	count	count_per_site_per_generation	std_error_of_count_per_site_per_generation
D1	1	9	6.17e-10	2.06e-10
D1	3	7	4.8e-10	1.81e-10
D1	2	7	4.8e-10	1.81e-10
D10	3	19	1.3e-09	2.99e-10
D10	2	29	1.99e-09	3.69e-10
D11	1	14	9.6e-10	2.56e-10
D11	3	10	6.85e-10	2.17e-10
D11	2	18	1.23e-09	2.91e-10
D12	1	8	5.48e-10	1.94e-10
D12	3	13	8.91e-10	2.47e-10
D12	2	9	6.17e-10	2.06e-10
D13	1	8	5.48e-10	1.94e-10
D13	3	22	1.51e-09	3.22e-10
D14	3	15	1.03e-09	2.65e-10
D14	2	9	6.17e-10	2.06e-10
D15	1	13	8.91e-10	2.47e-10
D15	3	9	6.17e-10	2.06e-10
D15	2	11	7.54e-10	2.27e-10
D16	3	17	1.17e-09	2.83e-10
D16	2	13	8.91e-10	2.47e-10
D2	1	10	6.85e-10	2.17e-10
D2	3	16	1.1e-09	2.74e-10
D2	2	6	4.11e-10	1.68e-10
D5	1	14	9.6e-10	2.56e-10
D5	3	5	3.43e-10	1.53e-10
D5	2	7	4.8e-10	1.81e-10
D8	1	16	1.1e-09	2.74e-10
D8	3	9	6.17e-10	2.06e-10
D8	2	12	8.23e-10	2.37e-10
D9	1	5	3.43e-10	1.53e-10
D9	3	6	4.11e-10	1.68e-10
D9	2	7	4.8e-10	1.81e-10
WT	1	2	1.37e-10	9.69e-11
WT	3	2	1.37e-10	9.69e-11
WT	2	1	6.85e-11	6.85e-11

## Sheet: Fig.4B
type	count	proportion	per_site	per_site_per_generation	std_error_of_per_site_per_generation
AT/GC	53	0.211155	7.04e-06	1.68e-10	2.3e-11
CG/TA	48	0.191235	1.04e-05	2.47e-10	3.56e-11
AT/TA	43	0.171315	5.71e-06	1.36e-10	2.07e-11
CG/AT	54	0.215139	1.17e-05	2.78e-10	3.78e-11
CG/GC	28	0.111554	6.05e-06	1.44e-10	2.72e-11
AT/CG	25	0.0996016	3.32e-06	7.91e-11	1.58e-11

## Sheet: Fig.5B
APN1 (K352N)					APN1					Control
R1	R2	R3	average	stdev	R1	R2	R3	average	stdev	R1	R2	R3	average	stdev
0.106	0.108	0.104	0.106	0.002	0.105	0.104	0.109	0.106	0.00264575	0.104	0.109	0.104	0.105667	0.00288675		OD600 growth data for Figure 5, panel B
0.107	0.107	0.104	0.106	0.00173205	0.105	0.105	0.11	0.106667	0.00288675	0.104	0.108	0.103	0.105	0.00264575
0.107	0.108	0.103	0.106	0.00264575	0.106	0.105	0.11	0.107	0.00264575	0.104	0.108	0.103	0.105	0.00264575
0.108	0.109	0.103	0.106667	0.00321455	0.106	0.104	0.109	0.106333	0.00251661	0.104	0.108	0.103	0.105	0.00264575
0.109	0.112	0.103	0.108	0.00458258	0.105	0.105	0.109	0.106333	0.0023094	0.104	0.107	0.103	0.104667	0.00208167
0.11	0.113	0.104	0.109	0.00458258	0.106	0.104	0.11	0.106667	0.00305505	0.104	0.107	0.104	0.105	0.00173205
0.11	0.119	0.104	0.111	0.00754983	0.106	0.105	0.11	0.107	0.00264575	0.103	0.107	0.103	0.104333	0.0023094
0.111	0.122	0.105	0.112667	0.00862168	0.106	0.105	0.111	0.107333	0.00321455	0.104	0.107	0.103	0.104667	0.00208167
0.112	0.122	0.106	0.113333	0.0080829	0.107	0.105	0.111	0.107667	0.00305505	0.104	0.109	0.103	0.105333	0.00321455
0.114	0.123	0.107	0.114667	0.00802081	0.107	0.106	0.111	0.108	0.00264575	0.104	0.11	0.104	0.106	0.0034641
0.115	0.127	0.108	0.116667	0.00960902	0.108	0.106	0.11	0.108	0.002	0.105	0.111	0.104	0.106667	0.00378594
0.117	0.128	0.109	0.118	0.00953939	0.108	0.107	0.111	0.108667	0.00208167	0.105	0.113	0.104	0.107333	0.00493288
0.12	0.132	0.112	0.121333	0.0100664	0.109	0.108	0.113	0.11	0.00264575	0.106	0.113	0.105	0.108	0.0043589
0.123	0.138	0.113	0.124667	0.0125831	0.11	0.11	0.115	0.111667	0.00288675	0.107	0.114	0.106	0.109	0.0043589
0.127	0.141	0.116	0.128	0.01253	0.112	0.111	0.114	0.112333	0.00152753	0.107	0.116	0.106	0.109667	0.00550757
0.131	0.145	0.121	0.132333	0.0120554	0.113	0.113	0.118	0.114667	0.00288675	0.108	0.118	0.108	0.111333	0.0057735
0.137	0.153	0.124	0.138	0.0145258	0.115	0.116	0.117	0.116	0.001	0.109	0.12	0.109	0.112667	0.00635085
0.144	0.16	0.129	0.144333	0.0155027	0.118	0.119	0.118	0.118333	0.00057735	0.11	0.123	0.11	0.114333	0.00750555
0.148	0.168	0.136	0.150667	0.0161658	0.12	0.121	0.121	0.120667	0.00057735	0.112	0.126	0.112	0.116667	0.0080829
0.158	0.178	0.142	0.159333	0.018037	0.124	0.125	0.125	0.124667	0.00057735	0.114	0.128	0.113	0.118333	0.0083865
0.167	0.194	0.149	0.17	0.0226495	0.128	0.131	0.129	0.129333	0.00152753	0.115	0.13	0.116	0.120333	0.0083865
0.178	0.211	0.161	0.183333	0.0254231	0.133	0.135	0.133	0.133667	0.0011547	0.116	0.135	0.117	0.122667	0.0106927
0.187	0.232	0.172	0.197	0.031225	0.137	0.141	0.137	0.138333	0.0023094	0.119	0.139	0.121	0.126333	0.0110151
0.203	0.242	0.183	0.209333	0.0300056	0.145	0.147	0.142	0.144667	0.00251661	0.121	0.143	0.124	0.129333	0.0119304
0.22	0.258	0.195	0.224333	0.0317228	0.152	0.157	0.149	0.152667	0.00404145	0.124	0.148	0.127	0.133	0.0130767
0.237	0.294	0.21	0.247	0.0428836	0.161	0.166	0.158	0.161667	0.00404145	0.127	0.156	0.132	0.138333	0.0155027
0.252	0.322	0.227	0.267	0.0492443	0.17	0.178	0.166	0.171333	0.0061101	0.13	0.16	0.137	0.142333	0.015695
0.276	0.346	0.252	0.291333	0.0488399	0.182	0.192	0.178	0.184	0.0072111	0.135	0.17	0.143	0.149333	0.0183394
0.307	0.388	0.278	0.324333	0.0570117	0.196	0.207	0.184	0.195667	0.0115036	0.14	0.179	0.15	0.156333	0.0202567
0.339	0.427	0.316	0.360667	0.0585861	0.209	0.223	0.197	0.209667	0.0130128	0.147	0.187	0.16	0.164667	0.0204042
0.377	0.464	0.352	0.397667	0.0587906	0.222	0.244	0.21	0.225333	0.0172434	0.155	0.196	0.168	0.173	0.0209523
0.416	0.51	0.394	0.44	0.0616117	0.24	0.27	0.225	0.245	0.0229129	0.163	0.21	0.179	0.184	0.0238956
0.461	0.555	0.437	0.484333	0.0623645	0.26	0.296	0.237	0.264333	0.0297377	0.172	0.222	0.192	0.195333	0.0251661
0.51	0.597	0.49	0.532333	0.0568888	0.286	0.329	0.257	0.290667	0.0362261	0.184	0.237	0.207	0.209333	0.0265769
0.564	0.647	0.547	0.586	0.053507	0.317	0.366	0.278	0.320333	0.0440946	0.198	0.256	0.223	0.225667	0.0290918
0.618	0.692	0.602	0.637333	0.0480139	0.35	0.402	0.295	0.349	0.053507	0.213	0.277	0.241	0.243667	0.0320832
0.668	0.748	0.658	0.691333	0.0493288	0.391	0.44	0.322	0.384333	0.0592818	0.229	0.298	0.264	0.263667	0.0345012
0.712	0.789	0.71	0.737	0.0450444	0.43	0.487	0.357	0.424667	0.0651639	0.247	0.319	0.287	0.284333	0.036074
0.757	0.833	0.759	0.783	0.0433128	0.477	0.528	0.394	0.466333	0.0676338	0.265	0.346	0.311	0.307333	0.0406243
0.793	0.882	0.796	0.823667	0.0505404	0.531	0.577	0.425	0.511	0.0779487	0.288	0.372	0.34	0.333333	0.042395
0.836	0.928	0.832	0.865333	0.0543078	0.575	0.617	0.475	0.555667	0.0729475	0.311	0.408	0.37	0.363	0.0488774
0.868	0.958	0.858	0.894667	0.0550757	0.628	0.663	0.517	0.602667	0.0762255	0.336	0.438	0.403	0.392333	0.0518298
0.891	0.972	0.889	0.917333	0.0473533	0.673	0.709	0.561	0.647667	0.0771838	0.364	0.477	0.44	0.427	0.0576108
0.904	0.965	0.913	0.927333	0.0329292	0.723	0.74	0.611	0.691333	0.070088	0.394	0.515	0.48	0.463	0.0622656
0.911	0.955	0.933	0.933	0.022	0.765	0.773	0.656	0.731333	0.0653631	0.426	0.555	0.521	0.500667	0.0668606
0.911	0.958	0.95	0.939667	0.0251462	0.78	0.799	0.702	0.760333	0.0514036	0.46	0.596	0.561	0.539	0.0706187
0.914	0.956	0.97	0.946667	0.0291433	0.817	0.831	0.746	0.798	0.0455741	0.494	0.637	0.606	0.579	0.0752263
0.914	0.955	0.97	0.946333	0.0289885	0.843	0.866	0.788	0.832333	0.0400791	0.531	0.679	0.648	0.619333	0.0780534
0.916	0.956	0.971	0.947667	0.0284312	0.854	0.896	0.834	0.861333	0.0316439	0.566	0.722	0.69	0.659333	0.0823974
0.914	0.956	0.976	0.948667	0.0316439	0.903	0.911	0.871	0.895	0.021166	0.604	0.757	0.733	0.698	0.0822861
0.917	0.955	0.979	0.950333	0.0312623	0.909	0.91	0.915	0.911333	0.00321455	0.643	0.788	0.775	0.735333	0.0802268
0.917	0.955	0.98	0.950667	0.0317228	0.906	0.914	0.951	0.923667	0.0240069	0.682	0.815	0.815	0.770667	0.0767876
0.915	0.957	0.953	0.941667	0.0231805	0.921	0.905	0.977	0.934333	0.0378065	0.719	0.837	0.856	0.804	0.0742226
0.918	0.961	0.935	0.938	0.0216564	0.927	0.903	1.017	0.949	0.0600999	0.756	0.857	0.895	0.836	0.0718401
0.917	0.96	0.939	0.938667	0.0215019	0.931	0.9	1.044	0.958333	0.0757914	0.777	0.876	0.937	0.863333	0.0807486
0.919	0.959	0.938	0.938667	0.0200083	0.938	0.899	1.058	0.965	0.0828674	0.812	0.901	0.973	0.895333	0.0806494
0.917	0.962	0.941	0.94	0.0225167	0.943	0.894	1.062	0.966333	0.0863964	0.842	0.918	1.007	0.922333	0.0825853
0.918	0.968	0.936	0.940667	0.0253246	0.945	0.893	1.068	0.968667	0.0898684	0.875	0.936	1.04	0.950333	0.0834286
0.918	0.956	0.936	0.936667	0.0190088	0.946	0.887	1.067	0.966667	0.0917624	0.904	0.946	1.065	0.971667	0.0835125
0.92	0.952	0.935	0.935667	0.0160104	0.947	0.885	1.068	0.966667	0.0930717	0.918	0.963	1.066	0.982333	0.0758705
0.924	0.953	0.936	0.937667	0.0145717	0.948	0.885	1.067	0.966667	0.0924247	0.936	0.977	1.066	0.993	0.0664605
0.923	0.907	0.935	0.921667	0.0140475	0.95	0.884	1.068	0.967333	0.0932166	0.946	0.991	1.067	1.00133	0.0611583
0.924	0.912	0.935	0.923667	0.0115036	0.954	0.88	1.068	0.967333	0.0947066	0.963	0.992	1.071	1.00867	0.0558957
0.924	0.913	0.939	0.925333	0.0130512	0.96	0.884	1.068	0.970667	0.0924626	0.977	0.994	1.073	1.01467	0.0512282
0.924	0.905	0.936	0.921667	0.0156312	0.97	0.88	1.068	0.972667	0.0940284	0.982	0.993	1.072	1.01567	0.0490951
0.929	0.906	0.941	0.925333	0.0177858	0.971	0.881	1.068	0.973333	0.0935218	0.988	0.991	1.073	1.01733	0.0482321
0.928	0.901	0.939	0.922667	0.0195533	0.971	0.879	1.068	0.972667	0.094511	0.994	0.992	1.076	1.02067	0.0479305
0.931	0.905	0.938	0.924667	0.0173877	0.975	0.886	1.068	0.976333	0.0910073	0.993	0.993	1.078	1.02133	0.0490748
0.93	0.905	0.942	0.925667	0.0188768	0.973	0.88	1.068	0.973667	0.0940018	0.991	0.991	1.078	1.02	0.0502295
0.933	0.909	0.941	0.927667	0.0166533	0.978	0.883	1.068	0.976333	0.0925113	0.992	0.993	1.078	1.021	0.049366
0.931	0.908	0.945	0.928	0.0186815	0.977	0.884	1.068	0.976333	0.0920018	0.993	0.994	1.082	1.023	0.0510979
0.935	0.908	0.949	0.930667	0.0208407	0.979	0.882	1.068	0.976333	0.0930287	0.991	0.996	1.082	1.023	0.0511566
0.937	0.902	0.949	0.929333	0.0244199	0.985	0.881	1.068	0.978	0.0936963	0.993	0.994	1.085	1.024	0.0528299
0.936	0.897	0.95	0.927667	0.0274651	0.991	0.883	1.068	0.980667	0.0929319	0.994	0.994	1.085	1.02433	0.0525389
0.939	0.905	0.956	0.933333	0.0259679	0.999	0.885	1.068	0.984	0.0924175	0.996	0.997	1.088	1.027	0.0528299
0.939	0.905	0.958	0.934	0.0268514	1.003	0.883	1.068	0.984667	0.0938527	0.994	1	1.087	1.027	0.0520481
0.942	0.899	0.956	0.932333	0.0297041	1.002	0.883	1.068	0.984333	0.0937568	0.994	1.001	1.089	1.028	0.0529434
0.946	0.903	0.959	0.936	0.0293087	1.003	0.882	1.068	0.984333	0.0943946	0.997	1.001	1.092	1.03	0.0537308
0.945	0.896	0.959	0.933333	0.0330807	1.008	0.883	1.068	0.986333	0.094384	1	1.004	1.093	1.03233	0.0525769
0.946	0.902	0.964	0.937333	0.0318957	1.007	0.889	1.068	0.988	0.091	1.001	1.004	1.096	1.03367	0.0540031
0.948	0.9	0.965	0.937667	0.0337095	1.008	0.882	1.068	0.986	0.0949316	1.001	1.006	1.096	1.03433	0.0534634
0.949	0.898	0.973	0.94	0.0383014	1.008	0.889	1.068	0.988333	0.0911062	1.004	1.011	1.098	1.03767	0.0523673
0.95	0.903	0.971	0.941333	0.0348186	1.006	0.889	1.068	0.987667	0.0908974	1.004	1.013	1.099	1.03867	0.0524436
0.953	0.906	0.974	0.944333	0.0348186	1.011	0.885	1.068	0.988	0.0936429	1.006	1.01	1.099	1.03833	0.0525769
0.955	0.905	0.98	0.946667	0.0381881	1.009	0.888	1.068	0.988333	0.0917624	1.011	1.015	1.103	1.043	0.052
0.952	0.898	0.977	0.942333	0.0403774	1.011	0.891	1.068	0.99	0.0903493	1.013	1.018	1.104	1.045	0.0511566
0.956	0.9	0.985	0.947	0.0432088	1.008	0.894	1.068	0.99	0.0883855	1.014	1.02	1.105	1.04633	0.0508953
0.955	0.899	0.985	0.946333	0.0436501	1.01	0.895	1.068	0.991	0.0880511	1.015	1.024	1.105	1.048	0.0495681
0.96	0.898	0.988	0.948667	0.0460579	1.011	0.894	1.068	0.991	0.0887074	1.016	1.027	1.108	1.05033	0.0502427
0.962	0.9	0.988	0.95	0.0452106	1.013	0.892	1.068	0.991	0.0900389	1.017	1.03	1.11	1.05233	0.050362
0.963	0.898	0.991	0.950667	0.0477109	1.016	0.896	1.068	0.993333	0.0882119	1.018	1.033	1.111	1.054	0.04993
0.965	0.901	0.99	0.952	0.0459021	1.016	0.891	1.068	0.991667	0.0909744	1.019	1.035	1.112	1.05533	0.0497226
0.968	0.9	0.996	0.954667	0.0493694	1.017	0.894	1.068	0.993	0.0894483	1.02	1.038	1.113	1.057	0.0493254
0.969	0.898	0.994	0.953667	0.0498029	1.017	0.892	1.068	0.992333	0.0905557	1.021	1.039	1.115	1.05833	0.0498932
0.972	0.901	0.996	0.956333	0.0493997	1.021	0.896	1.068	0.995	0.0888988	1.022	1.045	1.115	1.06067	0.048439
0.974	0.898	0.999	0.957	0.0526023	1.024	0.898	1.068	0.996667	0.0882345	1.023	1.045	1.117	1.06167	0.0491664
0.975	0.9	1	0.958333	0.0520416	1.023	0.899	1.068	0.996667	0.0875233	1.024	1.049	1.119	1.064	0.0492443
0.977	0.901	1.006	0.961333	0.0542248	1.026	0.897	1.068	0.997	0.0891123	1.025	1.051	1.12	1.06533	0.0490951
0.98	0.899	1.011	0.963333	0.0578302	1.024	0.898	1.068	0.996667	0.0882345	1.026	1.052	1.121	1.06633	0.0490951
0.981	0.901	1.007	0.963	0.0552449	1.026	0.902	1.068	0.998667	0.0863095	1.027	1.055	1.121	1.06767	0.0482632
0.984	0.902	1.01	0.965333	0.0563678	1.027	0.897	1.068	0.997333	0.0892767	1.028	1.06	1.123	1.07033	0.0483356
0.985	0.896	1.018	0.966333	0.0631057	1.028	0.904	1.068	1	0.0855102	1.029	1.065	1.123	1.07233	0.0474271
0.987	0.898	1.016	0.967	0.0614898	1.029	0.907	1.068	1.00133	0.0839901	1.03	1.068	1.124	1.074	0.0472864
0.99	0.899	1.016	0.968333	0.0614356	1.03	0.903	1.068	1.00033	0.0864079	1.031	1.07	1.126	1.07567	0.0477528
0.992	0.898	1.013	0.967667	0.06124	1.029	0.91	1.068	1.00233	0.0823063	1.032	1.071	1.128	1.077	0.0482804
0.995	0.898	1.011	0.968	0.0611474	1.032	0.906	1.068	1.002	0.0850647	1.033	1.077	1.128	1.07933	0.047543
0.996	0.892	1.016	0.968	0.0665733	1.031	0.906	1.068	1.00167	0.0848901	1.034	1.074	1.131	1.07967	0.0487476
0.999	0.896	1.02	0.971667	0.0663652	1.031	0.907	1.068	1.002	0.0843267	1.035	1.081	1.131	1.08233	0.0480139
1.003	0.898	1.014	0.971667	0.0640338	1.032	0.907	1.068	1.00233	0.0845005	1.036	1.083	1.13	1.083	0.047
1.002	0.896	1.018	0.972	0.0663023	1.032	0.911	1.068	1.00367	0.0822456	1.037	1.086	1.134	1.08567	0.0485009
1.007	0.896	1.024	0.975667	0.069515	1.038	0.912	1.068	1.006	0.0827768	1.038	1.088	1.134	1.08667	0.0480139
1.007	0.897	1.025	0.976333	0.0692917	1.037	0.913	1.068	1.006	0.0820183	1.039	1.091	1.133	1.08767	0.0470886
1.011	0.897	1.025	0.977667	0.0702092	1.039	0.915	1.068	1.00733	0.081267	1.04	1.095	1.135	1.09	0.047697
1.013	0.896	1.025	0.978	0.0712671	1.04	0.912	1.068	1.00667	0.0831705	1.041	1.101	1.136	1.09267	0.0480451
1.016	0.895	1.029	0.98	0.0738986	1.042	0.914	1.068	1.008	0.0824379	1.042	1.101	1.138	1.09367	0.0484183
1.019	0.896	1.035	0.983333	0.0760548	1.043	0.92	1.068	1.01033	0.0792233	1.043	1.105	1.138	1.09533	0.0482321
1.026	0.892	1.04	0.986	0.0817068	1.043	0.918	1.068	1.00967	0.0803638	1.044	1.11	1.138	1.09733	0.0482632
1.027	0.893	1.046	0.988667	0.0833926	1.046	0.925	1.068	1.013	0.077	1.045	1.115	1.141	1.10033	0.0496521
1.026	0.893	1.042	0.987	0.0817985	1.047	0.922	1.068	1.01233	0.0789325	1.046	1.117	1.139	1.10067	0.0486038
1.032	0.897	1.043	0.990667	0.081304	1.048	0.923	1.068	1.013	0.0785812	1.047	1.121	1.141	1.103	0.0495177
1.034	0.897	1.045	0.992	0.082456	1.049	0.927	1.068	1.01467	0.0765136	1.048	1.122	1.141	1.10367	0.0491359
1.04	0.893	1.045	0.992667	0.0863501	1.054	0.926	1.068	1.016	0.078256	1.049	1.127	1.143	1.10633	0.0502925
1.037	0.893	1.044	0.991333	0.0852311	1.053	0.926	1.068	1.01567	0.078015	1.05	1.127	1.143	1.10667	0.0497226
1.042	0.891	1.033	0.988667	0.0847014	1.053	0.927	1.068	1.016	0.0774403	1.051	1.131	1.145	1.109	0.0507149
1.046	0.895	1.015	0.985333	0.0797517	1.056	0.925	1.068	1.01633	0.0793242	1.052	1.137	1.144	1.111	0.0512152
1.047	0.893	1.022	0.987333	0.0826458	1.058	0.929	1.068	1.01833	0.0775263	1.053	1.139	1.146	1.11267	0.0517912
1.052	0.893	1.027	0.990667	0.0855005	1.057	0.929	1.068	1.018	0.0772722	1.054	1.143	1.146	1.11433	0.0522717
1.055	0.893	1.029	0.992333	0.0870019	1.061	0.935	1.068	1.02133	0.0748487	1.055	1.145	1.147	1.11567	0.0525484
1.057	0.896	1.03	0.994333	0.0862226	1.057	0.932	1.068	1.019	0.0755447	1.056	1.151	1.147	1.118	0.0537308
1.06	0.895	1.034	0.996333	0.0887149	1.062	0.937	1.068	1.02233	0.0739617	1.057	1.152	1.148	1.119	0.0537308
1.063	0.894	1.035	0.997333	0.0905778	1.064	0.937	1.068	1.023	0.074505	1.058	1.152	1.149	1.11967	0.053426
1.063	0.891	1.038	0.997333	0.0929319	1.063	0.939	1.068	1.02333	0.0730776	1.059	1.156	1.15	1.12167	0.0543538

## Sheet: Supplementary Fig.15A
Normalized_shift_towards_WT	Expression_FC_with_ancestor	genename	disome	strain
-0.0212713	2.08042	HSF1	D1	1
-0.0212713	0.697779	XBP1	D1	1
-0.0212713	1.22596	LEU3	D1	1
-0.0212713	1.20579	MOT3	D1	1
-0.0212713	1.83344	GCR1	D1	1
-0.157124	1.85641	HSF1	D1	2
-0.157124	0.807136	XBP1	D1	2
-0.157124	1.11385	LEU3	D1	2
-0.157124	0.876934	MOT3	D1	2
-0.157124	1.71522	GCR1	D1	2
0.033574	1.21583	HSF1	D1	3
0.033574	0.931692	XBP1	D1	3
0.033574	1.4058	LEU3	D1	3
0.033574	0.97266	MOT3	D1	3
0.033574	1.25864	GCR1	D1	3
0.096859	0.739068	HSF1	D2	1
0.096859	0.682217	XBP1	D2	1
0.096859	0.737975	LEU3	D2	1
0.096859	1.26697	MOT3	D2	1
0.096859	0.948901	GCR1	D2	1
0.11046	1.16897	HSF1	D2	2
0.11046	0.784682	XBP1	D2	2
0.11046	0.487524	LEU3	D2	2
0.11046	1.58948	MOT3	D2	2
0.11046	1.08319	GCR1	D2	2
0.0711241	0.989817	HSF1	D2	3
0.0711241	0.909015	XBP1	D2	3
0.0711241	0.963644	LEU3	D2	3
0.0711241	1.31302	MOT3	D2	3
0.0711241	1.30154	GCR1	D2	3
0.198335	0.995868	HSF1	D5	1
0.198335	1.431	XBP1	D5	1
0.198335	1.33231	LEU3	D5	1
0.198335	0.592138	MOT3	D5	1
0.198335	0.706745	GCR1	D5	1
0.482719	0.886759	HSF1	D5	2
0.482719	2.63631	XBP1	D5	2
0.482719	0.804074	LEU3	D5	2
0.482719	1.07849	MOT3	D5	2
0.482719	0.748372	GCR1	D5	2
0.314294	1.09001	HSF1	D5	3
0.314294	1.77631	XBP1	D5	3
0.314294	0.985851	LEU3	D5	3
0.314294	1.28379	MOT3	D5	3
0.314294	0.893884	GCR1	D5	3
0.116331	1.06981	HSF1	D8	1
0.116331	1.25271	XBP1	D8	1
0.116331	1.30112	LEU3	D8	1
0.116331	0.99417	MOT3	D8	1
0.116331	1.09913	GCR1	D8	1
0.0478692	1.03034	HSF1	D8	2
0.0478692	0.824791	XBP1	D8	2
0.0478692	1.0426	LEU3	D8	2
0.0478692	0.830472	MOT3	D8	2
0.0478692	1.05234	GCR1	D8	2
0.0738453	0.593129	HSF1	D8	3
0.0738453	0.758654	XBP1	D8	3
0.0738453	0.838117	LEU3	D8	3
0.0738453	0.898681	MOT3	D8	3
0.0738453	1.01601	GCR1	D8	3
0.225739	0.654399	HSF1	D9	1
0.225739	0.710467	XBP1	D9	1
0.225739	1.07544	LEU3	D9	1
0.225739	0.756704	MOT3	D9	1
0.225739	0.82214	GCR1	D9	1
0.195981	0.738086	HSF1	D9	2
0.195981	0.961589	XBP1	D9	2
0.195981	1.01382	LEU3	D9	2
0.195981	0.911666	MOT3	D9	2
0.195981	1.00676	GCR1	D9	2
0.197996	0.913091	HSF1	D9	3
0.197996	0.810805	XBP1	D9	3
0.197996	0.9672	LEU3	D9	3
0.197996	1.15405	MOT3	D9	3
0.197996	0.948971	GCR1	D9	3
0.108997	0.756551	HSF1	D10	1
0.108997	1.0864	XBP1	D10	1
0.108997	1.07524	LEU3	D10	1
0.108997	0.947115	MOT3	D10	1
0.108997	0.825497	GCR1	D10	1
0.0833285	0.953679	HSF1	D10	2
0.0833285	1.07675	XBP1	D10	2
0.0833285	1.08432	LEU3	D10	2
0.0833285	1.21778	MOT3	D10	2
0.0833285	0.764569	GCR1	D10	2
0.0498428	0.960525	HSF1	D10	3
0.0498428	0.69786	XBP1	D10	3
0.0498428	1.0921	LEU3	D10	3
0.0498428	1.0586	MOT3	D10	3
0.0498428	0.517685	GCR1	D10	3
0.245293	1.0969	HSF1	D11	1
0.245293	2.44687	XBP1	D11	1
0.245293	1.5927	LEU3	D11	1
0.245293	0.921898	MOT3	D11	1
0.245293	0.836666	GCR1	D11	1
0.201775	1.33496	HSF1	D11	2
0.201775	1.62431	XBP1	D11	2
0.201775	1.27712	LEU3	D11	2
0.201775	0.963877	MOT3	D11	2
0.201775	0.562911	GCR1	D11	2
0.186658	1.38851	HSF1	D11	3
0.186658	1.53989	XBP1	D11	3
0.186658	1.36159	LEU3	D11	3
0.186658	0.687027	MOT3	D11	3
0.186658	0.743795	GCR1	D11	3
0.165721	1.0995	HSF1	D12	1
0.165721	1.0995	XBP1	D12	1
0.165721	0.869173	LEU3	D12	1
0.165721	0.628288	MOT3	D12	1
0.165721	0.801295	GCR1	D12	1
0.0985795	1.03489	HSF1	D12	2
0.0985795	1.07252	XBP1	D12	2
0.0985795	0.725279	LEU3	D12	2
0.0985795	0.70964	MOT3	D12	2
0.0985795	0.838665	GCR1	D12	2
0.227218	0.759896	HSF1	D12	3
0.227218	1.23327	XBP1	D12	3
0.227218	0.788208	LEU3	D12	3
0.227218	0.672694	MOT3	D12	3
0.227218	0.541003	GCR1	D12	3
0.260523	0.944739	HSF1	D13	1
0.260523	0.755791	XBP1	D13	1
0.260523	0.849421	LEU3	D13	1
0.260523	0.391993	MOT3	D13	1
0.260523	0.672601	GCR1	D13	1
0.303297	0.871713	HSF1	D13	2
0.303297	1.09771	XBP1	D13	2
0.303297	0.996819	LEU3	D13	2
0.303297	0.343832	MOT3	D13	2
0.303297	0.703933	GCR1	D13	2
0.224266	0.812378	HSF1	D13	3
0.224266	0.74468	XBP1	D13	3
0.224266	1.18578	LEU3	D13	3
0.224266	0.655422	MOT3	D13	3
0.224266	1.05432	GCR1	D13	3
0.226008	1.46949	HSF1	D14	3
0.226008	0.799198	XBP1	D14	3
0.226008	2.45907	LEU3	D14	3
0.226008	1.34411	MOT3	D14	3
0.226008	0.934911	GCR1	D14	3
0.356565	1.17486	HSF1	D15	1
0.356565	0.722374	XBP1	D15	1
0.356565	0.748975	LEU3	D15	1
0.356565	0.939821	MOT3	D15	1
0.356565	0.91273	GCR1	D15	1
0.270502	1.46534	HSF1	D15	2
0.270502	0.885024	XBP1	D15	2
0.270502	0.853625	LEU3	D15	2
0.270502	1.13482	MOT3	D15	2
0.270502	1.31235	GCR1	D15	2
0.276737	1.19792	HSF1	D15	3
0.276737	0.94495	XBP1	D15	3
0.276737	0.966525	LEU3	D15	3
0.276737	0.525464	MOT3	D15	3
0.276737	0.795494	GCR1	D15	3
0.00443575	1.1402	HSF1	D16	3
0.00443575	1.03736	XBP1	D16	3
0.00443575	0.792137	LEU3	D16	3
0.00443575	0.721241	MOT3	D16	3
0.00443575	0.752605	GCR1	D16	3

## Sheet: Supplementary Fig.15B
Disomic chromosome	Array ORF	Array Gene	Score 1	Std. dev. 1	Score 2	Std. dev. 2	Score 3	Std. dev. 3	Avg score	Avg std dev
D1	YIL101C	XBP1	-0.096	0.055	-0.021	0.122	0.033	0.033	-0.028	0.07
D5	YIL101C	XBP1	-0.044	0.038	-0.079	0.345	-0.087	0.052	-0.07	0.145
D8	YIL101C	XBP1	-0.03	0.028	-0.013	0.111	0.005	0.081	-0.0126667	0.0733333
D9	YIL101C	XBP1	-0.023	0.022	0.056	0.051	0.079	0.031	0.0373333	0.0346667
D11	YIL101C	XBP1	-0.029	0.009	0.17	0.011	0.088	0.032	0.0763333	0.0173333
D12	YIL101C	XBP1	-0.037	0.043	0.034	0.057	0.005	0.008	0.000666667	0.036
D16	YIL101C	XBP1	-0.042	0.021	0.039	0.023	-0.121	0.11	-0.0413333	0.0513333
D1	YLR451W	LEU3	0.094	0.006	0.311	0.063	0.08	0.033	0.161667	0.034
D5	YLR451W	LEU3	-0.116	0.068	0.364	0.028	0.062	0.014	0.103333	0.0366667
D8	YLR451W	LEU3	0.168	0.003	0.258	0.007	-0.149	0.071	0.0923333	0.027
D9	YLR451W	LEU3	0.17	0.014	0.248	0.004	0.031	0.068	0.149667	0.0286667
D11	YLR451W	LEU3	0.155	0.03	0.323	0.012	0.078	0.005	0.185333	0.0156667
D12	YLR451W	LEU3	0.454	0.024	0.565	0.003	0.269	0.019	0.429333	0.0153333
D16	YLR451W	LEU3	-0.139	0.046	-0.019	0.056	-0.193	0.043	-0.117	0.0483333
D1	YMR070W	MOT3	-0.067	0.023	-0.028	0.109	-0.017	0.06	-0.0373333	0.064
D5	YMR070W	MOT3	0	0.013	-0.034	0.088	-0.03	0.054	-0.0213333	0.0516667
D8	YMR070W	MOT3	-0.056	0.053	-0.011	0.014	-0.036	0.026	-0.0343333	0.031
D9	YMR070W	MOT3	-0.16	0.017	0.041	0.08	0.013	0.037	-0.0353333	0.0446667
D11	YMR070W	MOT3	-0.025	0.004	-0.069	0.068	-0.053	0.002	-0.049	0.0246667
D12	YMR070W	MOT3	-0.006	0.029	-0.032	0.015	-0.023	0.064	-0.0203333	0.036
D16	YMR070W	MOT3	-0.143	0.122	-0.041	0.086	-0.065	0.045	-0.083	0.0843333
